# Supplementary material for: Comprehensive computational analysis of Hmd enzymes and paralogs in methanogenic Archaea
Source: BMC Evol Biol. 2009 Aug 11;9:199. doi: 10.1186/1471-2148-9-199 (PMC2739858; doi:10.1186/1471-2148-9-199)
Supplement: Additional file 2 — Sequence Data 2. A ClustalW2 alignment of all Hmd enzyme and paralog peptide sequences used in the phylogenetic analysis presented here. The three prephenate dehydrogenase sequences used as the phylogenetic outgroup are included. [file 1471-2148-9-199-S2.txt]

Hmd_P1_Mm_C7        -----------MKVTVYG--AGNQNLYVNQLDLPGAYGGVPPYGGSRMAIEFAEAG---- 43
Hmd_P1_Mm_C6        -----------MKVTVYG--AGNQDLYVNQLNLPGAYGGVPPYGGSRMAIEFAEAG---- 43
Hmd_P1_Mm_C5        -----------MKVTVYG--AGNQDLYVNQLDLPGAYGGVPPYGGSRMAIEFAEAG---- 43
Hmd_P1_Mm_S2        -----------MKVTVYG--AGNQNLYVNQLNLPGTYGGVPPYGGSRMAIEFAKAG---- 43
Hmd_P1_Mv_SB        -----------MKVTVYG--AGNQNLYVNQLKLPESFGGTAPYGGSRMAIEFAKAG---- 43
Hmd_P1_Ma_N-3       -----------MKISVYG--AGNQDLYINKLNLPENYGGEAPYGGSRMAIEFAKAG---- 43
Hmd_P2_Mj_2661      MRNIRKIKVDNMKVSVYG--AGNQNLYINKLNLPEKFGGEPPYGGSRMAIEFAEAG---- 54
Hmd_P1_Mth_dH       -----MKRVIAMKVTVYG--AGNQKLYTDELNLPERYGGEAPYGGSRMAMEFAMAG---- 49
Hmd_P2_Mtm          --------MITMKVTVYG--AGNQKLYTEELNLPEKYGGEAPYGGSRMAMEFAQAG---- 46
Hmd_P2_Mth_dH       --------MSTMKVAVYG--AGNQKLYVDQLNLPEKYGGEAPYGGSRMAIEFAEAG---- 46
Hmd_P1_Mtm          --------MSTMKVAVYG--AGNQKLYVDQLNLPEKYGGEAPYGGSRMAIEFAEAG---- 46
Hmd_P1_Mj_2661      -----------MKISIYG--AGNQRLYLEQLKVPEKFGGEPPYGGAGMAIEFAKAG---- 43
Hmd_P1_Mk_AV19      ----------------------------------MEVHYELPLGGAHLAYRAAEAG---- 22
Hmd_P2_Mk_AV19      ----------MATVAVLG--FGNQRLYERIG-AAEKLGGEPPFGGAAMAIEFAEAG---- 43
Hmd_E_Mth_dH        --------MIDMKLAILG--AGCYRTHAASGITNFSRACEVAEMVGKPEIAMTHSTITMG 50
Hmd_E_Mtm           -----------MKLAILG--AGCYRTHAASGITNFSRACEVAEMVGKPEIAMTHSTITMG 47
Hmd_E_Mtw           -----------MKLAILG--AGCYRTHAASGITNFSRACEVAEMVGKPEIAMTHSTITMG 47
Hmd_E_Ml_Z          -----------MKVAILG--AGCYRTHAAAGITNFARACEVAKLANKPEIAMTHSTGIMA 47
Hmd_E_Ms_ATCC       -----------MKVAILG--AGCYRTHAASGITNFTRACEVAEETGKEKIAMTHSTIEMG 47
Hmd_E_MmC6          -----------MKVAILG--AGCYRTHAASGITNFSRAAQVAKEVGIPEIAMTHSTITMG 47
Hmd_E_Mm_C5         -----------MKVAILG--AGCYRTHAASGITNFSRAAQVAKEVGIPEITMTHSTITMG 47
Hmd_E_Mm_C7         -----------MKVAILG--AGCYRTHAASGITNFSRAAQVAKEAGMPEIAMTHSTITMG 47
Hmd_E_Mm_S2         -----------MKVAILG--AGCYRTHAASGITNFSRASQVAKEAGIPEIAMTHSTITMG 47
Hmd_E_Mv_SB         -----------MKVAILG--AGCYRTHAASGITNFSRAAQVAKEVGIPEITMTHSTITMG 47
Hmd_E_Mvo_PS        -----------MKVAILG--AGCYRTHAASGITNFSRVSEVAKKVGIPEIAMAHSTIAMG 47
Hmd_E_Mvo           -----------MKVAILG--AGCYRTHAAAGITNFSRASEVAKQVGIPEIAMTHSTILMG 47
Hmd_E_Mtl           -----------MKVAILG--AGCYRTHAACGITNFARAAEVAKKVGIPEITMTHSTITMG 47
Hmd_E_Ma_N-3        -----------MKVAILG--AGCYRSHAACGITNFSRAAEVANKVGIPEITMTHSTITMG 47
Hmd_E_MJ_2661       -----------MKIAILG--AGCYRTHAAAGITNFMRACEVAKEVGKPEIALTHSSITYG 47
Hmd_E_Mk_AV19       -------MVEINKVAILG--AGCWRTHAATGITTFKRACEVADETGIKEAALTHSSVTYA 51
Pd_Mm_C7            -------MEKIMIISIIGGTDGLGKWFASFLKNKGYDVIVSGRDLIKGKDVEEELGVKYI 53
Pd_Mj_2661          ------MKNTNLTISIIGGTDGLGKWFARYLKNKGFNVIVTGRDIEKGKNVEKELGVEFT 54
Pd_Ma_N-3           -----------MIISIIGGTDGLGKWFAKYLSSKGYSVIVSGRDKEKGEAVEKELGVIYT 49
                                                                                

Hmd_P1_Mm_C7        ----------HDVILAEV------------------------------------------ 51
Hmd_P1_Mm_C6        ----------HDVILAEV------------------------------------------ 51
Hmd_P1_Mm_C5        ----------HDVILAEI------------------------------------------ 51
Hmd_P1_Mm_S2        ----------HDVILAEV------------------------------------------ 51
Hmd_P1_Mv_SB        ----------HEVILAEI------------------------------------------ 51
Hmd_P1_Ma_N-3       ----------HDVILAEP------------------------------------------ 51
Hmd_P2_Mj_2661      ----------HDVVLAEP------------------------------------------ 62
Hmd_P1_Mth_dH       ----------HDVILAEP------------------------------------------ 57
Hmd_P2_Mtm          ----------HEVTLAEP------------------------------------------ 54
Hmd_P2_Mth_dH       ----------HDVVLAEP------------------------------------------ 54
Hmd_P1_Mtm          ----------HDVVLAEP------------------------------------------ 54
Hmd_P1_Mj_2661      ----------HDVVLSEP------------------------------------------ 51
Hmd_P1_Mk_AV19      ----------HDVVLCDP------------------------------------------ 30
Hmd_P2_Mk_AV19      ----------HDVVLADP------------------------------------------ 51
Hmd_E_Mth_dH        AELKELAG-VDEVVVADPVFDN--QFTVID----------DFAYEDVIEAHKE-DPEKIM 96
Hmd_E_Mtm           AELKELAG-VDEVVVADPVFDN--QFTVID----------DFAYEDVIEAHKE-DPENIM 93
Hmd_E_Mtw           AELKELAG-VDEVVVADPVFDN--QFTVID----------DFAYEDVIEAHKE-DPEKIM 93
Hmd_E_Ml_Z          AELKYLAG-INDIVIADPVFDN--QFTVID----------DFAYEDVIKAHET-NPESIM 93
Hmd_E_Ms_ATCC       AELLHLAG-VDEVVVSDPVFDN--DFTVVD----------DFDFQEVIAAHKAGKAEDVM 94
Hmd_E_MmC6          AELLHLIPEITEVVVSDPCFAEEPGIVVLD----------QFDYKAVMEAHLAGDAEKVM 97
Hmd_E_Mm_C5         AELLHLIPEITEVVVSDPCFAEEPGIVVLD----------QFDYKTVMEAHLAGDAEKVM 97
Hmd_E_Mm_C7         AELLHLIPEITEVVVSDPCFGEEPGMIVLD----------QFDYKAVMEAHLAGEAEKVM 97
Hmd_E_Mm_S2         AELLHLIPEITEVVVSDPCFAEEPGMVVLD----------QFDYKAVMEAHLAGDAEKVM 97
Hmd_E_Mv_SB         AELLHLIPEVTEVVVSDPCFAEEPGIVVLD----------QFDYGAVMEAHLAGDAEKVM 97
Hmd_E_Mvo_PS        AELLHLIDEIDEVVVSDPCFAEENEIVVLD----------NFDYAKVMEAHLAGKAEEVM 97
Hmd_E_Mvo           AELLHLVNEIDEIVIADPCFAEGNEMVVLD----------NFDYAKVMEAHLAGKAEEVM 97
Hmd_E_Mtl           AELLHLVDEIDEVVVSDPCFAEEPGLVIID----------EFDPKEVMEAHLAGEPEKVM 97
Hmd_E_Ma_N-3        AELLHLVDEIDEVVVSDPCFAEEPGLIIID----------EFDCKEVMEAHLAGKAEDVM 97
Hmd_E_MJ_2661       AELLHLVPDVKEVIVSDPCFAEEPGLVVID----------EFDPKEVMEAHLSGNPESIM 97
Hmd_E_Mk_AV19       VELKHLAG-VDEVVLSDPVFDAD-GFTVVDIEEDC-----DVDLDEFIKAHLEGNPEDVM 104
Pd_Mm_C7            NDNIDAAKKGDIVIISVPINVTENVIKEVAPHVKVGSLLIDITSIKERPSELMKEFSKSG 113
Pd_Mj_2661          NNNIEAAKKGDIVIVAVPINVTERVIKEVAPHVREGCLLMDITSIKEIPSKAMEEHVKEG 114
Pd_Ma_N-3           QDNIEATKKGDIVILAVPINITEWMIKELAPHVRENCVLMDITSIKEIPTKAMLKYAKKD 109
                                : :.                                            

Hmd_P1_Mm_C7        --------------NKSMLTDDQWKIVE----EAGVKVLTDDAEAAKEAEIAIFFTPFGK 93
Hmd_P1_Mm_C6        --------------NKSILTDEQWKIVE----EAGVKVVTDDAEAAKEAEIAIFFTPFGK 93
Hmd_P1_Mm_C5        --------------NKSILTNDQWKVVE----ESGVKVLTDDAEAAKEAEIAIFFTPFGK 93
Hmd_P1_Mm_S2        --------------NKSNLTDEQWKIVE----EAGVKVLTDDAEAAKEAEIAIFFTPFGK 93
Hmd_P1_Mv_SB        --------------NKSNLNDEQWSIVE----SAGVNVVSDDIEASKNAEIAIFFTPFGK 93
Hmd_P1_Ma_N-3       --------------NKNMLTEEQWKIVE----DAGVKVISDDIEAAKHAEIAVFFTPFGK 93
Hmd_P2_Mj_2661      --------------NKNIMSDDLWKKVE----DAGVKVVSDDVEAAKHGEIHVLFTPFGK 104
Hmd_P1_Mth_dH       --------------SREFLDDEQWSMVE----EAGVTVTDNDKEAASEAEVAVLFTPFGK 99
Hmd_P2_Mtm          --------------VRDVLEDGHWNLVE----EAGVTVTDNDKEASAEADVAVLFTPFGK 96
Hmd_P2_Mth_dH       --------------ARDMLDDAHWKVVE----DAGVTVTDNDAEAASEAEIAVLFTPFGK 96
Hmd_P1_Mtm          --------------AREMLDDAHWKVVE----DAGVTVTDSDAEAASEAEMAVLFTPFGK 96
Hmd_P1_Mj_2661      --------------NRDVMSDDLWKKVE----DAGVKVVSDDIEAAKHGEIHVLFTPFGR 93
Hmd_P1_Mk_AV19      --------------SFDISE-ESMERLE----SAGVELVTDDTAGVEHGEIQILFTPFG- 70
Hmd_P2_Mk_AV19      --------------NLSEQDPEHVDRVA----DAGVELTEDDAQAVEGAEMVVLFTPFG- 92
Hmd_E_Mth_dH        PQIREKVNEVAKELPKPPEGAIHFTHPE----DLGFEITTDDREAVADADFIMTWFPKGD 152
Hmd_E_Mtm           PQIREKVNEVAKELPKPPEGAIHFTHPE----DLGFEITTDDREAVADADFIMTWFPKGD 149
Hmd_E_Mtw           PQIREKVNEVAKELPKPPEGAIHFTHPE----DLGFEITTDDREAVADADFIMTWFPKGD 149
Hmd_E_Ml_Z          PAIRAKVKEVAKDLPKPPKGAIHFTHPE----TLGIKVTTDDREAVSDADLIITWLPKGD 149
Hmd_E_Ms_ATCC       PDIRAKVNELAESLPTPPKAAIHFVDPE----DLGMKTMNDDAAAVADADWVMTWLPEGG 150
Hmd_E_MmC6          PEIREAVKAKAKETPKPPKGCIHFVHPE----TIGLKVTASDVEAVKDADIVITWLPKGG 153
Hmd_E_Mm_C5         PEIREAVKAKAKETPKPPKGCIHFVHPE----TIGLKVTASDVEAVKNADIVITWLPKGG 153
Hmd_E_Mm_C7         PEIRAAVTAKAKETPKPPKGCIHFVHPE----TIGLKVTASDVEAVKDADIVITWLPKGG 153
Hmd_E_Mm_S2         PEIREAVKAKAKETPKPPKGCIHFVHPE----TVGLKVTASDVEAVKDADIVITWLPKGG 153
Hmd_E_Mv_SB         PEIRAAVKAKAKETPKPPKGCIHFVHPE----KVGLKVTSNDVEAVKDADIVITWLPKGG 153
Hmd_E_Mvo_PS        PEIREAVKAKAKELPKPPKACIHFVNPE----KIGLKVTADDNEAVKDADIVITWLPKGG 153
Hmd_E_Mvo           PEIRDAVKAKAKELPKPPKACIHFVNPE----KVGLKVTADDKDAVKDADIVITWLPKGG 153
Hmd_E_Mtl           PAIRDAVKAKAKEVPKPPKGCIHFVHPE----KVGLKVTSDDVEAVKDADIIITWLPKGG 153
Hmd_E_Ma_N-3        PAIRDAVKAKAKDSPKPPKGCIHFVNPE----KVGLKVTSDDREAIEGADIVITWLPKGG 153
Hmd_E_MJ_2661       PKIREVVKAKAKELPKPPKACIHLVHPE----DVGLKVTSDDREAVEGADIVITWLPKGN 153
Hmd_E_Mk_AV19       PKLRDYVNDIADDVPKPPKGAIHFLSPEEMEDKLDIVVTTDDAEAVEDADMIISWLPKGG 164
Pd_Mm_C7            VFVLPTHPMFGPETPSLNRQVVILTP-IEKEKN-PFFEKVKEFLENEGAKVIVVSPKEHD 171
Pd_Mj_2661          VTVIPTHPMFGPSTPSLLRQVVILTP-SEKHKNTEWFNKVYNFLKKEGAKVIVIPPEKHD 173
Pd_Ma_N-3           TFIMPTHPMFGPSTPSLRRQVVILTPPTKEHENNPWFIKIKNFFEEEGARVIIIPPEKHD 169
                                                             :      .   :       

Hmd_P1_Mm_C7        KTVEIAK--------TILPHLPQNAIIANTCTVSPVILYTMLEVELR------------T 133
Hmd_P1_Mm_C6        KTVEIAK--------NILPHLPQNAIIANTCTVSPVILYTMLEVELR------------T 133
Hmd_P1_Mm_C5        KTVEIAK--------NILPHLPQNAIIANTCTVSPVILYTMLEVELR------------T 133
Hmd_P1_Mm_S2        KTVEIAK--------TILPHLPQNAIIANTCTVSPVILYTMLEVELR------------T 133
Hmd_P1_Mv_SB        KTVEIAK--------KILPHLPENAIIANTCTVSPVTLYAMLEVELR------------T 133
Hmd_P1_Ma_N-3       RTIEIAK--------NIMPHLPQNAVIANTCTVSPPILYAALEVELR------------T 133
Hmd_P2_Mj_2661      ATFRIAK--------TIIEHVPENAVICNTCTVSPVVLYYSLEPILR------------T 144
Hmd_P1_Mth_dH       GTFSIAR--------EILPELPEGSVIANTCTVSPVVLYYVLEKELK------------L 139
Hmd_P2_Mtm          GTVRIAR--------EILPELPEGAVIANTCTVSPVVLYYVLEKELK------------M 136
Hmd_P2_Mth_dH       KTFEIAK--------NITNHLPEGAVIANTCTVSPVVLYYVLERELR------------R 136
Hmd_P1_Mtm          KTFDIAK--------DITKHLPEGAVIANTCTVSPVVLYYVLERELR------------R 136
Hmd_P1_Mj_2661      ITLNIAN--------TIIEHVPENAIICNTCTIPTPVLYRSLEGILR------------L 133
Hmd_P1_Mk_AV19      HTVKIAR--------ELLDDVREGAVLCTTCTCPPIALYHGLEGELR------------T 110
Hmd_P2_Mk_AV19      ATGGIIR--------EIASHLEEGAVVCPTCTSSAFEIHESLYEAGL------------E 132
Hmd_E_Mth_dH        MQPGIID--------KFIDDIKPGAIVTHACTIPTTKFYKIFEEKHGDLV---------T 195
Hmd_E_Mtm           MQPDIIN--------KFIDDIKPGAIVTHACTIPTTKFYKIFEQKHGDLV---------T 192
Hmd_E_Mtw           MQPGIIN--------KFIDDIKPGAIVTHACTIPTTKFYKIFEEKHGDLV---------T 192
Hmd_E_Ml_Z          MQKGIIE--------KFAGDIKEGAIITHACTIPTTKFYNIFNELG--LV---------E 190
Hmd_E_Ms_ATCC       MQKPIIE--------KFAGELKEGAILTHACTIPTTEFKKIFDECG-------------- 188
Hmd_E_MmC6          SQPAIIE--------KFASEIKKGAIVTHACTIPTPKFAKIFKDLGR------------- 192
Hmd_E_Mm_C5         SQPAIIE--------KFVGAIKKGAIVTHACTIPTPKFAKIFKDMGR------------- 192
Hmd_E_Mm_C7         SQPAIIE--------KFASEIKKGAIVTHACTIPTPKFAKIFKDLGR------------- 192
Hmd_E_Mm_S2         SQPAIIE--------KFASEIKKGAIVTHACTIPTPKFAKIFKDLGR------------- 192
Hmd_E_Mv_SB         SQPAIIE--------KFASEIKKGAVVTHACTIPTPKFAKIFKDLGR------------- 192
Hmd_E_Mvo_PS        SQPAIIE--------KFAANIKEGAIVTHACTIPTPKFAKIFKDLGR------------- 192
Hmd_E_Mvo           SQPAIIE--------KFVANIKEGAIVTHACTIPTPKFAKIFKDLGR------------- 192
Hmd_E_Mtl           SQPAIIK--------KFVDAIKEGAIVTHACTIPTPKFAKIFKDLGR------------- 192
Hmd_E_Ma_N-3        SQPAIIE--------KFVDAIKEGAIVTHACTIPTPKFAKIFKDLGR------------- 192
Hmd_E_MJ_2661       KQPDIIK--------KFADAIPEGAIVTHACTIPTTKFAKIFKDLGR------------- 192
Hmd_E_Mk_AV19       VQPDIFK--------KIIDDIPEGCIVANTCTIPTRQFKEMFEDMGR------------- 203
Pd_Mm_C7            KIMGVVQGLTHFVYISLGSTLKDLGIDIKESKNFASPIYELMINIIARIIGQNPYLYADI 231
Pd_Mj_2661          RIMGIVQGLTHFAFISLGATLKELNVDIKESRKFASPIYELMISIIGRIIGQNPYLYADI 233
Pd_Ma_N-3           KIMGVVQGLTHYSYIVLGSTLRELNIDIKESRKYASPIYELMINIIARIIGQNPYLYADI 229
                        :           :   :    :    .   .  :   :                  

Hmd_P1_Mm_C7        KRKDIGITSMHPAAVPGTPQHGHYVISSKAT--NGTEYASEEQIEKCVKLTESIGKTPYL 191
Hmd_P1_Mm_C6        KRKDIGITSMHPAAVPGTPQHGHYVISSKAT--NGTKYASEEQIEKCVKITESIGKTPYL 191
Hmd_P1_Mm_C5        KRKDIGITSMHPAAVPGTPQHGHYVISSKST--NGTEYASGEQIEKCVKLTESIGKTPYL 191
Hmd_P1_Mm_S2        KRKDIGITSMHPAAVPGTPQHGHYVISSKAT--NGTEYASDEQIEKCVKLTESIEKTPYL 191
Hmd_P1_Mv_SB        KRKDIGITSMHPAAVPGTPQHGHYVISNKAT--NGTSYANDEQIQKCVRLTESVDKVPYL 191
Hmd_P1_Ma_N-3       KRKDIGISSMHPAAVPGTPQHEHYVISGIST--NGTAYASEEQINKCVQLVESVGKKVYI 191
Hmd_P2_Mj_2661      KRKDVGISSMHPAAVPGTPQHGHYVIGGKTT--DGKELATEEQIKKAVELAKSAGKEAYV 202
Hmd_P1_Mth_dH       ERTDVGVSSMHPAAVPGTPQHGHYVIGGRPT--AELDMATDEQVSRCAELAESTGKKAYI 197
Hmd_P2_Mtm          DRTDIGVSSMHPAAVPGTPQHEHYVIGGRPT--AELDIATDEQIARCAELAESTGKTAYV 194
Hmd_P2_Mth_dH       DRKDLGIASMHPAAVPGTPQHGHYVIGGHSS--SELDIATDEQISRCVELAESCGKVAYV 194
Hmd_P1_Mtm          DRQDLGIASMHPAAVPGTPQHGHYVIGGHSS--SELDIATDEQISRCVELAESCGKTAYV 194
Hmd_P1_Mj_2661      KRRDVGISSMHPTGVPGTPSQKYYTIAGKAL--EGKEYATEDQINKLVELVKSVGKIPYV 191
Hmd_P1_Mk_AV19      KREDVGVSSFHPAGIPGAETQDLILVADARSEESGIELASEEQVERCVNLAEDMGYDVYV 170
Hmd_P2_Mk_AV19      VPEAVGVMPAHPAGIPGTENHRAYITARGTG--NGTVLATEEQAELVEEVLSSTGKEVFE 190
Hmd_E_Mth_dH        KPETLNVTSYHPGAVPEMKGQVYIAEG----------YASEEAINTLFELGQKARGNAYR 245
Hmd_E_Mtm           KPETLNVTSYHPGAVPEMKGQVYIAEG----------YASEDAIETLFELGQKARGNAYR 242
Hmd_E_Mtw           RPETLNVTSYHPGAVPEMKGQVYIAEA----------YASEEAINTLFELGQKARGNAYK 242
Hmd_E_Ml_Z          N-KKVNVTSYHPGAVPEMKGQVFISEG----------YAAEPAIQKLVDLGHKARGTAYK 239
Hmd_E_Ms_ATCC       --ANVNVASYHPGAVPEMKGQAYIGEG----------YADEASIKTLLELGEKARGSAFT 236
Hmd_E_MmC6          --DDLNIIAYHPGAVPENKGQAFLSEG----------LADAEKVEEFYCIAKTARGEAFK 240
Hmd_E_Mm_C5         --DDLNIIAYHPGAVPEMKGQAFLSEG----------LADAEKVEEFYCMAKTARGEAFK 240
Hmd_E_Mm_C7         --DDLNIIAYHPGAVPENKGQAFLSEG----------LADAEKVEEFYCIAKAARGEAFK 240
Hmd_E_Mm_S2         --DDLNIIAYHPGAVPEMKGQAFLSEG----------LADAEKVEEFYCMAKTARGEAFK 240
Hmd_E_Mv_SB         --DDLNIISFHPGAVPEMKGQAFLSEG----------LADAEKVEEFYCIAKAARGEAFK 240
Hmd_E_Mvo_PS        --DDLNIIAYHPGSVPEMKGQVFLSEG----------FADEETVEKFFKIANTARGVAFK 240
Hmd_E_Mvo           --DDLNIISYHPGAVPEMKGQVFISEG----------FATEEAVENFFEIANTARGVAFK 240
Hmd_E_Mtl           --DDLNIISYHPGAVPEMKGQVFISEG----------YASEEAVEKMYCIAKEARGTAYK 240
Hmd_E_Ma_N-3        --EDLNIVSFHPGCVPEMKGQVYLSEG----------YASEEAVEKLYKIAKISRGTAFK 240
Hmd_E_MJ_2661       --EDLNITSYHPGCVPEMKGQVYIAEG----------YASEEAVNKLYEIGKIARGKAFK 240
Hmd_E_Mk_AV19       --DDLQVTSYHPATVPEHKGQVFVAEG----------YADEEVVEAVYELGEKARGLAFK 251
Pd_Mm_C7            QMHNPQIKTIHDTFIKNCENISEIVQNKDRD------SFVENMKNSAKHFGNETKRGLNC 285
Pd_Mj_2661          QMFNPRIKEIHETFINQCKEISEIVKNKDRE------GFVKIMKEAAKHFGSEAKRGAYY 287
Pd_Ma_N-3           QMHNPQINDIHQTFINECEKIKEIVENNDRE------AFAKLMKESSKHFGNETIKGMNY 283
                          :   *   :                                  .          

Hmd_P1_Mm_C7        VPADVSATVSDMGSLLTAVTLAGVLDYYSVGTKIIKAPKKMVEQQILMTLQTMASLVESS 251
Hmd_P1_Mm_C6        VPADVSATVSDMGSLLTAVTLSGVLDYYSVGTKIIKAPKKMVEQQILMTLQTMASLVESS 251
Hmd_P1_Mm_C5        VPADVSATVSDMGSLLTAVTLSGVLDYYSVGTKIIKAPKKMVEQQILMTLQTMASLVESS 251
Hmd_P1_Mm_S2        VPADVSATVSDMGSLLTAVTLAGVLDYYSVGTKVIKAPKKMVEQQILMTLQTMASLVESS 251
Hmd_P1_Mv_SB        IPADVSATVSDMGSLLTAVTLSGVLDYYSVGTKIIKAPKKMVEQQILMTLQTMASLVETS 251
Hmd_P1_Ma_N-3       VPADVSSTVADMGSLVTAVTLAGILDYYSIGKKIIKAPEKMIEQQIIMTLQTMASLVETS 251
Hmd_P2_Mj_2661      VPADVSSVVADMGSLVTAVALSGVLDYYTVGRKIINAPKKMIEQQVIMTLQTMASLVETS 262
Hmd_P1_Mth_dH       VPADVTSAVADMGSLVTAVALAGVLDYYYVGTQIIKAPEEMVEKQILMTLQTMASLVETS 257
Hmd_P2_Mtm          VPADVTSAVADMGSLVTAVALAGVLDYYYVGTQIIKAPEEMVEKQILMTLQTMASLVETS 254
Hmd_P2_Mth_dH       VPADVSSAVADMGSLVTAVTLSGVLDYYYVGTQIIRAPKEMVEKQILMTLQTIASLVETS 254
Hmd_P1_Mtm          VPADVSSAVADMGSLVTAVTLSGVLDYYYVGTQIIKAPVEMVEKQILMTLQTIASLVETS 254
Hmd_P1_Mj_2661      TPADVVPAVADMGALVTAVALVGVLDYYRVGTQIINAPKDMIEKQILISLQTIASIIETS 251
Hmd_P1_Mk_AV19      L-DPELISSIGDMSVVLTVRIVQAICNYFSVARICGAPIEMIEEQVEEVLSTMAYLVGRY 229
Hmd_P2_Mk_AV19      LPHVELVSVVGDLSVVLLKRVIEALKEFCAVKALG-APQEMIDRQAMMTLATLAALIEAG 249
Hmd_E_Mth_dH        LPAELLGPVCDMCSALTAITYAGILSYRDSVTQVLGAPAGFAQMMAKESLEQITALMEKV 305
Hmd_E_Mtm           LPAELLGPVCDMCSALTAMTYACILSYRDSVTQVLGAPASFAQMMAKESLEQITALMEKV 302
Hmd_E_Mtw           LPAELLGPVCDMCSALTAITYAGILTYRDSVTQVLGAPAGFAQMMAKESLEQLTALMDKV 302
Hmd_E_Ml_Z          LPAELLGPVCDMCAALTAVTYAGLLTYRESVMNVLGAPAGFAQMMAAESLEQITALMKKT 299
Hmd_E_Ms_ATCC       LPANLLGPVCDMCSAVTAITYAGILAYRDTVTQILGAPAGFAQMMANEALTQVTALMQDE 296
Hmd_E_MmC6          MPANLISPVCDMGSAVTAPVYAGILAYRDAVTQILGAPADFAQMMADEAITQLLELMRSE 300
Hmd_E_Mm_C5         MPANLISPVCDMGSAVTAPVYAGILAYRDAVTQILGAPADFAQMMADEAITQLLELMRSE 300
Hmd_E_Mm_C7         MPAKLISPVCDMGSAVTAPVYAGILAYRDAVTQILGAPADFAQMMADEAITQLLDLMRSE 300
Hmd_E_Mm_S2         MPANLISPVCDMGSAVTAPVYAAILAYRDAVTQILGAPADFAQMMADEAISQILDLMRNE 300
Hmd_E_Mv_SB         MPANLISPVCDMGSAVTAPVYAAILAYRDAVTQILGAPADFAQMMADEAISQMLDLMRKE 300
Hmd_E_Mvo_PS        MPANLISPVCDMGSAVTAPVYAGILAYRDAVTQILGAPADFAQMMADEAISQVLELMRNE 300
Hmd_E_Mvo           MPANLISPVCDMGSAVTAPVYAGILAYRDAVTQILGAPADFAQMMADEAITQILELMRNE 300
Hmd_E_Mtl           MPANLISPVCDMGSAVTAPVYAAVLAYRDAVTKILGAPADFAQMMADEAITQILELMRKE 300
Hmd_E_Ma_N-3        MPANLISPVCDMGSAVTAPVYAAILSYRDAVTNILGAPADFAQMMADEAITQMLELMRNE 300
Hmd_E_MJ_2661       MPANLIGPVCDMCSAVTATVYAGLLAYRDAVTKILGAPADFAQMMADEALTQIHNLMKEK 300
Hmd_E_Mk_AV19       VPGYLLGPVCDMASAVTAIVYAGLLTFRDACTDILGAPVDFTQNMAVEALQMMAKFMEEE 311
Pd_Mm_C7            SNKAVYAISKETEKLLKSIGKEIGLKHIYSENVHYGILKEIYSDNIVLKQNEKEVILNIS 345
Pd_Mj_2661          SDKAVFALTSEIEKLNKLIGKDVAVKNINSNVVHFGVLKDIEDDYLILNKNGKEQKFNIL 347
Pd_Ma_N-3           SDKAVGAITREVDKLKKSIGKEAGLKHAYSNKVHFGIVKDVVDDFIILDKQGKDLKLSIA 343
                                            :               . .             .   

Hmd_P1_Mm_C7        GVDGLLRALNPELVTKSASSMHLLDKQKDLDAALEILTNLDGELQKASTSAEIKPTTLVA 311
Hmd_P1_Mm_C6        GVDGLLRALNPELVTKSASSMHLLDKQKDLDAALEILTNLDGELQKASTIAEIKPTTLVA 311
Hmd_P1_Mm_C5        GVDGLLRALNPELVTKSASSMHLLEKQKDLDAALEILTNLDGELQKASTSAEIKPTTLVA 311
Hmd_P1_Mm_S2        GVDGLVKALNPELLSKAASSMHLLDQQKDLDAALEILTHLDGELEKASTVAEIKPTTLVA 311
Hmd_P1_Mv_SB        GVNGLLKALNPELLTKTASSMHLLEKQKDLDAALDILKSLDGELKHASENAEIKPTTLVA 311
Hmd_P1_Ma_N-3       GVRGLLKAINPELLVRSSSSMHIIEQQKELSESLEVLKNLDENLSKESQNATINPTTLVA 311
Hmd_P2_Mj_2661      GIEGMVKALNPELLIRSASSMKLLDRQKDLDAALEILQNLDETLKAEVEKAEIKPTTLVA 322
Hmd_P1_Mth_dH       GVDGMAAAINPELLVKSARSMHLLDEQEELDAALKKISDLNDDVMKWIEGAEVNHTDLVA 317
Hmd_P2_Mtm          GVDGMARAMNPELLVKSAKSMHLLDEQEELDAALRKISQLNDDVMKWIEGAEVKHTDLVA 314
Hmd_P2_Mth_dH       GVNGMLKAMNPELLVRSAKSMHLLEEQEELDAALNTLSDLDDEVNKWIEKGEIRHTDLVA 314
Hmd_P1_Mtm          GVNGMLKAMNPELLVRSAKSMHLLEEQEELDAAINTLADLDDEVTQWINKGEIRHTDLVA 314
Hmd_P1_Mj_2661      GMEGLMKVFNKDALLSSAKNMLIDERQEDLNLALKIIEEFDKST---IGEKDISQTYLVA 308
Hmd_P1_Mk_AV19      GLDAFDRMD-GKLLLRSLRNMALTEDVERVVDFFERCY--VDLLSGDRESMRELSSMMVP 286
Hmd_P2_Mk_AV19      GIGG---------LLETLDEEAIEASYSNMEPFVDG--------VEEPEGEPVERFVVLP 292
Hmd_E_Mth_dH        GIDKMEEHLDPGALLGTADSMNFG---------------------------------ASA 332
Hmd_E_Mtm           GIDKMEENLDPGALLGTADSMNFG---------------------------------ASA 329
Hmd_E_Mtw           GIDKMEESLDPGALLGTADSMNFG---------------------------------ASA 329
Hmd_E_Ml_Z          GIANMEKSLDPGVFLGTADSMNFG---------------------------------ALS 326
Hmd_E_Ms_ATCC       GIDKMDEALNPGALLGTADSMNFG---------------------------------PLA 323
Hmd_E_MmC6          GIKNMEDKLNPKALTGTADSMCFG---------------------------------PLA 327
Hmd_E_Mm_C5         GIKNMEDKLNPKALTGTADSMCFG---------------------------------PLA 327
Hmd_E_Mm_C7         GIKNMEDKLNPKALTGTADSMCFG---------------------------------PLA 327
Hmd_E_Mm_S2         GIKNMEDKLNPKALTGTADSMCFG---------------------------------PLA 327
Hmd_E_Mv_SB         GIKNMEEKLSPKALTGTADSMCFG---------------------------------PLA 327
Hmd_E_Mvo_PS        GINNMEEKLDPVALTGTADSMCFG---------------------------------PLA 327
Hmd_E_Mvo           GIKGMEDKLDPKALTGTADSMCFG---------------------------------PLA 327
Hmd_E_Mtl           GINNMEKTLDPKALTGTADSMCFG---------------------------------PLS 327
Hmd_E_Ma_N-3        GIQNMENKLNPGALTGTADSMCFG---------------------------------PLS 327
Hmd_E_MJ_2661       GIANMEEALDPAALLGTADSMCFG---------------------------------PLA 327
Hmd_E_Mk_AV19       GLDKLEEALDPAALTNTADSMNFG---------------------------------PLA 338
Pd_Mm_C7            NVSLMENKELEDWKIENLEKYFVDISVLFKKDIDLSIILELLTHKFEIEVIDTYSGDKID 405
Pd_Mj_2661          RVEVFAGDELSKLKKKHLEKKYIDVSVLFKKDVDEEVILNLLKKMFDIEIIDVYEGEKIE 407
Pd_Ma_N-3           NTNLMTKEELKQWKEANLKKYYNDISFLFKDNIDIDIILELLKSKYNIEIIDVYKGAPIQ 403
                                       .                                        

Hmd_P1_Mm_C7        AQSLVKELETLIGGAAANGAIKRSTRKLFQ-------------- 341
Hmd_P1_Mm_C6        AQSLVKELETLIGGAAANGAIKRSTRKLFQ-------------- 341
Hmd_P1_Mm_C5        AQSLVKELETLIGGPAANGAIKRSTRKLFQ-------------- 341
Hmd_P1_Mm_S2        AQSLVKELETLIGGAAANGAIKRSTKKLFQ-------------- 341
Hmd_P1_Mv_SB        AQSLVKELETLIGGAAANGAIKRSTRKLFQ-------------- 341
Hmd_P1_Ma_N-3       SQALVKEIETLIGGAAANGAIKRSMRKLFTDK------------ 343
Hmd_P2_Mj_2661      AQSLVKEIKTLIGGAAAEGAIKRSARKLFEH------------- 353
Hmd_P1_Mth_dH       AQALTGELKTVIGDRAAEGTIRRCMRKMFE-------------- 347
Hmd_P2_Mtm          AQALTGELKTVMGDRAAEGTIRRCMRKMFE-------------- 344
Hmd_P2_Mth_dH       AQALAKEIKNLMGGKAAEGTIRRCMRKMFE-------------- 344
Hmd_P1_Mtm          AQALAKELKNLMGGKAAEGTIRRCMRKMFE-------------- 344
Hmd_P1_Mj_2661      PQALIKEAVSLIGKSAVEGMIRRSSNKLFK-------------- 338
Hmd_P1_Mk_AV19      PDKLVDRVREIVGEAPVQYARRRFFEERRWGS------------ 318
Hmd_P2_Mk_AV19      GEATREAVIELVGERGWRTVRMRAWVDLYKKH------------ 324
Hmd_E_Mth_dH        --DILPTVFEILEKR---KK------------------------ 347
Hmd_E_Mtm           --EILPTVFEILEKR---KK------------------------ 344
Hmd_E_Mtw           --EILPTVFEVLEKR---KK------------------------ 344
Hmd_E_Ml_Z          --EILPTVMTALEKR---KLQ----------------------- 342
Hmd_E_Ms_ATCC       --EIVPTVLENLEKR---S------------------------- 337
Hmd_E_MmC6          --DILPASLNVLEKH---ANENKCECGCSIKP------------ 354
Hmd_E_Mm_C5         --DILPTSLKVLEKH---TNENKCECSCSIKP------------ 354
Hmd_E_Mm_C7         --DILPASLKVLEKH---ANENKCECGNSIKP------------ 354
Hmd_E_Mm_S2         --DILPASLKVLEKH---ANENKCECGCSIKP------------ 354
Hmd_E_Mv_SB         --EILPASLKVLEKH---AKENKCECGCSIKP------------ 354
Hmd_E_Mvo_PS        --DILPASLKVLEKH---GKQ----------------------- 343
Hmd_E_Mvo           --DILPASLKVLEKH---GKQ----------------------- 343
Hmd_E_Mtl           --DILPPALKVLEKH---AAEEESCCCELKK------------- 353
Hmd_E_Ma_N-3        --ELLPASLKVLEEH---KK------------------------ 342
Hmd_E_MJ_2661       --EILPTALKVLEKHKVVEEEGKTKCEIMSQKE----------- 358
Hmd_E_Mk_AV19       DTEILPKALEVLEKY---SKKAE--------------------- 358
Pd_Mm_C7            ENELSATFRINSYEKDDLKTLEEIFNEIIKNIGGKLRY------ 443
Pd_Mj_2661          EGYKSITFRIYGYNKDELKNIEKEFLKIIKNIGGKERFK----- 446
Pd_Ma_N-3           EGYKSITFRIYSFKKQDLENLRSSLIRTVENIGGIKRYNTDILN 447
