# Supplementary material for: Comprehensive computational analysis of Hmd enzymes and paralogs in methanogenic Archaea
Source: BMC Evol Biol. 2009 Aug 11;9:199. doi: 10.1186/1471-2148-9-199 (PMC2739858; doi:10.1186/1471-2148-9-199)
Supplement: Additional file 3 — Protein structure models. A concatenated file in PDB format of all top C-scoring and RAPDF-scoring protein structure models generated for this study. [file 1471-2148-9-199-S3.txt]

REMARK This is a concatenated file of all Hmd structure models created by I-TASSER
REMARK that were chosen by RAPDF (R), C-score (C), or both (RC)

REMARK A description of the modeling process is descibed in the methods section of
REMARK this manuscript

REMARK HMD_ENZYME_Mj_DSM2661_RC
ATOM      1  N   MET     1       7.304  20.655  11.435  1.00 41.19           N
ATOM      2  CA  MET     1       8.328  20.133  10.507  1.00 41.19           C
ATOM      3  C   MET     1       8.878  18.824  10.985  1.00 41.19           C
ATOM      4  O   MET     1       8.307  18.183  11.863  1.00 41.19           O
ATOM      5  CB  MET     1       9.493  21.127  10.374  1.00 41.19           C
ATOM      6  CG  MET     1       9.086  22.467   9.758  1.00 41.19           C
ATOM      7  SD  MET     1       8.073  23.523  10.837  1.00 41.19           S
ATOM      8  CE  MET     1       9.418  23.847  12.013  1.00 41.19           C
ATOM      9  N   LYS     2      10.040  18.419  10.434  1.00118.91           N
ATOM     10  CA  LYS     2      10.709  17.203  10.808  1.00118.91           C
ATOM     11  C   LYS     2       9.834  15.991  10.792  1.00118.91           C
ATOM     12  O   LYS     2       9.298  15.587  11.821  1.00118.91           O
ATOM     13  CB  LYS     2      11.417  17.274  12.172  1.00118.91           C
ATOM     14  CG  LYS     2      12.707  18.091  12.121  1.00118.91           C
ATOM     15  CD  LYS     2      13.258  18.493  13.487  1.00118.91           C
ATOM     16  CE  LYS     2      14.620  19.180  13.390  1.00118.91           C
ATOM     17  NZ  LYS     2      14.588  20.197  12.316  1.00118.91           N
ATOM     18  N   ILE     3       9.672  15.390   9.591  1.00156.05           N
ATOM     19  CA  ILE     3       8.906  14.183   9.405  1.00156.05           C
ATOM     20  C   ILE     3       9.872  13.051   9.223  1.00156.05           C
ATOM     21  O   ILE     3      10.710  13.068   8.321  1.00156.05           O
ATOM     22  CB  ILE     3       8.006  14.250   8.197  1.00156.05           C
ATOM     23  CG1 ILE     3       7.200  12.954   8.025  1.00156.05           C
ATOM     24  CG2 ILE     3       8.860  14.619   6.980  1.00156.05           C
ATOM     25  CD1 ILE     3       6.107  13.042   6.959  1.00156.05           C
ATOM     26  N   ALA     4       9.778  12.058  10.139  1.00 70.62           N
ATOM     27  CA  ALA     4      10.615  10.884  10.201  1.00 70.62           C
ATOM     28  C   ALA     4      10.035   9.791   9.353  1.00 70.62           C
ATOM     29  O   ALA     4       8.819   9.632   9.261  1.00 70.62           O
ATOM     30  CB  ALA     4      10.780  10.326  11.630  1.00 70.62           C
ATOM     31  N   ILE     5      10.902   8.996   8.695  1.00113.63           N
ATOM     32  CA  ILE     5      10.368   7.878   7.971  1.00113.63           C
ATOM     33  C   ILE     5      11.172   6.725   8.460  1.00113.63           C
ATOM     34  O   ILE     5      12.344   6.890   8.802  1.00113.63           O
ATOM     35  CB  ILE     5      10.415   7.963   6.464  1.00113.63           C
ATOM     36  CG1 ILE     5      11.819   7.872   5.864  1.00113.63           C
ATOM     37  CG2 ILE     5       9.714   9.275   6.079  1.00113.63           C
ATOM     38  CD1 ILE     5      11.743   7.667   4.349  1.00113.63           C
ATOM     39  N   LEU     6      10.560   5.533   8.577  1.00199.63           N
ATOM     40  CA  LEU     6      11.354   4.458   9.090  1.00199.63           C
ATOM     41  C   LEU     6      11.923   3.698   7.930  1.00199.63           C
ATOM     42  O   LEU     6      12.853   4.166   7.277  1.00199.63           O
ATOM     43  CB  LEU     6      10.657   3.511  10.081  1.00199.63           C
ATOM     44  CG  LEU     6      10.377   4.192  11.437  1.00199.63           C
ATOM     45  CD1 LEU     6       9.987   3.169  12.514  1.00199.63           C
ATOM     46  CD2 LEU     6      11.550   5.086  11.872  1.00199.63           C
ATOM     47  N   GLY     7      11.390   2.503   7.619  1.00 83.68           N
ATOM     48  CA  GLY     7      12.044   1.712   6.618  1.00 83.68           C
ATOM     49  C   GLY     7      12.042   2.277   5.225  1.00 83.68           C
ATOM     50  O   GLY     7      11.034   2.712   4.665  1.00 83.68           O
ATOM     51  N   ALA     8      13.238   2.233   4.607  1.00 82.15           N
ATOM     52  CA  ALA     8      13.343   2.501   3.209  1.00 82.15           C
ATOM     53  C   ALA     8      13.114   1.118   2.653  1.00 82.15           C
ATOM     54  O   ALA     8      13.838   0.172   2.980  1.00 82.15           O
ATOM     55  CB  ALA     8      14.744   2.970   2.773  1.00 82.15           C
ATOM     56  N   GLY     9      12.052   0.961   1.837  1.00 56.22           N
ATOM     57  CA  GLY     9      11.670  -0.317   1.306  1.00 56.22           C
ATOM     58  C   GLY     9      12.361  -0.562  -0.001  1.00 56.22           C
ATOM     59  O   GLY     9      12.786   0.374  -0.676  1.00 56.22           O
ATOM     60  N   CYS    10      12.434  -1.849  -0.415  1.00130.52           N
ATOM     61  CA  CYS    10      13.170  -2.188  -1.603  1.00130.52           C
ATOM     62  C   CYS    10      12.278  -2.642  -2.729  1.00130.52           C
ATOM     63  O   CYS    10      11.304  -3.376  -2.558  1.00130.52           O
ATOM     64  CB  CYS    10      14.241  -3.266  -1.356  1.00130.52           C
ATOM     65  SG  CYS    10      13.543  -4.838  -0.776  1.00130.52           S
ATOM     66  N   TYR    11      12.618  -2.199  -3.954  1.00294.28           N
ATOM     67  CA  TYR    11      11.781  -2.485  -5.081  1.00294.28           C
ATOM     68  C   TYR    11      11.825  -3.830  -5.724  1.00294.28           C
ATOM     69  O   TYR    11      11.142  -4.022  -6.730  1.00294.28           O
ATOM     70  CB  TYR    11      11.174  -1.353  -5.924  1.00294.28           C
ATOM     71  CG  TYR    11      11.895  -0.726  -7.038  1.00294.28           C
ATOM     72  CD1 TYR    11      12.715   0.351  -6.837  1.00294.28           C
ATOM     73  CD2 TYR    11      11.670  -1.208  -8.302  1.00294.28           C
ATOM     74  CE1 TYR    11      13.316   0.929  -7.923  1.00294.28           C
ATOM     75  CE2 TYR    11      12.270  -0.629  -9.385  1.00294.28           C
ATOM     76  CZ  TYR    11      13.102   0.439  -9.191  1.00294.28           C
ATOM     77  OH  TYR    11      13.713   1.033 -10.312  1.00294.28           O
ATOM     78  N   ARG    12      12.690  -4.748  -5.251  1.00202.93           N
ATOM     79  CA  ARG    12      12.737  -6.071  -5.808  1.00202.93           C
ATOM     80  C   ARG    12      11.328  -6.589  -5.900  1.00202.93           C
ATOM     81  O   ARG    12      10.992  -7.252  -6.877  1.00202.93           O
ATOM     82  CB  ARG    12      13.570  -7.033  -4.944  1.00202.93           C
ATOM     83  CG  ARG    12      13.324  -8.521  -5.215  1.00202.93           C
ATOM     84  CD  ARG    12      13.718  -9.032  -6.604  1.00202.93           C
ATOM     85  NE  ARG    12      13.410 -10.494  -6.620  1.00202.93           N
ATOM     86  CZ  ARG    12      14.070 -11.349  -7.456  1.00202.93           C
ATOM     87  NH1 ARG    12      15.029 -10.884  -8.308  1.00202.93           N
ATOM     88  NH2 ARG    12      13.769 -12.681  -7.439  1.00202.93           N
ATOM     89  N   THR    13      10.446  -6.271  -4.931  1.00115.27           N
ATOM     90  CA  THR    13       9.087  -6.745  -5.036  1.00115.27           C
ATOM     91  C   THR    13       8.429  -6.165  -6.258  1.00115.27           C
ATOM     92  O   THR    13       7.721  -6.859  -6.985  1.00115.27           O
ATOM     93  CB  THR    13       8.248  -6.395  -3.839  1.00115.27           C
ATOM     94  CG2 THR    13       8.077  -4.869  -3.760  1.00115.27           C
ATOM     95  OG1 THR    13       6.981  -7.030  -3.931  1.00115.27           O
ATOM     96  N   HIS    14       8.673  -4.871  -6.518  1.00117.08           N
ATOM     97  CA  HIS    14       8.087  -4.097  -7.574  1.00117.08           C
ATOM     98  C   HIS    14       8.493  -4.720  -8.878  1.00117.08           C
ATOM     99  O   HIS    14       7.666  -4.910  -9.768  1.00117.08           O
ATOM    100  CB  HIS    14       8.679  -2.677  -7.484  1.00117.08           C
ATOM    101  CG  HIS    14       7.907  -1.542  -8.087  1.00117.08           C
ATOM    102  CD2 HIS    14       8.031  -0.922  -9.293  1.00117.08           C
ATOM    103  ND1 HIS    14       6.917  -0.860  -7.416  1.00117.08           N
ATOM    104  CE1 HIS    14       6.495   0.130  -8.242  1.00117.08           C
ATOM    105  NE2 HIS    14       7.139   0.131  -9.393  1.00117.08           N
ATOM    106  N   ALA    15       9.787  -5.071  -9.012  1.00 51.42           N
ATOM    107  CA  ALA    15      10.311  -5.635 -10.222  1.00 51.42           C
ATOM    108  C   ALA    15       9.663  -6.946 -10.488  1.00 51.42           C
ATOM    109  O   ALA    15       9.313  -7.250 -11.628  1.00 51.42           O
ATOM    110  CB  ALA    15      11.800  -5.950 -10.141  1.00 51.42           C
ATOM    111  N   ALA    16       9.497  -7.763  -9.435  1.00 36.71           N
ATOM    112  CA  ALA    16       8.971  -9.076  -9.634  1.00 36.71           C
ATOM    113  C   ALA    16       7.588  -8.951 -10.185  1.00 36.71           C
ATOM    114  O   ALA    16       7.221  -9.675 -11.109  1.00 36.71           O
ATOM    115  CB  ALA    16       8.915  -9.898  -8.338  1.00 36.71           C
ATOM    116  N   ALA    17       6.790  -8.009  -9.647  1.00 44.46           N
ATOM    117  CA  ALA    17       5.434  -7.864 -10.089  1.00 44.46           C
ATOM    118  C   ALA    17       5.433  -7.504 -11.548  1.00 44.46           C
ATOM    119  O   ALA    17       4.705  -8.098 -12.341  1.00 44.46           O
ATOM    120  CB  ALA    17       4.707  -6.737  -9.339  1.00 44.46           C
ATOM    121  N   GLY    18       6.249  -6.509 -11.941  1.00 52.12           N
ATOM    122  CA  GLY    18       6.390  -6.122 -13.319  1.00 52.12           C
ATOM    123  C   GLY    18       5.379  -5.061 -13.663  1.00 52.12           C
ATOM    124  O   GLY    18       5.655  -4.115 -14.398  1.00 52.12           O
ATOM    125  N   ILE    19       4.188  -5.168 -13.061  1.00 93.53           N
ATOM    126  CA  ILE    19       3.029  -4.352 -13.292  1.00 93.53           C
ATOM    127  C   ILE    19       3.294  -2.926 -12.916  1.00 93.53           C
ATOM    128  O   ILE    19       2.587  -2.021 -13.356  1.00 93.53           O
ATOM    129  CB  ILE    19       1.844  -4.832 -12.497  1.00 93.53           C
ATOM    130  CG1 ILE    19       1.500  -6.274 -12.900  1.00 93.53           C
ATOM    131  CG2 ILE    19       0.669  -3.860 -12.694  1.00 93.53           C
ATOM    132  CD1 ILE    19       0.479  -6.934 -11.977  1.00 93.53           C
ATOM    133  N   THR    20       4.259  -2.673 -12.019  1.00101.38           N
ATOM    134  CA  THR    20       4.365  -1.334 -11.518  1.00101.38           C
ATOM    135  C   THR    20       5.451  -0.504 -12.134  1.00101.38           C
ATOM    136  O   THR    20       6.541  -0.973 -12.458  1.00101.38           O
ATOM    137  CB  THR    20       4.493  -1.315 -10.031  1.00101.38           C
ATOM    138  CG2 THR    20       3.162  -1.785  -9.426  1.00101.38           C
ATOM    139  OG1 THR    20       5.540  -2.185  -9.631  1.00101.38           O
ATOM    140  N   ASN    21       5.111   0.798 -12.286  1.00175.58           N
ATOM    141  CA  ASN    21       5.863   1.878 -12.877  1.00175.58           C
ATOM    142  C   ASN    21       5.889   3.057 -11.939  1.00175.58           C
ATOM    143  O   ASN    21       5.050   3.229 -11.065  1.00175.58           O
ATOM    144  CB  ASN    21       5.210   2.447 -14.141  1.00175.58           C
ATOM    145  CG  ASN    21       5.750   1.825 -15.401  1.00175.58           C
ATOM    146  ND2 ASN    21       5.001   0.892 -16.042  1.00175.58           N
ATOM    147  OD1 ASN    21       6.833   2.234 -15.808  1.00175.58           O
ATOM    148  N   PHE    22       6.855   3.944 -12.211  1.00321.07           N
ATOM    149  CA  PHE    22       7.327   5.163 -11.597  1.00321.07           C
ATOM    150  C   PHE    22       6.410   6.367 -11.744  1.00321.07           C
ATOM    151  O   PHE    22       6.744   7.417 -11.198  1.00321.07           O
ATOM    152  CB  PHE    22       8.627   5.641 -12.275  1.00321.07           C
ATOM    153  CG  PHE    22       9.882   4.915 -11.887  1.00321.07           C
ATOM    154  CD1 PHE    22      10.018   3.544 -11.869  1.00321.07           C
ATOM    155  CD2 PHE    22      10.998   5.670 -11.628  1.00321.07           C
ATOM    156  CE1 PHE    22      11.224   2.972 -11.520  1.00321.07           C
ATOM    157  CE2 PHE    22      12.207   5.117 -11.284  1.00321.07           C
ATOM    158  CZ  PHE    22      12.318   3.752 -11.222  1.00321.07           C
ATOM    159  N   MET    23       5.285   6.317 -12.493  1.00180.77           N
ATOM    160  CA  MET    23       4.628   7.527 -12.969  1.00180.77           C
ATOM    161  C   MET    23       4.413   8.619 -11.957  1.00180.77           C
ATOM    162  O   MET    23       4.718   9.767 -12.267  1.00180.77           O
ATOM    163  CB  MET    23       3.208   7.342 -13.540  1.00180.77           C
ATOM    164  CG  MET    23       3.075   6.460 -14.774  1.00180.77           C
ATOM    165  SD  MET    23       3.143   4.699 -14.371  1.00180.77           S
ATOM    166  CE  MET    23       3.434   4.137 -16.064  1.00180.77           C
ATOM    167  N   ARG    24       3.886   8.349 -10.753  1.00162.22           N
ATOM    168  CA  ARG    24       3.635   9.435  -9.834  1.00162.22           C
ATOM    169  C   ARG    24       4.947  10.064  -9.460  1.00162.22           C
ATOM    170  O   ARG    24       5.049  11.277  -9.271  1.00162.22           O
ATOM    171  CB  ARG    24       2.941   8.989  -8.528  1.00162.22           C
ATOM    172  CG  ARG    24       2.784  10.075  -7.456  1.00162.22           C
ATOM    173  CD  ARG    24       1.648  11.066  -7.713  1.00162.22           C
ATOM    174  NE  ARG    24       1.630  12.046  -6.589  1.00162.22           N
ATOM    175  CZ  ARG    24       1.328  13.357  -6.827  1.00162.22           C
ATOM    176  NH1 ARG    24       1.070  13.779  -8.100  1.00162.22           N
ATOM    177  NH2 ARG    24       1.291  14.246  -5.792  1.00162.22           N
ATOM    178  N   ALA    25       5.998   9.241  -9.318  1.00 55.98           N
ATOM    179  CA  ALA    25       7.266   9.769  -8.915  1.00 55.98           C
ATOM    180  C   ALA    25       7.757  10.723  -9.956  1.00 55.98           C
ATOM    181  O   ALA    25       8.212  11.817  -9.629  1.00 55.98           O
ATOM    182  CB  ALA    25       8.339   8.672  -8.754  1.00 55.98           C
ATOM    183  N   CYS    26       7.642  10.337 -11.239  1.00109.34           N
ATOM    184  CA  CYS    26       8.127  11.099 -12.347  1.00109.34           C
ATOM    185  C   CYS    26       7.426  12.413 -12.402  1.00109.34           C
ATOM    186  O   CYS    26       8.055  13.449 -12.603  1.00109.34           O
ATOM    187  CB  CYS    26       7.875  10.375 -13.669  1.00109.34           C
ATOM    188  SG  CYS    26       8.183  11.437 -15.089  1.00109.34           S
ATOM    189  N   GLU    27       6.097  12.394 -12.210  1.00111.87           N
ATOM    190  CA  GLU    27       5.282  13.564 -12.300  1.00111.87           C
ATOM    191  C   GLU    27       5.692  14.527 -11.223  1.00111.87           C
ATOM    192  O   GLU    27       5.824  15.719 -11.488  1.00111.87           O
ATOM    193  CB  GLU    27       3.791  13.231 -12.111  1.00111.87           C
ATOM    194  CG  GLU    27       3.243  12.246 -13.151  1.00111.87           C
ATOM    195  CD  GLU    27       2.885  13.012 -14.414  1.00111.87           C
ATOM    196  OE1 GLU    27       2.499  14.204 -14.291  1.00111.87           O
ATOM    197  OE2 GLU    27       2.987  12.413 -15.518  1.00111.87           O
ATOM    198  N   VAL    28       5.920  14.042  -9.981  1.00135.37           N
ATOM    199  CA  VAL    28       6.262  14.932  -8.907  1.00135.37           C
ATOM    200  C   VAL    28       7.600  15.543  -9.174  1.00135.37           C
ATOM    201  O   VAL    28       7.803  16.723  -8.898  1.00135.37           O
ATOM    202  CB  VAL    28       6.266  14.331  -7.518  1.00135.37           C
ATOM    203  CG1 VAL    28       4.843  13.865  -7.159  1.00135.37           C
ATOM    204  CG2 VAL    28       7.335  13.241  -7.426  1.00135.37           C
ATOM    205  N   ALA    29       8.546  14.754  -9.723  1.00 49.06           N
ATOM    206  CA  ALA    29       9.867  15.231  -9.999  1.00 49.06           C
ATOM    207  C   ALA    29       9.774  16.346 -10.985  1.00 49.06           C
ATOM    208  O   ALA    29      10.399  17.389 -10.811  1.00 49.06           O
ATOM    209  CB  ALA    29      10.763  14.161 -10.648  1.00 49.06           C
ATOM    210  N   LYS    30       8.974  16.171 -12.052  1.00 87.35           N
ATOM    211  CA  LYS    30       8.950  17.205 -13.036  1.00 87.35           C
ATOM    212  C   LYS    30       8.342  18.447 -12.469  1.00 87.35           C
ATOM    213  O   LYS    30       8.817  19.544 -12.752  1.00 87.35           O
ATOM    214  CB  LYS    30       8.242  16.864 -14.354  1.00 87.35           C
ATOM    215  CG  LYS    30       8.550  17.940 -15.400  1.00 87.35           C
ATOM    216  CD  LYS    30       8.329  17.524 -16.853  1.00 87.35           C
ATOM    217  CE  LYS    30       8.836  18.571 -17.848  1.00 87.35           C
ATOM    218  NZ  LYS    30      10.294  18.764 -17.671  1.00 87.35           N
ATOM    219  N   GLU    31       7.279  18.331 -11.650  1.00 82.42           N
ATOM    220  CA  GLU    31       6.676  19.541 -11.171  1.00 82.42           C
ATOM    221  C   GLU    31       7.648  20.265 -10.294  1.00 82.42           C
ATOM    222  O   GLU    31       7.784  21.484 -10.373  1.00 82.42           O
ATOM    223  CB  GLU    31       5.362  19.352 -10.389  1.00 82.42           C
ATOM    224  CG  GLU    31       5.480  18.671  -9.029  1.00 82.42           C
ATOM    225  CD  GLU    31       4.165  18.947  -8.315  1.00 82.42           C
ATOM    226  OE1 GLU    31       3.719  20.125  -8.358  1.00 82.42           O
ATOM    227  OE2 GLU    31       3.585  17.995  -7.728  1.00 82.42           O
ATOM    228  N   VAL    32       8.364  19.519  -9.438  1.00134.59           N
ATOM    229  CA  VAL    32       9.315  20.085  -8.531  1.00134.59           C
ATOM    230  C   VAL    32      10.467  20.644  -9.299  1.00134.59           C
ATOM    231  O   VAL    32      11.150  21.550  -8.828  1.00134.59           O
ATOM    232  CB  VAL    32       9.752  19.115  -7.462  1.00134.59           C
ATOM    233  CG1 VAL    32      10.251  17.816  -8.106  1.00134.59           C
ATOM    234  CG2 VAL    32      10.785  19.808  -6.559  1.00134.59           C
ATOM    235  N   GLY    33      10.735  20.098 -10.496  1.00 43.54           N
ATOM    236  CA  GLY    33      11.811  20.571 -11.317  1.00 43.54           C
ATOM    237  C   GLY    33      12.872  19.531 -11.197  1.00 43.54           C
ATOM    238  O   GLY    33      13.473  19.123 -12.189  1.00 43.54           O
ATOM    239  N   LYS    34      13.067  19.021  -9.966  1.00145.00           N
ATOM    240  CA  LYS    34      14.083  18.043  -9.695  1.00145.00           C
ATOM    241  C   LYS    34      13.738  16.773 -10.424  1.00145.00           C
ATOM    242  O   LYS    34      12.619  16.269 -10.325  1.00145.00           O
ATOM    243  CB  LYS    34      14.172  17.705  -8.197  1.00145.00           C
ATOM    244  CG  LYS    34      15.248  16.686  -7.834  1.00145.00           C
ATOM    245  CD  LYS    34      15.421  16.504  -6.327  1.00145.00           C
ATOM    246  CE  LYS    34      16.147  17.657  -5.637  1.00145.00           C
ATOM    247  NZ  LYS    34      16.422  17.292  -4.230  1.00145.00           N
ATOM    248  N   PRO    35      14.655  16.296 -11.235  1.00136.03           N
ATOM    249  CA  PRO    35      14.468  15.040 -11.907  1.00136.03           C
ATOM    250  C   PRO    35      14.810  13.771 -11.183  1.00136.03           C
ATOM    251  O   PRO    35      14.281  12.742 -11.593  1.00136.03           O
ATOM    252  CB  PRO    35      15.193  15.135 -13.246  1.00136.03           C
ATOM    253  CG  PRO    35      16.201  16.268 -13.049  1.00136.03           C
ATOM    254  CD  PRO    35      15.510  17.178 -12.019  1.00136.03           C
ATOM    255  N   GLU    36      15.687  13.785 -10.150  1.00145.67           N
ATOM    256  CA  GLU    36      16.099  12.540  -9.562  1.00145.67           C
ATOM    257  C   GLU    36      14.972  11.894  -8.811  1.00145.67           C
ATOM    258  O   GLU    36      14.943  10.676  -8.648  1.00145.67           O
ATOM    259  CB  GLU    36      17.389  12.544  -8.726  1.00145.67           C
ATOM    260  CG  GLU    36      17.347  13.169  -7.343  1.00145.67           C
ATOM    261  CD  GLU    36      18.528  12.517  -6.652  1.00145.67           C
ATOM    262  OE1 GLU    36      18.377  11.323  -6.278  1.00145.67           O
ATOM    263  OE2 GLU    36      19.592  13.178  -6.521  1.00145.67           O
ATOM    264  N   ILE    37      13.989  12.678  -8.341  1.00190.38           N
ATOM    265  CA  ILE    37      12.941  12.067  -7.578  1.00190.38           C
ATOM    266  C   ILE    37      12.237  11.014  -8.396  1.00190.38           C
ATOM    267  O   ILE    37      11.684  10.067  -7.839  1.00190.38           O
ATOM    268  CB  ILE    37      12.037  13.035  -6.841  1.00190.38           C
ATOM    269  CG1 ILE    37      10.945  12.336  -6.004  1.00190.38           C
ATOM    270  CG2 ILE    37      11.535  14.098  -7.812  1.00190.38           C
ATOM    271  CD1 ILE    37       9.789  11.727  -6.793  1.00190.38           C
ATOM    272  N   ALA    38      12.277  11.113  -9.742  1.00 87.21           N
ATOM    273  CA  ALA    38      11.566  10.170 -10.564  1.00 87.21           C
ATOM    274  C   ALA    38      11.957   8.758 -10.196  1.00 87.21           C
ATOM    275  O   ALA    38      11.081   7.908 -10.090  1.00 87.21           O
ATOM    276  CB  ALA    38      11.844  10.357 -12.067  1.00 87.21           C
ATOM    277  N   LEU    39      13.256   8.497  -9.941  1.00213.88           N
ATOM    278  CA  LEU    39      13.883   7.248  -9.574  1.00213.88           C
ATOM    279  C   LEU    39      13.641   6.772  -8.167  1.00213.88           C
ATOM    280  O   LEU    39      14.315   5.836  -7.737  1.00213.88           O
ATOM    281  CB  LEU    39      15.389   7.146  -9.848  1.00213.88           C
ATOM    282  CG  LEU    39      15.721   6.562 -11.234  1.00213.88           C
ATOM    283  CD1 LEU    39      15.133   7.390 -12.381  1.00213.88           C
ATOM    284  CD2 LEU    39      17.232   6.345 -11.374  1.00213.88           C
ATOM    285  N   THR    40      12.858   7.497  -7.349  1.00127.27           N
ATOM    286  CA  THR    40      12.615   7.048  -5.999  1.00127.27           C
ATOM    287  C   THR    40      11.463   6.074  -5.949  1.00127.27           C
ATOM    288  O   THR    40      10.662   6.041  -6.875  1.00127.27           O
ATOM    289  CB  THR    40      12.289   8.181  -5.100  1.00127.27           C
ATOM    290  CG2 THR    40      12.388   7.634  -3.678  1.00127.27           C
ATOM    291  OG1 THR    40      13.254   9.209  -5.255  1.00127.27           O
ATOM    292  N   HIS    41      11.296   5.264  -4.867  1.00212.42           N
ATOM    293  CA  HIS    41      10.181   4.338  -4.855  1.00212.42           C
ATOM    294  C   HIS    41       9.254   4.547  -3.686  1.00212.42           C
ATOM    295  O   HIS    41       8.668   5.612  -3.542  1.00212.42           O
ATOM    296  CB  HIS    41      10.579   2.858  -5.045  1.00212.42           C
ATOM    297  CG  HIS    41      10.694   2.528  -6.511  1.00212.42           C
ATOM    298  CD2 HIS    41      11.356   3.174  -7.511  1.00212.42           C
ATOM    299  ND1 HIS    41      10.058   1.467  -7.115  1.00212.42           N
ATOM    300  CE1 HIS    41      10.362   1.524  -8.436  1.00212.42           C
ATOM    301  NE2 HIS    41      11.147   2.544  -8.724  1.00212.42           N
ATOM    302  N   SER    42       8.992   3.542  -2.835  1.00121.18           N
ATOM    303  CA  SER    42       8.089   3.878  -1.769  1.00121.18           C
ATOM    304  C   SER    42       8.961   4.176  -0.578  1.00121.18           C
ATOM    305  O   SER    42      10.065   3.658  -0.418  1.00121.18           O
ATOM    306  CB  SER    42       7.078   2.772  -1.420  1.00121.18           C
ATOM    307  OG  SER    42       7.738   1.670  -0.819  1.00121.18           O
ATOM    308  N   SER    43       8.467   5.065   0.289  1.00181.46           N
ATOM    309  CA  SER    43       9.119   5.573   1.460  1.00181.46           C
ATOM    310  C   SER    43      10.052   6.640   1.030  1.00181.46           C
ATOM    311  O   SER    43       9.937   7.769   1.497  1.00181.46           O
ATOM    312  CB  SER    43       9.955   4.567   2.267  1.00181.46           C
ATOM    313  OG  SER    43       9.153   3.879   3.212  1.00181.46           O
ATOM    314  N   ILE    44      10.954   6.351   0.077  1.00139.82           N
ATOM    315  CA  ILE    44      11.822   7.407  -0.329  1.00139.82           C
ATOM    316  C   ILE    44      11.057   8.389  -1.156  1.00139.82           C
ATOM    317  O   ILE    44      11.281   9.590  -1.018  1.00139.82           O
ATOM    318  CB  ILE    44      13.144   6.986  -0.903  1.00139.82           C
ATOM    319  CG1 ILE    44      13.867   6.181   0.192  1.00139.82           C
ATOM    320  CG2 ILE    44      13.949   8.250  -1.268  1.00139.82           C
ATOM    321  CD1 ILE    44      15.207   5.596  -0.227  1.00139.82           C
ATOM    322  N   THR    45      10.131   7.917  -2.028  1.00114.10           N
ATOM    323  CA  THR    45       9.396   8.843  -2.843  1.00114.10           C
ATOM    324  C   THR    45       8.509   9.654  -1.964  1.00114.10           C
ATOM    325  O   THR    45       8.330  10.840  -2.217  1.00114.10           O
ATOM    326  CB  THR    45       8.583   8.295  -3.988  1.00114.10           C
ATOM    327  CG2 THR    45       7.893   9.453  -4.721  1.00114.10           C
ATOM    328  OG1 THR    45       9.431   7.641  -4.912  1.00114.10           O
ATOM    329  N   TYR    46       7.943   9.048  -0.902  1.00212.51           N
ATOM    330  CA  TYR    46       7.038   9.753  -0.048  1.00212.51           C
ATOM    331  C   TYR    46       7.790  10.873   0.590  1.00212.51           C
ATOM    332  O   TYR    46       7.298  11.996   0.662  1.00212.51           O
ATOM    333  CB  TYR    46       6.549   8.898   1.114  1.00212.51           C
ATOM    334  CG  TYR    46       5.262   9.458   1.610  1.00212.51           C
ATOM    335  CD1 TYR    46       4.102   9.038   1.009  1.00212.51           C
ATOM    336  CD2 TYR    46       5.185  10.379   2.628  1.00212.51           C
ATOM    337  CE1 TYR    46       2.875   9.501   1.406  1.00212.51           C
ATOM    338  CE2 TYR    46       3.956  10.852   3.033  1.00212.51           C
ATOM    339  CZ  TYR    46       2.801  10.413   2.424  1.00212.51           C
ATOM    340  OH  TYR    46       1.538  10.886   2.832  1.00212.51           O
ATOM    341  N   GLY    47       9.011  10.579   1.076  1.00 47.53           N
ATOM    342  CA  GLY    47       9.833  11.530   1.760  1.00 47.53           C
ATOM    343  C   GLY    47      10.171  12.650   0.831  1.00 47.53           C
ATOM    344  O   GLY    47      10.167  13.810   1.235  1.00 47.53           O
ATOM    345  N   ALA    48      10.489  12.326  -0.437  1.00 56.11           N
ATOM    346  CA  ALA    48      10.882  13.307  -1.406  1.00 56.11           C
ATOM    347  C   ALA    48       9.730  14.227  -1.639  1.00 56.11           C
ATOM    348  O   ALA    48       9.909  15.438  -1.724  1.00 56.11           O
ATOM    349  CB  ALA    48      11.259  12.694  -2.769  1.00 56.11           C
ATOM    350  N   GLU    49       8.516  13.653  -1.736  1.00 99.98           N
ATOM    351  CA  GLU    49       7.311  14.355  -2.038  1.00 99.98           C
ATOM    352  C   GLU    49       7.010  15.316  -0.915  1.00 99.98           C
ATOM    353  O   GLU    49       6.663  16.463  -1.185  1.00 99.98           O
ATOM    354  CB  GLU    49       6.164  13.345  -2.271  1.00 99.98           C
ATOM    355  CG  GLU    49       5.057  13.820  -3.215  1.00 99.98           C
ATOM    356  CD  GLU    49       4.403  12.584  -3.834  1.00 99.98           C
ATOM    357  OE1 GLU    49       4.906  11.456  -3.581  1.00 99.98           O
ATOM    358  OE2 GLU    49       3.402  12.752  -4.580  1.00 99.98           O
ATOM    359  N   LEU    50       7.161  14.906   0.370  1.00210.86           N
ATOM    360  CA  LEU    50       6.908  15.813   1.467  1.00210.86           C
ATOM    361  C   LEU    50       7.870  16.950   1.420  1.00210.86           C
ATOM    362  O   LEU    50       7.517  18.106   1.629  1.00210.86           O
ATOM    363  CB  LEU    50       7.095  15.254   2.893  1.00210.86           C
ATOM    364  CG  LEU    50       5.896  14.503   3.480  1.00210.86           C
ATOM    365  CD1 LEU    50       4.699  15.431   3.710  1.00210.86           C
ATOM    366  CD2 LEU    50       5.545  13.301   2.617  1.00210.86           C
ATOM    367  N   LEU    51       9.132  16.619   1.165  1.00160.87           N
ATOM    368  CA  LEU    51      10.251  17.505   1.134  1.00160.87           C
ATOM    369  C   LEU    51      10.201  18.402  -0.076  1.00160.87           C
ATOM    370  O   LEU    51      11.125  19.186  -0.267  1.00160.87           O
ATOM    371  CB  LEU    51      11.577  16.742   1.098  1.00160.87           C
ATOM    372  CG  LEU    51      12.798  17.651   1.281  1.00160.87           C
ATOM    373  CD1 LEU    51      12.859  18.211   2.712  1.00160.87           C
ATOM    374  CD2 LEU    51      14.088  16.941   0.844  1.00160.87           C
ATOM    375  N   HIS    52       9.390  18.087  -1.105  1.00147.62           N
ATOM    376  CA  HIS    52       9.194  19.047  -2.167  1.00147.62           C
ATOM    377  C   HIS    52       7.920  19.854  -2.054  1.00147.62           C
ATOM    378  O   HIS    52       7.908  21.083  -2.079  1.00147.62           O
ATOM    379  CB  HIS    52       9.166  18.384  -3.559  1.00147.62           C
ATOM    380  CG  HIS    52      10.511  17.908  -4.023  1.00147.62           C
ATOM    381  CD2 HIS    52      11.748  18.413  -3.767  1.00147.62           C
ATOM    382  ND1 HIS    52      10.710  16.834  -4.862  1.00147.62           N
ATOM    383  CE1 HIS    52      12.048  16.742  -5.069  1.00147.62           C
ATOM    384  NE2 HIS    52      12.718  17.680  -4.426  1.00147.62           N
ATOM    385  N   LEU    53       6.802  19.105  -1.940  1.00187.62           N
ATOM    386  CA  LEU    53       5.414  19.488  -2.047  1.00187.62           C
ATOM    387  C   LEU    53       4.791  20.250  -0.922  1.00187.62           C
ATOM    388  O   LEU    53       3.763  20.887  -1.148  1.00187.62           O
ATOM    389  CB  LEU    53       4.493  18.295  -2.334  1.00187.62           C
ATOM    390  CG  LEU    53       4.609  17.734  -3.762  1.00187.62           C
ATOM    391  CD1 LEU    53       5.967  17.064  -4.031  1.00187.62           C
ATOM    392  CD2 LEU    53       3.402  16.836  -4.063  1.00187.62           C
ATOM    393  N   VAL    54       5.278  20.108   0.323  1.00151.17           N
ATOM    394  CA  VAL    54       4.660  20.810   1.416  1.00151.17           C
ATOM    395  C   VAL    54       5.639  21.821   1.957  1.00151.17           C
ATOM    396  O   VAL    54       6.787  21.517   2.279  1.00151.17           O
ATOM    397  CB  VAL    54       4.164  19.860   2.486  1.00151.17           C
ATOM    398  CG1 VAL    54       5.348  19.055   3.039  1.00151.17           C
ATOM    399  CG2 VAL    54       3.359  20.639   3.538  1.00151.17           C
ATOM    400  N   PRO    55       5.203  23.055   2.026  1.00140.23           N
ATOM    401  CA  PRO    55       6.093  24.085   2.486  1.00140.23           C
ATOM    402  C   PRO    55       6.486  23.961   3.924  1.00140.23           C
ATOM    403  O   PRO    55       7.596  24.363   4.263  1.00140.23           O
ATOM    404  CB  PRO    55       5.423  25.406   2.118  1.00140.23           C
ATOM    405  CG  PRO    55       4.602  25.051   0.865  1.00140.23           C
ATOM    406  CD  PRO    55       4.249  23.564   1.051  1.00140.23           C
ATOM    407  N   ASP    56       5.601  23.408   4.775  1.00 88.92           N
ATOM    408  CA  ASP    56       5.835  23.283   6.184  1.00 88.92           C
ATOM    409  C   ASP    56       6.905  22.272   6.463  1.00 88.92           C
ATOM    410  O   ASP    56       7.468  22.259   7.553  1.00 88.92           O
ATOM    411  CB  ASP    56       4.604  22.852   6.995  1.00 88.92           C
ATOM    412  CG  ASP    56       4.981  22.993   8.465  1.00 88.92           C
ATOM    413  OD1 ASP    56       5.771  23.923   8.781  1.00 88.92           O
ATOM    414  OD2 ASP    56       4.504  22.165   9.286  1.00 88.92           O
ATOM    415  N   VAL    57       7.185  21.347   5.531  1.00107.57           N
ATOM    416  CA  VAL    57       8.158  20.337   5.861  1.00107.57           C
ATOM    417  C   VAL    57       9.563  20.825   5.624  1.00107.57           C
ATOM    418  O   VAL    57       9.986  21.043   4.491  1.00107.57           O
ATOM    419  CB  VAL    57       7.930  19.052   5.110  1.00107.57           C
ATOM    420  CG1 VAL    57       9.121  18.104   5.314  1.00107.57           C
ATOM    421  CG2 VAL    57       6.610  18.455   5.628  1.00107.57           C
ATOM    422  N   LYS    58      10.292  21.106   6.729  1.00 86.85           N
ATOM    423  CA  LYS    58      11.675  21.500   6.692  1.00 86.85           C
ATOM    424  C   LYS    58      12.626  20.341   6.590  1.00 86.85           C
ATOM    425  O   LYS    58      13.658  20.437   5.927  1.00 86.85           O
ATOM    426  CB  LYS    58      12.095  22.308   7.927  1.00 86.85           C
ATOM    427  CG  LYS    58      13.530  22.824   7.836  1.00 86.85           C
ATOM    428  CD  LYS    58      13.847  23.923   8.850  1.00 86.85           C
ATOM    429  CE  LYS    58      15.282  24.445   8.761  1.00 86.85           C
ATOM    430  NZ  LYS    58      15.450  25.615   9.652  1.00 86.85           N
ATOM    431  N   GLU    59      12.337  19.219   7.283  1.00 91.76           N
ATOM    432  CA  GLU    59      13.316  18.170   7.303  1.00 91.76           C
ATOM    433  C   GLU    59      12.642  16.827   7.339  1.00 91.76           C
ATOM    434  O   GLU    59      11.634  16.606   8.017  1.00 91.76           O
ATOM    435  CB  GLU    59      14.252  18.279   8.524  1.00 91.76           C
ATOM    436  CG  GLU    59      15.323  17.190   8.602  1.00 91.76           C
ATOM    437  CD  GLU    59      16.305  17.525   9.720  1.00 91.76           C
ATOM    438  OE1 GLU    59      16.207  18.647  10.283  1.00 91.76           O
ATOM    439  OE2 GLU    59      17.173  16.662  10.019  1.00 91.76           O
ATOM    440  N   VAL    60      13.227  15.887   6.575  1.00 80.11           N
ATOM    441  CA  VAL    60      12.780  14.534   6.457  1.00 80.11           C
ATOM    442  C   VAL    60      13.968  13.691   6.783  1.00 80.11           C
ATOM    443  O   VAL    60      15.090  13.979   6.374  1.00 80.11           O
ATOM    444  CB  VAL    60      12.296  14.193   5.078  1.00 80.11           C
ATOM    445  CG1 VAL    60      11.894  12.709   5.051  1.00 80.11           C
ATOM    446  CG2 VAL    60      11.146  15.154   4.720  1.00 80.11           C
ATOM    447  N   ILE    61      13.776  12.641   7.592  1.00121.41           N
ATOM    448  CA  ILE    61      14.893  11.794   7.862  1.00121.41           C
ATOM    449  C   ILE    61      14.403  10.419   7.595  1.00121.41           C
ATOM    450  O   ILE    61      13.236  10.113   7.835  1.00121.41           O
ATOM    451  CB  ILE    61      15.408  11.859   9.274  1.00121.41           C
ATOM    452  CG1 ILE    61      14.330  11.442  10.287  1.00121.41           C
ATOM    453  CG2 ILE    61      15.967  13.273   9.498  1.00121.41           C
ATOM    454  CD1 ILE    61      13.139  12.397  10.336  1.00121.41           C
ATOM    455  N   VAL    62      15.270   9.565   7.029  1.00151.68           N
ATOM    456  CA  VAL    62      14.844   8.227   6.742  1.00151.68           C
ATOM    457  C   VAL    62      15.793   7.350   7.465  1.00151.68           C
ATOM    458  O   VAL    62      17.001   7.447   7.261  1.00151.68           O
ATOM    459  CB  VAL    62      14.870   7.887   5.272  1.00151.68           C
ATOM    460  CG1 VAL    62      16.287   8.053   4.697  1.00151.68           C
ATOM    461  CG2 VAL    62      14.320   6.467   5.115  1.00151.68           C
ATOM    462  N   SER    63      15.268   6.468   8.335  1.00 78.63           N
ATOM    463  CA  SER    63      16.162   5.666   9.121  1.00 78.63           C
ATOM    464  C   SER    63      15.958   4.222   8.787  1.00 78.63           C
ATOM    465  O   SER    63      14.840   3.718   8.781  1.00 78.63           O
ATOM    466  CB  SER    63      15.921   5.801  10.638  1.00 78.63           C
ATOM    467  OG  SER    63      16.171   7.134  11.060  1.00 78.63           O
ATOM    468  N   ASP    64      17.050   3.506   8.477  1.00112.00           N
ATOM    469  CA  ASP    64      16.941   2.090   8.244  1.00112.00           C
ATOM    470  C   ASP    64      18.301   1.543   8.439  1.00112.00           C
ATOM    471  O   ASP    64      19.270   2.152   7.999  1.00112.00           O
ATOM    472  CB  ASP    64      16.387   1.667   6.867  1.00112.00           C
ATOM    473  CG  ASP    64      17.270   2.206   5.759  1.00112.00           C
ATOM    474  OD1 ASP    64      17.738   3.367   5.892  1.00112.00           O
ATOM    475  OD2 ASP    64      17.485   1.467   4.762  1.00112.00           O
ATOM    476  N   PRO    65      18.380   0.425   9.112  1.00189.80           N
ATOM    477  CA  PRO    65      19.646  -0.186   9.425  1.00189.80           C
ATOM    478  C   PRO    65      20.372  -0.682   8.213  1.00189.80           C
ATOM    479  O   PRO    65      21.556  -1.002   8.316  1.00189.80           O
ATOM    480  CB  PRO    65      19.336  -1.280  10.443  1.00189.80           C
ATOM    481  CG  PRO    65      18.068  -0.774  11.151  1.00189.80           C
ATOM    482  CD  PRO    65      17.357   0.073  10.082  1.00189.80           C
ATOM    483  N   CYS    66      19.707  -0.748   7.051  1.00 89.64           N
ATOM    484  CA  CYS    66      20.353  -1.292   5.906  1.00 89.64           C
ATOM    485  C   CYS    66      21.590  -0.500   5.623  1.00 89.64           C
ATOM    486  O   CYS    66      22.643  -1.069   5.361  1.00 89.64           O
ATOM    487  CB  CYS    66      19.441  -1.326   4.663  1.00 89.64           C
ATOM    488  SG  CYS    66      20.164  -2.246   3.272  1.00 89.64           S
ATOM    489  N   PHE    67      21.509   0.830   5.770  1.00109.07           N
ATOM    490  CA  PHE    67      22.539   1.785   5.477  1.00109.07           C
ATOM    491  C   PHE    67      23.781   1.407   6.249  1.00109.07           C
ATOM    492  O   PHE    67      24.856   1.260   5.667  1.00109.07           O
ATOM    493  CB  PHE    67      21.920   3.143   5.884  1.00109.07           C
ATOM    494  CG  PHE    67      22.679   4.387   5.590  1.00109.07           C
ATOM    495  CD1 PHE    67      22.761   4.888   4.312  1.00109.07           C
ATOM    496  CD2 PHE    67      23.289   5.069   6.616  1.00109.07           C
ATOM    497  CE1 PHE    67      23.450   6.052   4.063  1.00109.07           C
ATOM    498  CE2 PHE    67      23.975   6.234   6.374  1.00109.07           C
ATOM    499  CZ  PHE    67      24.061   6.724   5.094  1.00109.07           C
ATOM    500  N   ALA    68      23.652   1.183   7.571  1.00 66.02           N
ATOM    501  CA  ALA    68      24.740   0.852   8.453  1.00 66.02           C
ATOM    502  C   ALA    68      25.320  -0.490   8.145  1.00 66.02           C
ATOM    503  O   ALA    68      26.518  -0.678   8.324  1.00 66.02           O
ATOM    504  CB  ALA    68      24.329   0.837   9.934  1.00 66.02           C
ATOM    505  N   GLU    69      24.501  -1.470   7.710  1.00119.98           N
ATOM    506  CA  GLU    69      25.027  -2.798   7.572  1.00119.98           C
ATOM    507  C   GLU    69      25.836  -2.964   6.323  1.00119.98           C
ATOM    508  O   GLU    69      26.010  -2.026   5.545  1.00119.98           O
ATOM    509  CB  GLU    69      23.989  -3.934   7.719  1.00119.98           C
ATOM    510  CG  GLU    69      22.801  -3.923   6.763  1.00119.98           C
ATOM    511  CD  GLU    69      21.896  -5.060   7.216  1.00119.98           C
ATOM    512  OE1 GLU    69      22.191  -6.233   6.864  1.00119.98           O
ATOM    513  OE2 GLU    69      20.885  -4.765   7.910  1.00119.98           O
ATOM    514  N   GLU    70      26.419  -4.175   6.156  1.00 92.97           N
ATOM    515  CA  GLU    70      27.212  -4.493   4.999  1.00 92.97           C
ATOM    516  C   GLU    70      26.302  -4.168   3.872  1.00 92.97           C
ATOM    517  O   GLU    70      25.102  -4.366   4.068  1.00 92.97           O
ATOM    518  CB  GLU    70      27.567  -5.982   4.894  1.00 92.97           C
ATOM    519  CG  GLU    70      26.335  -6.874   4.729  1.00 92.97           C
ATOM    520  CD  GLU    70      26.800  -8.301   4.478  1.00 92.97           C
ATOM    521  OE1 GLU    70      27.961  -8.623   4.847  1.00 92.97           O
ATOM    522  OE2 GLU    70      25.997  -9.088   3.911  1.00 92.97           O
ATOM    523  N   PRO    71      26.864  -3.851   2.702  1.00237.44           N
ATOM    524  CA  PRO    71      26.209  -3.072   1.667  1.00237.44           C
ATOM    525  C   PRO    71      24.781  -2.866   1.917  1.00237.44           C
ATOM    526  O   PRO    71      24.011  -3.807   1.794  1.00237.44           O
ATOM    527  CB  PRO    71      26.496  -3.750   0.331  1.00237.44           C
ATOM    528  CG  PRO    71      27.796  -4.519   0.595  1.00237.44           C
ATOM    529  CD  PRO    71      27.746  -4.841   2.100  1.00237.44           C
ATOM    530  N   GLY    72      24.434  -1.636   2.316  1.00 62.69           N
ATOM    531  CA  GLY    72      23.106  -1.350   2.723  1.00 62.69           C
ATOM    532  C   GLY    72      22.355  -1.026   1.493  1.00 62.69           C
ATOM    533  O   GLY    72      22.180  -1.877   0.622  1.00 62.69           O
ATOM    534  N   LEU    73      21.843   0.209   1.410  1.00167.90           N
ATOM    535  CA  LEU    73      21.125   0.521   0.220  1.00167.90           C
ATOM    536  C   LEU    73      22.089   0.484  -0.918  1.00167.90           C
ATOM    537  O   LEU    73      23.122   1.150  -0.891  1.00167.90           O
ATOM    538  CB  LEU    73      20.462   1.914   0.235  1.00167.90           C
ATOM    539  CG  LEU    73      19.344   2.083   1.286  1.00167.90           C
ATOM    540  CD1 LEU    73      18.134   1.186   0.969  1.00167.90           C
ATOM    541  CD2 LEU    73      19.885   1.905   2.715  1.00167.90           C
ATOM    542  N   VAL    74      21.741  -0.317  -1.948  1.00144.29           N
ATOM    543  CA  VAL    74      22.502  -0.502  -3.150  1.00144.29           C
ATOM    544  C   VAL    74      21.793   0.275  -4.199  1.00144.29           C
ATOM    545  O   VAL    74      20.589   0.099  -4.387  1.00144.29           O
ATOM    546  CB  VAL    74      22.581  -1.947  -3.584  1.00144.29           C
ATOM    547  CG1 VAL    74      23.380  -2.747  -2.544  1.00144.29           C
ATOM    548  CG2 VAL    74      21.159  -2.503  -3.748  1.00144.29           C
ATOM    549  N   VAL    75      22.536   1.160  -4.897  1.00142.09           N
ATOM    550  CA  VAL    75      21.942   2.035  -5.869  1.00142.09           C
ATOM    551  C   VAL    75      22.269   1.583  -7.252  1.00142.09           C
ATOM    552  O   VAL    75      23.425   1.417  -7.640  1.00142.09           O
ATOM    553  CB  VAL    75      22.362   3.474  -5.738  1.00142.09           C
ATOM    554  CG1 VAL    75      21.811   4.038  -4.422  1.00142.09           C
ATOM    555  CG2 VAL    75      23.889   3.558  -5.844  1.00142.09           C
ATOM    556  N   ILE    76      21.209   1.378  -8.047  1.00119.72           N
ATOM    557  CA  ILE    76      21.414   1.037  -9.406  1.00119.72           C
ATOM    558  C   ILE    76      21.287   2.366 -10.104  1.00119.72           C
ATOM    559  O   ILE    76      20.229   2.995 -10.132  1.00119.72           O
ATOM    560  CB  ILE    76      20.412   0.005  -9.850  1.00119.72           C
ATOM    561  CG1 ILE    76      20.786  -0.577 -11.216  1.00119.72           C
ATOM    562  CG2 ILE    76      18.994   0.581  -9.728  1.00119.72           C
ATOM    563  CD1 ILE    76      20.027  -1.859 -11.545  1.00119.72           C
ATOM    564  N   ASP    77      22.457   2.889 -10.520  1.00139.27           N
ATOM    565  CA  ASP    77      22.668   4.131 -11.210  1.00139.27           C
ATOM    566  C   ASP    77      22.474   3.988 -12.691  1.00139.27           C
ATOM    567  O   ASP    77      22.589   4.958 -13.437  1.00139.27           O
ATOM    568  CB  ASP    77      24.032   4.764 -10.910  1.00139.27           C
ATOM    569  CG  ASP    77      23.939   5.444  -9.547  1.00139.27           C
ATOM    570  OD1 ASP    77      23.026   6.296  -9.365  1.00139.27           O
ATOM    571  OD2 ASP    77      24.792   5.131  -8.675  1.00139.27           O
ATOM    572  N   GLU    78      22.228   2.755 -13.157  1.00145.25           N
ATOM    573  CA  GLU    78      22.171   2.395 -14.547  1.00145.25           C
ATOM    574  C   GLU    78      21.143   3.166 -15.323  1.00145.25           C
ATOM    575  O   GLU    78      21.224   3.178 -16.548  1.00145.25           O
ATOM    576  CB  GLU    78      21.847   0.911 -14.784  1.00145.25           C
ATOM    577  CG  GLU    78      22.963  -0.050 -14.378  1.00145.25           C
ATOM    578  CD  GLU    78      22.590  -1.427 -14.910  1.00145.25           C
ATOM    579  OE1 GLU    78      21.652  -1.505 -15.748  1.00145.25           O
ATOM    580  OE2 GLU    78      23.243  -2.419 -14.490  1.00145.25           O
ATOM    581  N   PHE    79      20.086   3.758 -14.733  1.00167.07           N
ATOM    582  CA  PHE    79      19.305   4.426 -15.737  1.00167.07           C
ATOM    583  C   PHE    79      19.332   5.922 -15.669  1.00167.07           C
ATOM    584  O   PHE    79      20.129   6.515 -14.944  1.00167.07           O
ATOM    585  CB  PHE    79      17.930   3.819 -16.142  1.00167.07           C
ATOM    586  CG  PHE    79      16.919   3.613 -15.070  1.00167.07           C
ATOM    587  CD1 PHE    79      16.911   2.463 -14.313  1.00167.07           C
ATOM    588  CD2 PHE    79      15.941   4.554 -14.862  1.00167.07           C
ATOM    589  CE1 PHE    79      15.955   2.277 -13.343  1.00167.07           C
ATOM    590  CE2 PHE    79      14.983   4.377 -13.895  1.00167.07           C
ATOM    591  CZ  PHE    79      14.994   3.237 -13.129  1.00167.07           C
ATOM    592  N   ASP    80      18.548   6.571 -16.558  1.00132.38           N
ATOM    593  CA  ASP    80      18.537   8.006 -16.640  1.00132.38           C
ATOM    594  C   ASP    80      17.233   8.495 -16.089  1.00132.38           C
ATOM    595  O   ASP    80      16.163   8.147 -16.584  1.00132.38           O
ATOM    596  CB  ASP    80      18.653   8.536 -18.076  1.00132.38           C
ATOM    597  CG  ASP    80      20.061   8.232 -18.563  1.00132.38           C
ATOM    598  OD1 ASP    80      21.030   8.802 -17.993  1.00132.38           O
ATOM    599  OD2 ASP    80      20.183   7.421 -19.519  1.00132.38           O
ATOM    600  N   PRO    81      17.261   9.293 -15.066  1.00121.08           N
ATOM    601  CA  PRO    81      16.017   9.763 -14.572  1.00121.08           C
ATOM    602  C   PRO    81      15.333  10.601 -15.594  1.00121.08           C
ATOM    603  O   PRO    81      14.105  10.596 -15.649  1.00121.08           O
ATOM    604  CB  PRO    81      16.312  10.456 -13.236  1.00121.08           C
ATOM    605  CG  PRO    81      17.838  10.316 -13.055  1.00121.08           C
ATOM    606  CD  PRO    81      18.213   9.152 -13.986  1.00121.08           C
ATOM    607  N   LYS    82      16.094  11.332 -16.422  1.00118.47           N
ATOM    608  CA  LYS    82      15.428  12.165 -17.371  1.00118.47           C
ATOM    609  C   LYS    82      14.730  11.303 -18.376  1.00118.47           C
ATOM    610  O   LYS    82      13.608  11.602 -18.779  1.00118.47           O
ATOM    611  CB  LYS    82      16.355  13.174 -18.064  1.00118.47           C
ATOM    612  CG  LYS    82      15.569  14.302 -18.735  1.00118.47           C
ATOM    613  CD  LYS    82      16.392  15.552 -19.049  1.00118.47           C
ATOM    614  CE  LYS    82      16.380  16.586 -17.921  1.00118.47           C
ATOM    615  NZ  LYS    82      15.003  17.095 -17.715  1.00118.47           N
ATOM    616  N   GLU    83      15.367  10.190 -18.791  1.00120.90           N
ATOM    617  CA  GLU    83      14.806   9.337 -19.796  1.00120.90           C
ATOM    618  C   GLU    83      13.530   8.744 -19.283  1.00120.90           C
ATOM    619  O   GLU    83      12.530   8.714 -19.996  1.00120.90           O
ATOM    620  CB  GLU    83      15.746   8.178 -20.171  1.00120.90           C
ATOM    621  CG  GLU    83      17.070   8.642 -20.786  1.00120.90           C
ATOM    622  CD  GLU    83      16.774   9.336 -22.109  1.00120.90           C
ATOM    623  OE1 GLU    83      15.968   8.784 -22.905  1.00120.90           O
ATOM    624  OE2 GLU    83      17.358  10.428 -22.341  1.00120.90           O
ATOM    625  N   VAL    84      13.529   8.273 -18.019  1.00 64.60           N
ATOM    626  CA  VAL    84      12.380   7.632 -17.453  1.00 64.60           C
ATOM    627  C   VAL    84      11.271   8.629 -17.350  1.00 64.60           C
ATOM    628  O   VAL    84      10.111   8.305 -17.589  1.00 64.60           O
ATOM    629  CB  VAL    84      12.630   7.053 -16.097  1.00 64.60           C
ATOM    630  CG1 VAL    84      11.330   6.397 -15.597  1.00 64.60           C
ATOM    631  CG2 VAL    84      13.819   6.089 -16.208  1.00 64.60           C
ATOM    632  N   MET    85      11.608   9.878 -16.994  1.00157.62           N
ATOM    633  CA  MET    85      10.644  10.919 -16.825  1.00157.62           C
ATOM    634  C   MET    85       9.949  11.169 -18.124  1.00157.62           C
ATOM    635  O   MET    85       8.728  11.316 -18.156  1.00157.62           O
ATOM    636  CB  MET    85      11.324  12.220 -16.368  1.00157.62           C
ATOM    637  CG  MET    85      10.382  13.354 -15.980  1.00157.62           C
ATOM    638  SD  MET    85      11.128  14.493 -14.786  1.00157.62           S
ATOM    639  CE  MET    85      11.412  13.154 -13.590  1.00157.62           C
ATOM    640  N   GLU    86      10.707  11.212 -19.237  1.00 51.31           N
ATOM    641  CA  GLU    86      10.092  11.497 -20.499  1.00 51.31           C
ATOM    642  C   GLU    86       9.180  10.374 -20.869  1.00 51.31           C
ATOM    643  O   GLU    86       8.089  10.614 -21.382  1.00 51.31           O
ATOM    644  CB  GLU    86      11.082  11.716 -21.659  1.00 51.31           C
ATOM    645  CG  GLU    86      11.948  10.510 -22.019  1.00 51.31           C
ATOM    646  CD  GLU    86      12.723  10.893 -23.272  1.00 51.31           C
ATOM    647  OE1 GLU    86      13.350  11.985 -23.267  1.00 51.31           O
ATOM    648  OE2 GLU    86      12.687  10.105 -24.255  1.00 51.31           O
ATOM    649  N   ALA    87       9.601   9.118 -20.607  1.00 41.38           N
ATOM    650  CA  ALA    87       8.817   7.983 -20.992  1.00 41.38           C
ATOM    651  C   ALA    87       7.502   8.018 -20.276  1.00 41.38           C
ATOM    652  O   ALA    87       6.457   7.813 -20.891  1.00 41.38           O
ATOM    653  CB  ALA    87       9.497   6.646 -20.646  1.00 41.38           C
ATOM    654  N   HIS    88       7.509   8.302 -18.957  1.00153.76           N
ATOM    655  CA  HIS    88       6.268   8.292 -18.237  1.00153.76           C
ATOM    656  C   HIS    88       5.363   9.377 -18.727  1.00153.76           C
ATOM    657  O   HIS    88       4.164   9.156 -18.875  1.00153.76           O
ATOM    658  CB  HIS    88       6.420   8.320 -16.705  1.00153.76           C
ATOM    659  CG  HIS    88       6.708   6.942 -16.179  1.00153.76           C
ATOM    660  CD2 HIS    88       7.772   6.124 -16.402  1.00153.76           C
ATOM    661  ND1 HIS    88       5.847   6.218 -15.388  1.00153.76           N
ATOM    662  CE1 HIS    88       6.424   5.013 -15.174  1.00153.76           C
ATOM    663  NE2 HIS    88       7.594   4.907 -15.772  1.00153.76           N
ATOM    664  N   LEU    89       5.886  10.584 -19.002  1.00149.99           N
ATOM    665  CA  LEU    89       4.997  11.598 -19.494  1.00149.99           C
ATOM    666  C   LEU    89       4.487  11.214 -20.850  1.00149.99           C
ATOM    667  O   LEU    89       3.314  11.425 -21.151  1.00149.99           O
ATOM    668  CB  LEU    89       5.607  13.007 -19.523  1.00149.99           C
ATOM    669  CG  LEU    89       5.612  13.649 -18.122  1.00149.99           C
ATOM    670  CD1 LEU    89       4.197  14.083 -17.700  1.00149.99           C
ATOM    671  CD2 LEU    89       6.235  12.700 -17.090  1.00149.99           C
ATOM    672  N   SER    90       5.351  10.623 -21.696  1.00 47.16           N
ATOM    673  CA  SER    90       4.991  10.235 -23.030  1.00 47.16           C
ATOM    674  C   SER    90       4.003   9.111 -22.966  1.00 47.16           C
ATOM    675  O   SER    90       3.302   8.849 -23.941  1.00 47.16           O
ATOM    676  CB  SER    90       6.201   9.758 -23.848  1.00 47.16           C
ATOM    677  OG  SER    90       5.793   9.389 -25.157  1.00 47.16           O
ATOM    678  N   GLY    91       3.917   8.392 -21.830  1.00 49.76           N
ATOM    679  CA  GLY    91       2.930   7.352 -21.769  1.00 49.76           C
ATOM    680  C   GLY    91       3.559   6.052 -22.151  1.00 49.76           C
ATOM    681  O   GLY    91       2.891   5.020 -22.183  1.00 49.76           O
ATOM    682  N   ASN    92       4.879   6.035 -22.427  1.00224.19           N
ATOM    683  CA  ASN    92       5.452   4.755 -22.717  1.00224.19           C
ATOM    684  C   ASN    92       6.284   4.279 -21.559  1.00224.19           C
ATOM    685  O   ASN    92       7.455   3.984 -21.797  1.00224.19           O
ATOM    686  CB  ASN    92       6.458   4.761 -23.880  1.00224.19           C
ATOM    687  CG  ASN    92       5.741   4.985 -25.195  1.00224.19           C
ATOM    688  ND2 ASN    92       4.546   4.356 -25.358  1.00224.19           N
ATOM    689  OD1 ASN    92       6.250   5.694 -26.061  1.00224.19           O
ATOM    690  N   PRO    93       5.807   4.099 -20.348  1.00212.00           N
ATOM    691  CA  PRO    93       6.729   3.597 -19.383  1.00212.00           C
ATOM    692  C   PRO    93       7.219   2.223 -19.670  1.00212.00           C
ATOM    693  O   PRO    93       8.221   1.823 -19.084  1.00212.00           O
ATOM    694  CB  PRO    93       6.099   3.809 -18.022  1.00212.00           C
ATOM    695  CG  PRO    93       5.321   5.105 -18.215  1.00212.00           C
ATOM    696  CD  PRO    93       4.929   5.058 -19.692  1.00212.00           C
ATOM    697  N   GLU    94       6.542   1.482 -20.555  1.00 90.64           N
ATOM    698  CA  GLU    94       6.977   0.163 -20.909  1.00 90.64           C
ATOM    699  C   GLU    94       8.306   0.282 -21.590  1.00 90.64           C
ATOM    700  O   GLU    94       9.134  -0.623 -21.528  1.00 90.64           O
ATOM    701  CB  GLU    94       6.028  -0.522 -21.907  1.00 90.64           C
ATOM    702  CG  GLU    94       6.566  -1.834 -22.487  1.00 90.64           C
ATOM    703  CD  GLU    94       6.366  -2.949 -21.473  1.00 90.64           C
ATOM    704  OE1 GLU    94       6.753  -2.755 -20.290  1.00 90.64           O
ATOM    705  OE2 GLU    94       5.821  -4.013 -21.872  1.00 90.64           O
ATOM    706  N   SER    95       8.558   1.412 -22.268  1.00102.65           N
ATOM    707  CA  SER    95       9.747   1.523 -23.061  1.00102.65           C
ATOM    708  C   SER    95      11.011   1.379 -22.253  1.00102.65           C
ATOM    709  O   SER    95      12.072   1.209 -22.834  1.00102.65           O
ATOM    710  CB  SER    95       9.811   2.838 -23.865  1.00102.65           C
ATOM    711  OG  SER    95       9.830   3.960 -22.996  1.00102.65           O
ATOM    712  N   ILE    96      11.008   1.699 -20.954  1.00202.73           N
ATOM    713  CA  ILE    96      12.059   1.452 -19.994  1.00202.73           C
ATOM    714  C   ILE    96      11.845   0.228 -19.177  1.00202.73           C
ATOM    715  O   ILE    96      12.794  -0.383 -18.704  1.00202.73           O
ATOM    716  CB  ILE    96      12.169   2.598 -19.025  1.00202.73           C
ATOM    717  CG1 ILE    96      13.281   2.384 -17.980  1.00202.73           C
ATOM    718  CG2 ILE    96      10.774   2.799 -18.414  1.00202.73           C
ATOM    719  CD1 ILE    96      14.709   2.509 -18.499  1.00202.73           C
ATOM    720  N   MET    97      10.568  -0.098 -18.917  1.00196.88           N
ATOM    721  CA  MET    97      10.234  -0.982 -17.836  1.00196.88           C
ATOM    722  C   MET    97      10.819  -2.347 -17.917  1.00196.88           C
ATOM    723  O   MET    97      11.224  -2.861 -16.875  1.00196.88           O
ATOM    724  CB  MET    97       8.735  -1.105 -17.549  1.00196.88           C
ATOM    725  CG  MET    97       8.232   0.173 -16.906  1.00196.88           C
ATOM    726  SD  MET    97       9.283   0.794 -15.552  1.00196.88           S
ATOM    727  CE  MET    97       8.665  -0.310 -14.251  1.00196.88           C
ATOM    728  N   PRO    98      10.877  -2.995 -19.034  1.00143.35           N
ATOM    729  CA  PRO    98      11.461  -4.297 -19.009  1.00143.35           C
ATOM    730  C   PRO    98      12.895  -4.273 -18.596  1.00143.35           C
ATOM    731  O   PRO    98      13.313  -5.181 -17.882  1.00143.35           O
ATOM    732  CB  PRO    98      11.154  -4.904 -20.373  1.00143.35           C
ATOM    733  CG  PRO    98       9.800  -4.264 -20.737  1.00143.35           C
ATOM    734  CD  PRO    98       9.816  -2.903 -20.020  1.00143.35           C
ATOM    735  N   LYS    99      13.662  -3.251 -19.013  1.00 55.90           N
ATOM    736  CA  LYS    99      15.043  -3.190 -18.655  1.00 55.90           C
ATOM    737  C   LYS    99      15.176  -2.966 -17.180  1.00 55.90           C
ATOM    738  O   LYS    99      16.007  -3.599 -16.536  1.00 55.90           O
ATOM    739  CB  LYS    99      15.822  -2.079 -19.377  1.00 55.90           C
ATOM    740  CG  LYS    99      17.329  -2.206 -19.150  1.00 55.90           C
ATOM    741  CD  LYS    99      18.191  -1.368 -20.093  1.00 55.90           C
ATOM    742  CE  LYS    99      19.688  -1.527 -19.818  1.00 55.90           C
ATOM    743  NZ  LYS    99      20.466  -0.793 -20.837  1.00 55.90           N
ATOM    744  N   ILE   100      14.356  -2.070 -16.594  1.00165.62           N
ATOM    745  CA  ILE   100      14.504  -1.774 -15.198  1.00165.62           C
ATOM    746  C   ILE   100      14.171  -2.994 -14.394  1.00165.62           C
ATOM    747  O   ILE   100      14.847  -3.284 -13.411  1.00165.62           O
ATOM    748  CB  ILE   100      13.709  -0.591 -14.698  1.00165.62           C
ATOM    749  CG1 ILE   100      14.096   0.696 -15.451  1.00165.62           C
ATOM    750  CG2 ILE   100      14.000  -0.451 -13.197  1.00165.62           C
ATOM    751  CD1 ILE   100      13.238   1.905 -15.072  1.00165.62           C
ATOM    752  N   ARG   101      13.125  -3.746 -14.788  1.00213.69           N
ATOM    753  CA  ARG   101      12.739  -4.932 -14.077  1.00213.69           C
ATOM    754  C   ARG   101      13.872  -5.898 -14.107  1.00213.69           C
ATOM    755  O   ARG   101      14.191  -6.513 -13.093  1.00213.69           O
ATOM    756  CB  ARG   101      11.537  -5.664 -14.704  1.00213.69           C
ATOM    757  CG  ARG   101      10.156  -5.224 -14.215  1.00213.69           C
ATOM    758  CD  ARG   101       9.905  -3.719 -14.260  1.00213.69           C
ATOM    759  NE  ARG   101      10.376  -3.177 -12.958  1.00213.69           N
ATOM    760  CZ  ARG   101       9.524  -3.210 -11.894  1.00213.69           C
ATOM    761  NH1 ARG   101       8.258  -3.695 -12.060  1.00213.69           N
ATOM    762  NH2 ARG   101       9.935  -2.778 -10.668  1.00213.69           N
ATOM    763  N   GLU   102      14.518  -6.041 -15.275  1.00137.28           N
ATOM    764  CA  GLU   102      15.540  -7.022 -15.457  1.00137.28           C
ATOM    765  C   GLU   102      16.695  -6.685 -14.568  1.00137.28           C
ATOM    766  O   GLU   102      17.261  -7.560 -13.918  1.00137.28           O
ATOM    767  CB  GLU   102      16.038  -7.045 -16.907  1.00137.28           C
ATOM    768  CG  GLU   102      16.231  -8.467 -17.415  1.00137.28           C
ATOM    769  CD  GLU   102      14.815  -8.985 -17.631  1.00137.28           C
ATOM    770  OE1 GLU   102      13.906  -8.126 -17.791  1.00137.28           O
ATOM    771  OE2 GLU   102      14.615 -10.229 -17.631  1.00137.28           O
ATOM    772  N   VAL   103      17.074  -5.396 -14.506  1.00 51.95           N
ATOM    773  CA  VAL   103      18.206  -5.020 -13.716  1.00 51.95           C
ATOM    774  C   VAL   103      17.918  -5.266 -12.271  1.00 51.95           C
ATOM    775  O   VAL   103      18.780  -5.754 -11.546  1.00 51.95           O
ATOM    776  CB  VAL   103      18.630  -3.592 -13.913  1.00 51.95           C
ATOM    777  CG1 VAL   103      19.035  -3.429 -15.388  1.00 51.95           C
ATOM    778  CG2 VAL   103      17.513  -2.643 -13.451  1.00 51.95           C
ATOM    779  N   VAL   104      16.702  -4.938 -11.802  1.00100.86           N
ATOM    780  CA  VAL   104      16.405  -5.144 -10.421  1.00100.86           C
ATOM    781  C   VAL   104      16.381  -6.603 -10.080  1.00100.86           C
ATOM    782  O   VAL   104      16.800  -6.971  -8.987  1.00100.86           O
ATOM    783  CB  VAL   104      15.233  -4.356  -9.932  1.00100.86           C
ATOM    784  CG1 VAL   104      15.721  -2.905  -9.755  1.00100.86           C
ATOM    785  CG2 VAL   104      14.140  -4.420 -11.002  1.00100.86           C
ATOM    786  N   LYS   105      15.920  -7.477 -10.996  1.00144.25           N
ATOM    787  CA  LYS   105      15.913  -8.892 -10.737  1.00144.25           C
ATOM    788  C   LYS   105      17.322  -9.362 -10.545  1.00144.25           C
ATOM    789  O   LYS   105      17.596 -10.146  -9.640  1.00144.25           O
ATOM    790  CB  LYS   105      15.309  -9.720 -11.887  1.00144.25           C
ATOM    791  CG  LYS   105      13.780  -9.795 -11.894  1.00144.25           C
ATOM    792  CD  LYS   105      13.198 -10.503 -10.668  1.00144.25           C
ATOM    793  CE  LYS   105      11.736 -10.919 -10.840  1.00144.25           C
ATOM    794  NZ  LYS   105      11.664 -12.233 -11.519  1.00144.25           N
ATOM    795  N   ALA   106      18.259  -8.896 -11.393  1.00 32.74           N
ATOM    796  CA  ALA   106      19.626  -9.323 -11.316  1.00 32.74           C
ATOM    797  C   ALA   106      20.213  -8.881 -10.014  1.00 32.74           C
ATOM    798  O   ALA   106      20.947  -9.627  -9.371  1.00 32.74           O
ATOM    799  CB  ALA   106      20.498  -8.735 -12.438  1.00 32.74           C
ATOM    800  N   LYS   107      19.898  -7.645  -9.591  1.00115.61           N
ATOM    801  CA  LYS   107      20.449  -7.075  -8.401  1.00115.61           C
ATOM    802  C   LYS   107      20.013  -7.907  -7.240  1.00115.61           C
ATOM    803  O   LYS   107      20.807  -8.237  -6.363  1.00115.61           O
ATOM    804  CB  LYS   107      19.925  -5.646  -8.180  1.00115.61           C
ATOM    805  CG  LYS   107      20.784  -4.781  -7.259  1.00115.61           C
ATOM    806  CD  LYS   107      22.092  -4.326  -7.908  1.00115.61           C
ATOM    807  CE  LYS   107      22.880  -3.325  -7.063  1.00115.61           C
ATOM    808  NZ  LYS   107      23.672  -4.041  -6.039  1.00115.61           N
ATOM    809  N   ALA   108      18.723  -8.280  -7.222  1.00 55.12           N
ATOM    810  CA  ALA   108      18.150  -9.029  -6.149  1.00 55.12           C
ATOM    811  C   ALA   108      18.786 -10.377  -6.077  1.00 55.12           C
ATOM    812  O   ALA   108      19.049 -10.891  -4.995  1.00 55.12           O
ATOM    813  CB  ALA   108      16.640  -9.204  -6.310  1.00 55.12           C
ATOM    814  N   LYS   109      19.047 -10.990  -7.240  1.00 75.87           N
ATOM    815  CA  LYS   109      19.603 -12.306  -7.275  1.00 75.87           C
ATOM    816  C   LYS   109      20.965 -12.252  -6.659  1.00 75.87           C
ATOM    817  O   LYS   109      21.349 -13.147  -5.909  1.00 75.87           O
ATOM    818  CB  LYS   109      19.679 -12.828  -8.720  1.00 75.87           C
ATOM    819  CG  LYS   109      18.296 -12.818  -9.381  1.00 75.87           C
ATOM    820  CD  LYS   109      18.297 -12.970 -10.902  1.00 75.87           C
ATOM    821  CE  LYS   109      16.960 -12.575 -11.538  1.00 75.87           C
ATOM    822  NZ  LYS   109      15.843 -13.263 -10.852  1.00 75.87           N
ATOM    823  N   GLU   110      21.732 -11.186  -6.950  1.00 55.59           N
ATOM    824  CA  GLU   110      23.063 -11.065  -6.434  1.00 55.59           C
ATOM    825  C   GLU   110      23.056 -10.863  -4.943  1.00 55.59           C
ATOM    826  O   GLU   110      23.952 -11.352  -4.263  1.00 55.59           O
ATOM    827  CB  GLU   110      23.867  -9.906  -7.052  1.00 55.59           C
ATOM    828  CG  GLU   110      25.335  -9.897  -6.610  1.00 55.59           C
ATOM    829  CD  GLU   110      26.044  -8.737  -7.296  1.00 55.59           C
ATOM    830  OE1 GLU   110      25.703  -8.441  -8.472  1.00 55.59           O
ATOM    831  OE2 GLU   110      26.940  -8.130  -6.648  1.00 55.59           O
ATOM    832  N   LEU   111      22.066 -10.140  -4.376  1.00188.60           N
ATOM    833  CA  LEU   111      22.146  -9.827  -2.964  1.00188.60           C
ATOM    834  C   LEU   111      21.046 -10.463  -2.147  1.00188.60           C
ATOM    835  O   LEU   111      19.948 -10.713  -2.638  1.00188.60           O
ATOM    836  CB  LEU   111      22.189  -8.308  -2.721  1.00188.60           C
ATOM    837  CG  LEU   111      21.076  -7.531  -3.448  1.00188.60           C
ATOM    838  CD1 LEU   111      19.740  -7.596  -2.696  1.00188.60           C
ATOM    839  CD2 LEU   111      21.521  -6.109  -3.802  1.00188.60           C
ATOM    840  N   PRO   112      21.356 -10.757  -0.892  1.00182.68           N
ATOM    841  CA  PRO   112      20.457 -11.414   0.042  1.00182.68           C
ATOM    842  C   PRO   112      19.105 -10.770   0.292  1.00182.68           C
ATOM    843  O   PRO   112      18.110 -11.468   0.094  1.00182.68           O
ATOM    844  CB  PRO   112      21.273 -11.640   1.311  1.00182.68           C
ATOM    845  CG  PRO   112      22.723 -11.730   0.802  1.00182.68           C
ATOM    846  CD  PRO   112      22.743 -10.850  -0.463  1.00182.68           C
ATOM    847  N   LYS   113      19.050  -9.482   0.733  1.00197.66           N
ATOM    848  CA  LYS   113      17.840  -8.681   0.858  1.00197.66           C
ATOM    849  C   LYS   113      16.860  -9.211   1.882  1.00197.66           C
ATOM    850  O   LYS   113      16.734 -10.433   1.950  1.00197.66           O
ATOM    851  CB  LYS   113      17.088  -8.595  -0.480  1.00197.66           C
ATOM    852  CG  LYS   113      15.901  -7.636  -0.468  1.00197.66           C
ATOM    853  CD  LYS   113      15.254  -7.447  -1.839  1.00197.66           C
ATOM    854  CE  LYS   113      14.014  -8.319  -2.032  1.00197.66           C
ATOM    855  NZ  LYS   113      13.002  -7.969  -1.010  1.00197.66           N
ATOM    856  N   PRO   114      16.099  -8.468   2.707  1.00306.09           N
ATOM    857  CA  PRO   114      16.062  -7.029   2.889  1.00306.09           C
ATOM    858  C   PRO   114      17.114  -6.775   3.918  1.00306.09           C
ATOM    859  O   PRO   114      17.880  -7.724   4.005  1.00306.09           O
ATOM    860  CB  PRO   114      14.645  -6.660   3.329  1.00306.09           C
ATOM    861  CG  PRO   114      13.805  -7.855   2.909  1.00306.09           C
ATOM    862  CD  PRO   114      14.798  -9.018   2.986  1.00306.09           C
ATOM    863  N   PRO   115      17.057  -5.833   4.866  1.00370.43           N
ATOM    864  CA  PRO   115      18.215  -5.129   5.384  1.00370.43           C
ATOM    865  C   PRO   115      19.621  -5.448   5.009  1.00370.43           C
ATOM    866  O   PRO   115      20.372  -4.476   5.044  1.00370.43           O
ATOM    867  CB  PRO   115      18.068  -5.038   6.901  1.00370.43           C
ATOM    868  CG  PRO   115      16.564  -5.171   7.134  1.00370.43           C
ATOM    869  CD  PRO   115      16.104  -6.042   5.959  1.00370.43           C
ATOM    870  N   LYS   116      20.073  -6.685   4.741  1.00167.18           N
ATOM    871  CA  LYS   116      21.403  -6.734   4.239  1.00167.18           C
ATOM    872  C   LYS   116      21.472  -5.856   3.022  1.00167.18           C
ATOM    873  O   LYS   116      22.185  -4.869   3.102  1.00167.18           O
ATOM    874  CB  LYS   116      21.955  -8.140   4.003  1.00167.18           C
ATOM    875  CG  LYS   116      22.499  -8.663   5.331  1.00167.18           C
ATOM    876  CD  LYS   116      22.805 -10.150   5.374  1.00167.18           C
ATOM    877  CE  LYS   116      23.474 -10.569   6.684  1.00167.18           C
ATOM    878  NZ  LYS   116      23.636 -12.039   6.723  1.00167.18           N
ATOM    879  N   ALA   117      20.671  -6.036   1.950  1.00 64.68           N
ATOM    880  CA  ALA   117      20.808  -5.074   0.882  1.00 64.68           C
ATOM    881  C   ALA   117      19.453  -4.650   0.411  1.00 64.68           C
ATOM    882  O   ALA   117      18.535  -5.462   0.335  1.00 64.68           O
ATOM    883  CB  ALA   117      21.558  -5.633  -0.337  1.00 64.68           C
ATOM    884  N   CYS   118      19.284  -3.345   0.103  1.00 95.61           N
ATOM    885  CA  CYS   118      18.033  -2.898  -0.456  1.00 95.61           C
ATOM    886  C   CYS   118      18.403  -2.155  -1.701  1.00 95.61           C
ATOM    887  O   CYS   118      19.387  -1.427  -1.699  1.00 95.61           O
ATOM    888  CB  CYS   118      17.158  -2.050   0.484  1.00 95.61           C
ATOM    889  SG  CYS   118      16.363  -3.083   1.758  1.00 95.61           S
ATOM    890  N   ILE   119      17.638  -2.339  -2.799  1.00119.57           N
ATOM    891  CA  ILE   119      17.964  -1.822  -4.109  1.00119.57           C
ATOM    892  C   ILE   119      17.290  -0.496  -4.302  1.00119.57           C
ATOM    893  O   ILE   119      16.093  -0.369  -4.048  1.00119.57           O
ATOM    894  CB  ILE   119      17.483  -2.794  -5.159  1.00119.57           C
ATOM    895  CG1 ILE   119      17.953  -2.451  -6.580  1.00119.57           C
ATOM    896  CG2 ILE   119      15.960  -2.938  -5.006  1.00119.57           C
ATOM    897  CD1 ILE   119      17.665  -3.588  -7.562  1.00119.57           C
ATOM    898  N   HIS   120      18.046   0.543  -4.743  1.00127.78           N
ATOM    899  CA  HIS   120      17.406   1.822  -4.872  1.00127.78           C
ATOM    900  C   HIS   120      18.142   2.682  -5.894  1.00127.78           C
ATOM    901  O   HIS   120      19.348   2.888  -5.798  1.00127.78           O
ATOM    902  CB  HIS   120      17.384   2.569  -3.529  1.00127.78           C
ATOM    903  CG  HIS   120      16.151   3.401  -3.352  1.00127.78           C
ATOM    904  CD2 HIS   120      15.748   4.550  -3.958  1.00127.78           C
ATOM    905  ND1 HIS   120      15.138   3.058  -2.485  1.00127.78           N
ATOM    906  CE1 HIS   120      14.178   4.008  -2.609  1.00127.78           C
ATOM    907  NE2 HIS   120      14.502   4.934  -3.492  1.00127.78           N
ATOM    908  N   LEU   121      17.421   3.253  -6.891  1.00205.91           N
ATOM    909  CA  LEU   121      17.998   4.050  -7.965  1.00205.91           C
ATOM    910  C   LEU   121      18.614   5.316  -7.468  1.00205.91           C
ATOM    911  O   LEU   121      19.584   5.812  -8.037  1.00205.91           O
ATOM    912  CB  LEU   121      17.013   4.607  -9.003  1.00205.91           C
ATOM    913  CG  LEU   121      16.274   3.563  -9.832  1.00205.91           C
ATOM    914  CD1 LEU   121      17.221   2.733 -10.708  1.00205.91           C
ATOM    915  CD2 LEU   121      15.411   2.720  -8.907  1.00205.91           C
ATOM    916  N   VAL   122      18.007   5.961  -6.467  1.00103.92           N
ATOM    917  CA  VAL   122      18.637   7.167  -6.032  1.00103.92           C
ATOM    918  C   VAL   122      18.612   7.129  -4.549  1.00103.92           C
ATOM    919  O   VAL   122      17.693   6.573  -3.955  1.00103.92           O
ATOM    920  CB  VAL   122      18.013   8.439  -6.534  1.00103.92           C
ATOM    921  CG1 VAL   122      18.268   8.537  -8.048  1.00103.92           C
ATOM    922  CG2 VAL   122      16.525   8.444  -6.165  1.00103.92           C
ATOM    923  N   HIS   123      19.626   7.736  -3.914  1.00114.95           N
ATOM    924  CA  HIS   123      19.790   7.573  -2.503  1.00114.95           C
ATOM    925  C   HIS   123      19.117   8.733  -1.856  1.00114.95           C
ATOM    926  O   HIS   123      19.003   9.807  -2.448  1.00114.95           O
ATOM    927  CB  HIS   123      21.290   7.551  -2.167  1.00114.95           C
ATOM    928  CG  HIS   123      21.685   6.539  -1.135  1.00114.95           C
ATOM    929  CD2 HIS   123      21.715   6.592   0.223  1.00114.95           C
ATOM    930  ND1 HIS   123      22.131   5.279  -1.473  1.00114.95           N
ATOM    931  CE1 HIS   123      22.407   4.637  -0.311  1.00114.95           C
ATOM    932  NE2 HIS   123      22.171   5.393   0.746  1.00114.95           N
ATOM    933  N   PRO   124      18.664   8.529  -0.649  1.00194.27           N
ATOM    934  CA  PRO   124      17.985   9.569   0.048  1.00194.27           C
ATOM    935  C   PRO   124      18.850  10.768   0.114  1.00194.27           C
ATOM    936  O   PRO   124      18.319  11.863   0.087  1.00194.27           O
ATOM    937  CB  PRO   124      17.520   8.951   1.357  1.00194.27           C
ATOM    938  CG  PRO   124      17.231   7.496   0.950  1.00194.27           C
ATOM    939  CD  PRO   124      18.184   7.224  -0.228  1.00194.27           C
ATOM    940  N   GLU   125      20.177  10.650   0.171  1.00147.60           N
ATOM    941  CA  GLU   125      20.867  11.903   0.210  1.00147.60           C
ATOM    942  C   GLU   125      20.680  12.592  -1.108  1.00147.60           C
ATOM    943  O   GLU   125      20.497  13.807  -1.149  1.00147.60           O
ATOM    944  CB  GLU   125      22.361  11.773   0.532  1.00147.60           C
ATOM    945  CG  GLU   125      22.614  11.209   1.937  1.00147.60           C
ATOM    946  CD  GLU   125      21.994  12.131   2.986  1.00147.60           C
ATOM    947  OE1 GLU   125      22.407  13.319   3.066  1.00147.60           O
ATOM    948  OE2 GLU   125      21.098  11.651   3.731  1.00147.60           O
ATOM    949  N   ASP   126      20.698  11.829  -2.224  1.00100.58           N
ATOM    950  CA  ASP   126      20.556  12.430  -3.524  1.00100.58           C
ATOM    951  C   ASP   126      19.247  13.130  -3.614  1.00100.58           C
ATOM    952  O   ASP   126      19.193  14.298  -4.002  1.00100.58           O
ATOM    953  CB  ASP   126      20.581  11.415  -4.670  1.00100.58           C
ATOM    954  CG  ASP   126      22.008  11.124  -5.071  1.00100.58           C
ATOM    955  OD1 ASP   126      22.937  11.579  -4.355  1.00100.58           O
ATOM    956  OD2 ASP   126      22.181  10.455  -6.124  1.00100.58           O
ATOM    957  N   VAL   127      18.133  12.459  -3.278  1.00251.48           N
ATOM    958  CA  VAL   127      16.994  13.301  -3.313  1.00251.48           C
ATOM    959  C   VAL   127      16.783  13.664  -1.899  1.00251.48           C
ATOM    960  O   VAL   127      16.382  12.814  -1.129  1.00251.48           O
ATOM    961  CB  VAL   127      15.748  12.766  -3.985  1.00251.48           C
ATOM    962  CG1 VAL   127      15.132  11.581  -3.223  1.00251.48           C
ATOM    963  CG2 VAL   127      14.802  13.963  -4.184  1.00251.48           C
ATOM    964  N   GLY   128      17.320  14.845  -1.525  1.00191.22           N
ATOM    965  CA  GLY   128      17.167  15.697  -0.364  1.00191.22           C
ATOM    966  C   GLY   128      16.989  15.084   1.021  1.00191.22           C
ATOM    967  O   GLY   128      16.957  15.829   1.996  1.00191.22           O
ATOM    968  N   LEU   129      16.903  13.756   1.195  1.00229.48           N
ATOM    969  CA  LEU   129      16.591  13.142   2.458  1.00229.48           C
ATOM    970  C   LEU   129      17.789  12.967   3.310  1.00229.48           C
ATOM    971  O   LEU   129      18.856  12.631   2.810  1.00229.48           O
ATOM    972  CB  LEU   129      16.040  11.707   2.321  1.00229.48           C
ATOM    973  CG  LEU   129      14.598  11.577   1.811  1.00229.48           C
ATOM    974  CD1 LEU   129      14.172  10.102   1.718  1.00229.48           C
ATOM    975  CD2 LEU   129      13.644  12.390   2.693  1.00229.48           C
ATOM    976  N   LYS   130      17.598  13.139   4.638  1.00 78.12           N
ATOM    977  CA  LYS   130      18.624  12.884   5.612  1.00 78.12           C
ATOM    978  C   LYS   130      18.396  11.475   6.081  1.00 78.12           C
ATOM    979  O   LYS   130      17.325  11.150   6.592  1.00 78.12           O
ATOM    980  CB  LYS   130      18.523  13.793   6.844  1.00 78.12           C
ATOM    981  CG  LYS   130      19.508  13.446   7.960  1.00 78.12           C
ATOM    982  CD  LYS   130      19.532  14.477   9.090  1.00 78.12           C
ATOM    983  CE  LYS   130      20.326  14.019  10.315  1.00 78.12           C
ATOM    984  NZ  LYS   130      20.274  15.053  11.374  1.00 78.12           N
ATOM    985  N   VAL   131      19.409  10.595   5.921  1.00122.49           N
ATOM    986  CA  VAL   131      19.235   9.207   6.261  1.00122.49           C
ATOM    987  C   VAL   131      20.146   8.827   7.388  1.00122.49           C
ATOM    988  O   VAL   131      21.342   9.111   7.361  1.00122.49           O
ATOM    989  CB  VAL   131      19.542   8.296   5.105  1.00122.49           C
ATOM    990  CG1 VAL   131      20.926   8.657   4.550  1.00122.49           C
ATOM    991  CG2 VAL   131      19.445   6.839   5.573  1.00122.49           C
ATOM    992  N   THR   132      19.583   8.176   8.429  1.00 66.73           N
ATOM    993  CA  THR   132      20.386   7.719   9.533  1.00 66.73           C
ATOM    994  C   THR   132      19.781   6.463  10.067  1.00 66.73           C
ATOM    995  O   THR   132      18.566   6.380  10.220  1.00 66.73           O
ATOM    996  CB  THR   132      20.435   8.657  10.701  1.00 66.73           C
ATOM    997  CG2 THR   132      21.315   8.014  11.787  1.00 66.73           C
ATOM    998  OG1 THR   132      20.967   9.916  10.315  1.00 66.73           O
ATOM    999  N   SER   133      20.633   5.480  10.418  1.00114.33           N
ATOM   1000  CA  SER   133      20.241   4.178  10.893  1.00114.33           C
ATOM   1001  C   SER   133      19.781   4.242  12.322  1.00114.33           C
ATOM   1002  O   SER   133      19.644   3.203  12.970  1.00114.33           O
ATOM   1003  CB  SER   133      21.374   3.140  10.803  1.00114.33           C
ATOM   1004  OG  SER   133      20.893   1.853  11.164  1.00114.33           O
ATOM   1005  N   ASP   134      19.607   5.458  12.880  1.00133.39           N
ATOM   1006  CA  ASP   134      19.111   5.565  14.222  1.00133.39           C
ATOM   1007  C   ASP   134      17.651   5.883  14.139  1.00133.39           C
ATOM   1008  O   ASP   134      17.243   6.757  13.375  1.00133.39           O
ATOM   1009  CB  ASP   134      19.774   6.676  15.045  1.00133.39           C
ATOM   1010  CG  ASP   134      21.199   6.233  15.323  1.00133.39           C
ATOM   1011  OD1 ASP   134      21.424   4.996  15.424  1.00133.39           O
ATOM   1012  OD2 ASP   134      22.081   7.124  15.429  1.00133.39           O
ATOM   1013  N   ASP   135      16.815   5.081  14.834  1.00139.08           N
ATOM   1014  CA  ASP   135      15.411   5.352  14.906  1.00139.08           C
ATOM   1015  C   ASP   135      15.105   6.440  15.879  1.00139.08           C
ATOM   1016  O   ASP   135      14.264   7.292  15.607  1.00139.08           O
ATOM   1017  CB  ASP   135      14.518   4.144  15.247  1.00139.08           C
ATOM   1018  CG  ASP   135      14.111   3.412  13.970  1.00139.08           C
ATOM   1019  OD1 ASP   135      14.202   4.021  12.872  1.00139.08           O
ATOM   1020  OD2 ASP   135      13.676   2.236  14.082  1.00139.08           O
ATOM   1021  N   ARG   136      15.771   6.437  17.049  1.00188.37           N
ATOM   1022  CA  ARG   136      15.460   7.385  18.069  1.00188.37           C
ATOM   1023  C   ARG   136      15.813   8.766  17.615  1.00188.37           C
ATOM   1024  O   ARG   136      15.056   9.705  17.851  1.00188.37           O
ATOM   1025  CB  ARG   136      16.113   7.023  19.402  1.00188.37           C
ATOM   1026  CG  ARG   136      15.642   5.642  19.869  1.00188.37           C
ATOM   1027  CD  ARG   136      15.914   5.349  21.340  1.00188.37           C
ATOM   1028  NE  ARG   136      15.084   6.299  22.128  1.00188.37           N
ATOM   1029  CZ  ARG   136      15.638   7.455  22.597  1.00188.37           C
ATOM   1030  NH1 ARG   136      16.964   7.705  22.394  1.00188.37           N
ATOM   1031  NH2 ARG   136      14.869   8.354  23.278  1.00188.37           N
ATOM   1032  N   GLU   137      16.965   8.939  16.938  1.00104.62           N
ATOM   1033  CA  GLU   137      17.321  10.247  16.465  1.00104.62           C
ATOM   1034  C   GLU   137      16.362  10.705  15.411  1.00104.62           C
ATOM   1035  O   GLU   137      15.989  11.876  15.388  1.00104.62           O
ATOM   1036  CB  GLU   137      18.762  10.367  15.948  1.00104.62           C
ATOM   1037  CG  GLU   137      19.749  10.706  17.068  1.00104.62           C
ATOM   1038  CD  GLU   137      19.566   9.706  18.198  1.00104.62           C
ATOM   1039  OE1 GLU   137      18.546   9.820  18.929  1.00104.62           O
ATOM   1040  OE2 GLU   137      20.447   8.819  18.350  1.00104.62           O
ATOM   1041  N   ALA   138      15.919   9.802  14.514  1.00 51.99           N
ATOM   1042  CA  ALA   138      15.033  10.211  13.462  1.00 51.99           C
ATOM   1043  C   ALA   138      13.764  10.714  14.076  1.00 51.99           C
ATOM   1044  O   ALA   138      13.223  11.733  13.656  1.00 51.99           O
ATOM   1045  CB  ALA   138      14.651   9.067  12.508  1.00 51.99           C
ATOM   1046  N   VAL   139      13.267   9.984  15.090  1.00216.47           N
ATOM   1047  CA  VAL   139      12.055  10.226  15.807  1.00216.47           C
ATOM   1048  C   VAL   139      12.225  11.280  16.849  1.00216.47           C
ATOM   1049  O   VAL   139      11.462  11.301  17.810  1.00216.47           O
ATOM   1050  CB  VAL   139      11.406   9.015  16.388  1.00216.47           C
ATOM   1051  CG1 VAL   139      12.177   8.592  17.641  1.00216.47           C
ATOM   1052  CG2 VAL   139       9.929   9.367  16.609  1.00216.47           C
ATOM   1053  N   GLU   140      13.342  12.029  16.830  1.00111.84           N
ATOM   1054  CA  GLU   140      13.493  13.100  17.775  1.00111.84           C
ATOM   1055  C   GLU   140      12.858  14.346  17.195  1.00111.84           C
ATOM   1056  O   GLU   140      13.112  14.702  16.045  1.00111.84           O
ATOM   1057  CB  GLU   140      14.972  13.399  18.057  1.00111.84           C
ATOM   1058  CG  GLU   140      15.228  14.057  19.410  1.00111.84           C
ATOM   1059  CD  GLU   140      15.270  12.939  20.443  1.00111.84           C
ATOM   1060  OE1 GLU   140      15.108  11.756  20.040  1.00111.84           O
ATOM   1061  OE2 GLU   140      15.472  13.253  21.645  1.00111.84           O
ATOM   1062  N   GLY   141      11.950  14.999  17.961  1.00 48.33           N
ATOM   1063  CA  GLY   141      11.346  16.265  17.621  1.00 48.33           C
ATOM   1064  C   GLY   141      10.441  16.167  16.414  1.00 48.33           C
ATOM   1065  O   GLY   141       9.931  17.185  15.951  1.00 48.33           O
ATOM   1066  N   ALA   142      10.209  14.954  15.870  1.00 78.42           N
ATOM   1067  CA  ALA   142       9.418  14.769  14.682  1.00 78.42           C
ATOM   1068  C   ALA   142       7.931  14.897  14.899  1.00 78.42           C
ATOM   1069  O   ALA   142       7.335  14.221  15.737  1.00 78.42           O
ATOM   1070  CB  ALA   142       9.658  13.407  14.007  1.00 78.42           C
ATOM   1071  N   ASP   143       7.279  15.761  14.087  1.00 73.71           N
ATOM   1072  CA  ASP   143       5.858  15.947  14.149  1.00 73.71           C
ATOM   1073  C   ASP   143       5.119  14.764  13.584  1.00 73.71           C
ATOM   1074  O   ASP   143       4.015  14.452  14.028  1.00 73.71           O
ATOM   1075  CB  ASP   143       5.381  17.225  13.438  1.00 73.71           C
ATOM   1076  CG  ASP   143       5.798  18.395  14.323  1.00 73.71           C
ATOM   1077  OD1 ASP   143       6.428  18.132  15.382  1.00 73.71           O
ATOM   1078  OD2 ASP   143       5.487  19.561  13.962  1.00 73.71           O
ATOM   1079  N   ILE   144       5.666  14.094  12.549  1.00 91.75           N
ATOM   1080  CA  ILE   144       4.953  12.954  12.032  1.00 91.75           C
ATOM   1081  C   ILE   144       5.940  11.854  11.835  1.00 91.75           C
ATOM   1082  O   ILE   144       7.096  12.098  11.497  1.00 91.75           O
ATOM   1083  CB  ILE   144       4.256  13.183  10.719  1.00 91.75           C
ATOM   1084  CG1 ILE   144       3.230  14.319  10.852  1.00 91.75           C
ATOM   1085  CG2 ILE   144       3.605  11.855  10.295  1.00 91.75           C
ATOM   1086  CD1 ILE   144       2.656  14.776   9.513  1.00 91.75           C
ATOM   1087  N   VAL   145       5.510  10.603  12.077  1.00 86.16           N
ATOM   1088  CA  VAL   145       6.397   9.494  11.888  1.00 86.16           C
ATOM   1089  C   VAL   145       5.705   8.605  10.922  1.00 86.16           C
ATOM   1090  O   VAL   145       4.497   8.418  10.999  1.00 86.16           O
ATOM   1091  CB  VAL   145       6.692   8.727  13.154  1.00 86.16           C
ATOM   1092  CG1 VAL   145       7.545   7.492  12.815  1.00 86.16           C
ATOM   1093  CG2 VAL   145       7.387   9.677  14.147  1.00 86.16           C
ATOM   1094  N   ILE   146       6.441   8.075   9.939  1.00164.74           N
ATOM   1095  CA  ILE   146       5.838   7.191   8.989  1.00164.74           C
ATOM   1096  C   ILE   146       6.692   5.975   9.061  1.00164.74           C
ATOM   1097  O   ILE   146       7.903   6.075   9.250  1.00164.74           O
ATOM   1098  CB  ILE   146       5.827   7.798   7.616  1.00164.74           C
ATOM   1099  CG1 ILE   146       5.273   6.846   6.542  1.00164.74           C
ATOM   1100  CG2 ILE   146       7.219   8.379   7.366  1.00164.74           C
ATOM   1101  CD1 ILE   146       3.769   6.599   6.638  1.00164.74           C
ATOM   1102  N   THR   147       6.064   4.789   9.017  1.00185.81           N
ATOM   1103  CA  THR   147       6.813   3.577   9.097  1.00185.81           C
ATOM   1104  C   THR   147       6.450   2.768   7.903  1.00185.81           C
ATOM   1105  O   THR   147       5.277   2.471   7.692  1.00185.81           O
ATOM   1106  CB  THR   147       6.530   2.802  10.353  1.00185.81           C
ATOM   1107  CG2 THR   147       5.028   2.519  10.439  1.00185.81           C
ATOM   1108  OG1 THR   147       7.277   1.596  10.384  1.00185.81           O
ATOM   1109  N   TRP   148       7.419   2.557   6.991  1.00317.67           N
ATOM   1110  CA  TRP   148       7.194   1.652   5.905  1.00317.67           C
ATOM   1111  C   TRP   148       7.674   0.245   5.985  1.00317.67           C
ATOM   1112  O   TRP   148       8.122  -0.264   4.959  1.00317.67           O
ATOM   1113  CB  TRP   148       6.357   1.926   4.661  1.00317.67           C
ATOM   1114  CG  TRP   148       6.629   2.745   3.459  1.00317.67           C
ATOM   1115  CD1 TRP   148       7.077   2.295   2.260  1.00317.67           C
ATOM   1116  CD2 TRP   148       6.171   4.084   3.257  1.00317.67           C
ATOM   1117  CE2 TRP   148       6.297   4.353   1.903  1.00317.67           C
ATOM   1118  CE3 TRP   148       5.665   5.008   4.121  1.00317.67           C
ATOM   1119  NE1 TRP   148       6.848   3.242   1.306  1.00317.67           N
ATOM   1120  CZ2 TRP   148       5.910   5.546   1.377  1.00317.67           C
ATOM   1121  CZ3 TRP   148       5.277   6.214   3.595  1.00317.67           C
ATOM   1122  CH2 TRP   148       5.392   6.468   2.250  1.00317.67           C
ATOM   1123  N   LEU   149       7.769  -0.345   7.193  1.00107.50           N
ATOM   1124  CA  LEU   149       8.145  -1.729   7.294  1.00107.50           C
ATOM   1125  C   LEU   149       7.130  -2.587   6.588  1.00107.50           C
ATOM   1126  O   LEU   149       5.925  -2.474   6.818  1.00107.50           O
ATOM   1127  CB  LEU   149       8.222  -2.214   8.749  1.00107.50           C
ATOM   1128  CG  LEU   149       9.147  -1.341   9.617  1.00107.50           C
ATOM   1129  CD1 LEU   149       9.267  -1.892  11.046  1.00107.50           C
ATOM   1130  CD2 LEU   149      10.503  -1.105   8.932  1.00107.50           C
ATOM   1131  N   PRO   150       7.599  -3.363   5.635  1.00120.86           N
ATOM   1132  CA  PRO   150       6.778  -4.318   4.935  1.00120.86           C
ATOM   1133  C   PRO   150       6.711  -5.655   5.612  1.00120.86           C
ATOM   1134  O   PRO   150       5.738  -6.375   5.397  1.00120.86           O
ATOM   1135  CB  PRO   150       7.348  -4.412   3.525  1.00120.86           C
ATOM   1136  CG  PRO   150       8.813  -3.995   3.697  1.00120.86           C
ATOM   1137  CD  PRO   150       8.771  -2.993   4.860  1.00120.86           C
ATOM   1138  N   LYS   151       7.745  -6.008   6.409  1.00138.82           N
ATOM   1139  CA  LYS   151       7.871  -7.308   6.998  1.00138.82           C
ATOM   1140  C   LYS   151       6.786  -7.514   7.995  1.00138.82           C
ATOM   1141  O   LYS   151       6.302  -8.633   8.164  1.00138.82           O
ATOM   1142  CB  LYS   151       9.240  -7.547   7.661  1.00138.82           C
ATOM   1143  CG  LYS   151       9.591  -6.598   8.807  1.00138.82           C
ATOM   1144  CD  LYS   151      10.835  -7.057   9.566  1.00138.82           C
ATOM   1145  CE  LYS   151      11.980  -7.436   8.625  1.00138.82           C
ATOM   1146  NZ  LYS   151      13.160  -7.873   9.400  1.00138.82           N
ATOM   1147  N   GLY   152       6.417  -6.444   8.720  1.00 45.46           N
ATOM   1148  CA  GLY   152       5.354  -6.534   9.672  1.00 45.46           C
ATOM   1149  C   GLY   152       5.782  -7.496  10.729  1.00 45.46           C
ATOM   1150  O   GLY   152       4.957  -7.963  11.513  1.00 45.46           O
ATOM   1151  N   ASN   153       7.101  -7.774  10.791  1.00161.70           N
ATOM   1152  CA  ASN   153       7.656  -8.721  11.710  1.00161.70           C
ATOM   1153  C   ASN   153       7.688  -8.081  13.032  1.00161.70           C
ATOM   1154  O   ASN   153       6.626  -7.631  13.422  1.00161.70           O
ATOM   1155  CB  ASN   153       9.071  -9.202  11.353  1.00161.70           C
ATOM   1156  CG  ASN   153       8.933 -10.262  10.269  1.00161.70           C
ATOM   1157  ND2 ASN   153      10.013 -11.061  10.063  1.00161.70           N
ATOM   1158  OD1 ASN   153       7.887 -10.391   9.634  1.00161.70           O
ATOM   1159  N   LYS   154       8.903  -7.900  13.611  1.00150.38           N
ATOM   1160  CA  LYS   154       9.387  -7.560  14.936  1.00150.38           C
ATOM   1161  C   LYS   154       8.820  -6.269  15.455  1.00150.38           C
ATOM   1162  O   LYS   154       9.307  -5.731  16.447  1.00150.38           O
ATOM   1163  CB  LYS   154      10.926  -7.455  14.961  1.00150.38           C
ATOM   1164  CG  LYS   154      11.579  -7.438  16.348  1.00150.38           C
ATOM   1165  CD  LYS   154      13.075  -7.772  16.287  1.00150.38           C
ATOM   1166  CE  LYS   154      13.791  -7.800  17.640  1.00150.38           C
ATOM   1167  NZ  LYS   154      14.196  -6.432  18.028  1.00150.38           N
ATOM   1168  N   GLN   155       7.774  -5.741  14.799  1.00183.47           N
ATOM   1169  CA  GLN   155       7.227  -4.439  15.020  1.00183.47           C
ATOM   1170  C   GLN   155       7.104  -4.092  16.476  1.00183.47           C
ATOM   1171  O   GLN   155       7.436  -2.951  16.780  1.00183.47           O
ATOM   1172  CB  GLN   155       5.827  -4.266  14.412  1.00183.47           C
ATOM   1173  CG  GLN   155       5.792  -4.366  12.888  1.00183.47           C
ATOM   1174  CD  GLN   155       6.237  -3.050  12.272  1.00183.47           C
ATOM   1175  NE2 GLN   155       6.739  -2.085  13.089  1.00183.47           N
ATOM   1176  OE1 GLN   155       6.117  -2.902  11.058  1.00183.47           O
ATOM   1177  N   PRO   156       6.660  -4.880  17.417  1.00192.20           N
ATOM   1178  CA  PRO   156       6.677  -4.350  18.751  1.00192.20           C
ATOM   1179  C   PRO   156       8.035  -4.028  19.293  1.00192.20           C
ATOM   1180  O   PRO   156       8.135  -3.079  20.068  1.00192.20           O
ATOM   1181  CB  PRO   156       5.802  -5.278  19.586  1.00192.20           C
ATOM   1182  CG  PRO   156       4.749  -5.747  18.563  1.00192.20           C
ATOM   1183  CD  PRO   156       5.477  -5.700  17.204  1.00192.20           C
ATOM   1184  N   ASP   157       9.088  -4.783  18.931  1.00119.39           N
ATOM   1185  CA  ASP   157      10.399  -4.446  19.400  1.00119.39           C
ATOM   1186  C   ASP   157      10.823  -3.167  18.748  1.00119.39           C
ATOM   1187  O   ASP   157      11.455  -2.322  19.378  1.00119.39           O
ATOM   1188  CB  ASP   157      11.450  -5.526  19.105  1.00119.39           C
ATOM   1189  CG  ASP   157      11.202  -6.671  20.079  1.00119.39           C
ATOM   1190  OD1 ASP   157      11.096  -6.389  21.303  1.00119.39           O
ATOM   1191  OD2 ASP   157      11.121  -7.839  19.617  1.00119.39           O
ATOM   1192  N   ILE   158      10.471  -2.995  17.460  1.00 52.93           N
ATOM   1193  CA  ILE   158      10.845  -1.841  16.695  1.00 52.93           C
ATOM   1194  C   ILE   158      10.204  -0.631  17.298  1.00 52.93           C
ATOM   1195  O   ILE   158      10.846   0.406  17.436  1.00 52.93           O
ATOM   1196  CB  ILE   158      10.420  -1.938  15.258  1.00 52.93           C
ATOM   1197  CG1 ILE   158      11.077  -3.160  14.593  1.00 52.93           C
ATOM   1198  CG2 ILE   158      10.769  -0.610  14.565  1.00 52.93           C
ATOM   1199  CD1 ILE   158      10.504  -3.493  13.216  1.00 52.93           C
ATOM   1200  N   ILE   159       8.917  -0.722  17.679  1.00209.76           N
ATOM   1201  CA  ILE   159       8.243   0.408  18.238  1.00209.76           C
ATOM   1202  C   ILE   159       8.867   0.767  19.542  1.00209.76           C
ATOM   1203  O   ILE   159       9.023   1.942  19.861  1.00209.76           O
ATOM   1204  CB  ILE   159       6.796   0.210  18.510  1.00209.76           C
ATOM   1205  CG1 ILE   159       6.018   0.020  17.199  1.00209.76           C
ATOM   1206  CG2 ILE   159       6.370   1.437  19.327  1.00209.76           C
ATOM   1207  CD1 ILE   159       6.140   1.207  16.243  1.00209.76           C
ATOM   1208  N   LYS   160       9.225  -0.245  20.343  1.00127.32           N
ATOM   1209  CA  LYS   160       9.785  -0.029  21.639  1.00127.32           C
ATOM   1210  C   LYS   160      11.099   0.673  21.456  1.00127.32           C
ATOM   1211  O   LYS   160      11.521   1.477  22.286  1.00127.32           O
ATOM   1212  CB  LYS   160       9.971  -1.352  22.404  1.00127.32           C
ATOM   1213  CG  LYS   160       9.959  -1.143  23.915  1.00127.32           C
ATOM   1214  CD  LYS   160       8.641  -0.541  24.406  1.00127.32           C
ATOM   1215  CE  LYS   160       8.639  -0.229  25.901  1.00127.32           C
ATOM   1216  NZ  LYS   160       7.686   0.863  26.192  1.00127.32           N
ATOM   1217  N   LYS   161      11.765   0.423  20.317  1.00183.94           N
ATOM   1218  CA  LYS   161      13.069   0.964  20.074  1.00183.94           C
ATOM   1219  C   LYS   161      13.028   2.455  20.093  1.00183.94           C
ATOM   1220  O   LYS   161      14.082   3.073  20.210  1.00183.94           O
ATOM   1221  CB  LYS   161      13.705   0.563  18.737  1.00183.94           C
ATOM   1222  CG  LYS   161      14.153  -0.894  18.687  1.00183.94           C
ATOM   1223  CD  LYS   161      14.787  -1.270  17.350  1.00183.94           C
ATOM   1224  CE  LYS   161      16.090  -0.507  17.099  1.00183.94           C
ATOM   1225  NZ  LYS   161      16.901  -1.183  16.064  1.00183.94           N
ATOM   1226  N   PHE   162      11.871   3.093  19.828  1.00356.68           N
ATOM   1227  CA  PHE   162      11.891   4.513  19.994  1.00356.68           C
ATOM   1228  C   PHE   162      10.525   5.046  20.312  1.00356.68           C
ATOM   1229  O   PHE   162      10.135   6.125  19.875  1.00356.68           O
ATOM   1230  CB  PHE   162      12.563   5.246  18.821  1.00356.68           C
ATOM   1231  CG  PHE   162      11.741   5.087  17.595  1.00356.68           C
ATOM   1232  CD1 PHE   162      11.904   3.984  16.793  1.00356.68           C
ATOM   1233  CD2 PHE   162      10.818   6.031  17.233  1.00356.68           C
ATOM   1234  CE1 PHE   162      11.153   3.835  15.653  1.00356.68           C
ATOM   1235  CE2 PHE   162      10.063   5.896  16.098  1.00356.68           C
ATOM   1236  CZ  PHE   162      10.231   4.792  15.304  1.00356.68           C
ATOM   1237  N   ALA   163       9.745   4.306  21.114  1.00 89.76           N
ATOM   1238  CA  ALA   163       8.465   4.814  21.525  1.00 89.76           C
ATOM   1239  C   ALA   163       8.694   5.959  22.475  1.00 89.76           C
ATOM   1240  O   ALA   163       7.990   6.967  22.449  1.00 89.76           O
ATOM   1241  CB  ALA   163       7.581   3.752  22.204  1.00 89.76           C
ATOM   1242  N   ASP   164       9.702   5.833  23.358  1.00123.69           N
ATOM   1243  CA  ASP   164       9.952   6.867  24.326  1.00123.69           C
ATOM   1244  C   ASP   164      10.367   8.106  23.595  1.00123.69           C
ATOM   1245  O   ASP   164       9.965   9.215  23.936  1.00123.69           O
ATOM   1246  CB  ASP   164      11.080   6.507  25.301  1.00123.69           C
ATOM   1247  CG  ASP   164      11.023   7.468  26.482  1.00123.69           C
ATOM   1248  OD1 ASP   164       9.892   7.802  26.924  1.00123.69           O
ATOM   1249  OD2 ASP   164      12.114   7.890  26.951  1.00123.69           O
ATOM   1250  N   ALA   165      11.178   7.900  22.546  1.00119.00           N
ATOM   1251  CA  ALA   165      11.799   8.838  21.663  1.00119.00           C
ATOM   1252  C   ALA   165      10.789   9.560  20.854  1.00119.00           C
ATOM   1253  O   ALA   165      11.169  10.494  20.164  1.00119.00           O
ATOM   1254  CB  ALA   165      12.804   8.191  20.692  1.00119.00           C
ATOM   1255  N   ILE   166       9.547   9.051  20.753  1.00132.39           N
ATOM   1256  CA  ILE   166       8.528   9.753  20.023  1.00132.39           C
ATOM   1257  C   ILE   166       8.005  10.841  20.921  1.00132.39           C
ATOM   1258  O   ILE   166       8.017  10.725  22.146  1.00132.39           O
ATOM   1259  CB  ILE   166       7.462   8.848  19.482  1.00132.39           C
ATOM   1260  CG1 ILE   166       8.155   7.927  18.456  1.00132.39           C
ATOM   1261  CG2 ILE   166       6.321   9.689  18.889  1.00132.39           C
ATOM   1262  CD1 ILE   166       7.356   6.749  17.915  1.00132.39           C
ATOM   1263  N   PRO   167       7.635  11.944  20.316  1.00111.07           N
ATOM   1264  CA  PRO   167       7.191  13.120  21.014  1.00111.07           C
ATOM   1265  C   PRO   167       5.846  12.897  21.626  1.00111.07           C
ATOM   1266  O   PRO   167       5.167  11.938  21.262  1.00111.07           O
ATOM   1267  CB  PRO   167       7.201  14.255  19.986  1.00111.07           C
ATOM   1268  CG  PRO   167       7.298  13.546  18.623  1.00111.07           C
ATOM   1269  CD  PRO   167       8.024  12.232  18.947  1.00111.07           C
ATOM   1270  N   GLU   168       5.436  13.732  22.597  1.00 70.54           N
ATOM   1271  CA  GLU   168       4.121  13.454  23.067  1.00 70.54           C
ATOM   1272  C   GLU   168       3.192  13.907  21.997  1.00 70.54           C
ATOM   1273  O   GLU   168       3.461  14.895  21.315  1.00 70.54           O
ATOM   1274  CB  GLU   168       3.740  14.084  24.419  1.00 70.54           C
ATOM   1275  CG  GLU   168       3.784  15.607  24.491  1.00 70.54           C
ATOM   1276  CD  GLU   168       3.315  15.963  25.895  1.00 70.54           C
ATOM   1277  OE1 GLU   168       2.189  15.531  26.261  1.00 70.54           O
ATOM   1278  OE2 GLU   168       4.075  16.654  26.625  1.00 70.54           O
ATOM   1279  N   GLY   169       2.089  13.160  21.789  1.00 44.94           N
ATOM   1280  CA  GLY   169       1.175  13.558  20.766  1.00 44.94           C
ATOM   1281  C   GLY   169       1.937  13.598  19.483  1.00 44.94           C
ATOM   1282  O   GLY   169       2.088  14.657  18.875  1.00 44.94           O
ATOM   1283  N   ALA   170       2.541  12.466  19.092  1.00 72.01           N
ATOM   1284  CA  ALA   170       3.192  12.475  17.819  1.00 72.01           C
ATOM   1285  C   ALA   170       2.268  11.754  16.882  1.00 72.01           C
ATOM   1286  O   ALA   170       1.576  10.809  17.267  1.00 72.01           O
ATOM   1287  CB  ALA   170       4.562  11.789  17.804  1.00 72.01           C
ATOM   1288  N   ILE   171       2.181  12.213  15.617  1.00155.99           N
ATOM   1289  CA  ILE   171       1.326  11.467  14.752  1.00155.99           C
ATOM   1290  C   ILE   171       2.194  10.383  14.234  1.00155.99           C
ATOM   1291  O   ILE   171       3.219  10.634  13.604  1.00155.99           O
ATOM   1292  CB  ILE   171       0.795  12.163  13.536  1.00155.99           C
ATOM   1293  CG1 ILE   171      -0.015  13.418  13.866  1.00155.99           C
ATOM   1294  CG2 ILE   171      -0.061  11.116  12.815  1.00155.99           C
ATOM   1295  CD1 ILE   171      -0.497  14.158  12.617  1.00155.99           C
ATOM   1296  N   VAL   172       1.813   9.132  14.521  1.00 96.27           N
ATOM   1297  CA  VAL   172       2.623   8.041  14.088  1.00 96.27           C
ATOM   1298  C   VAL   172       1.854   7.278  13.068  1.00 96.27           C
ATOM   1299  O   VAL   172       0.717   6.883  13.309  1.00 96.27           O
ATOM   1300  CB  VAL   172       2.992   7.106  15.196  1.00 96.27           C
ATOM   1301  CG1 VAL   172       3.630   5.840  14.600  1.00 96.27           C
ATOM   1302  CG2 VAL   172       3.935   7.866  16.141  1.00 96.27           C
ATOM   1303  N   THR   173       2.467   7.037  11.891  1.00171.87           N
ATOM   1304  CA  THR   173       1.752   6.339  10.853  1.00171.87           C
ATOM   1305  C   THR   173       2.415   5.044  10.546  1.00171.87           C
ATOM   1306  O   THR   173       3.573   4.801  10.882  1.00171.87           O
ATOM   1307  CB  THR   173       1.651   7.088   9.557  1.00171.87           C
ATOM   1308  CG2 THR   173       0.690   8.269   9.700  1.00171.87           C
ATOM   1309  OG1 THR   173       2.935   7.533   9.155  1.00171.87           O
ATOM   1310  N   HIS   174       1.637   4.140   9.933  1.00183.40           N
ATOM   1311  CA  HIS   174       2.188   2.909   9.496  1.00183.40           C
ATOM   1312  C   HIS   174       1.590   2.738   8.116  1.00183.40           C
ATOM   1313  O   HIS   174       0.382   2.758   7.927  1.00183.40           O
ATOM   1314  CB  HIS   174       1.748   1.753  10.404  1.00183.40           C
ATOM   1315  CG  HIS   174       2.629   0.558  10.278  1.00183.40           C
ATOM   1316  CD2 HIS   174       2.929  -0.191   9.187  1.00183.40           C
ATOM   1317  ND1 HIS   174       3.332   0.005  11.323  1.00183.40           N
ATOM   1318  CE1 HIS   174       4.019  -1.043  10.807  1.00183.40           C
ATOM   1319  NE2 HIS   174       3.806  -1.205   9.520  1.00183.40           N
ATOM   1320  N   ALA   175       2.457   2.748   7.101  1.00178.99           N
ATOM   1321  CA  ALA   175       2.327   2.611   5.675  1.00178.99           C
ATOM   1322  C   ALA   175       2.234   1.230   5.105  1.00178.99           C
ATOM   1323  O   ALA   175       2.442   1.107   3.903  1.00178.99           O
ATOM   1324  CB  ALA   175       3.438   3.297   4.901  1.00178.99           C
ATOM   1325  N   CYS   176       2.251   0.134   5.875  1.00139.08           N
ATOM   1326  CA  CYS   176       2.258  -1.079   5.107  1.00139.08           C
ATOM   1327  C   CYS   176       1.352  -2.149   5.653  1.00139.08           C
ATOM   1328  O   CYS   176       0.154  -1.961   5.835  1.00139.08           O
ATOM   1329  CB  CYS   176       3.646  -1.721   4.923  1.00139.08           C
ATOM   1330  SG  CYS   176       4.606  -0.923   3.605  1.00139.08           S
ATOM   1331  N   THR   177       1.970  -3.324   5.882  1.00203.16           N
ATOM   1332  CA  THR   177       1.498  -4.645   6.215  1.00203.16           C
ATOM   1333  C   THR   177       0.988  -4.851   7.610  1.00203.16           C
ATOM   1334  O   THR   177       0.655  -5.981   7.961  1.00203.16           O
ATOM   1335  CB  THR   177       2.549  -5.679   5.947  1.00203.16           C
ATOM   1336  CG2 THR   177       3.645  -5.569   7.020  1.00203.16           C
ATOM   1337  OG1 THR   177       1.969  -6.972   5.955  1.00203.16           O
ATOM   1338  N   ILE   178       1.049  -3.855   8.501  1.00173.85           N
ATOM   1339  CA  ILE   178       0.526  -4.111   9.818  1.00173.85           C
ATOM   1340  C   ILE   178      -0.816  -3.435   9.814  1.00173.85           C
ATOM   1341  O   ILE   178      -0.992  -2.427   9.126  1.00173.85           O
ATOM   1342  CB  ILE   178       1.336  -3.493  10.907  1.00173.85           C
ATOM   1343  CG1 ILE   178       0.911  -4.021  12.280  1.00173.85           C
ATOM   1344  CG2 ILE   178       1.146  -1.983  10.775  1.00173.85           C
ATOM   1345  CD1 ILE   178       1.261  -5.481  12.508  1.00173.85           C
ATOM   1346  N   PRO   179      -1.795  -4.004  10.479  1.00162.35           N
ATOM   1347  CA  PRO   179      -3.087  -3.377  10.513  1.00162.35           C
ATOM   1348  C   PRO   179      -3.085  -2.239  11.464  1.00162.35           C
ATOM   1349  O   PRO   179      -2.349  -2.288  12.449  1.00162.35           O
ATOM   1350  CB  PRO   179      -4.086  -4.462  10.903  1.00162.35           C
ATOM   1351  CG  PRO   179      -3.416  -5.756  10.416  1.00162.35           C
ATOM   1352  CD  PRO   179      -1.910  -5.455  10.500  1.00162.35           C
ATOM   1353  N   THR   180      -3.945  -1.236  11.211  1.00139.22           N
ATOM   1354  CA  THR   180      -4.006  -0.093  12.069  1.00139.22           C
ATOM   1355  C   THR   180      -4.429  -0.557  13.426  1.00139.22           C
ATOM   1356  O   THR   180      -4.032   0.002  14.449  1.00139.22           O
ATOM   1357  CB  THR   180      -4.885   1.011  11.581  1.00139.22           C
ATOM   1358  CG2 THR   180      -4.906   2.115  12.649  1.00139.22           C
ATOM   1359  OG1 THR   180      -4.360   1.524  10.365  1.00139.22           O
ATOM   1360  N   THR   181      -5.265  -1.602  13.482  1.00 68.96           N
ATOM   1361  CA  THR   181      -5.649  -2.073  14.775  1.00 68.96           C
ATOM   1362  C   THR   181      -4.422  -2.574  15.489  1.00 68.96           C
ATOM   1363  O   THR   181      -4.251  -2.309  16.678  1.00 68.96           O
ATOM   1364  CB  THR   181      -6.688  -3.152  14.704  1.00 68.96           C
ATOM   1365  CG2 THR   181      -7.099  -3.543  16.130  1.00 68.96           C
ATOM   1366  OG1 THR   181      -7.827  -2.662  14.014  1.00 68.96           O
ATOM   1367  N   LYS   182      -3.524  -3.298  14.783  1.00129.88           N
ATOM   1368  CA  LYS   182      -2.350  -3.846  15.412  1.00129.88           C
ATOM   1369  C   LYS   182      -1.456  -2.743  15.887  1.00129.88           C
ATOM   1370  O   LYS   182      -0.939  -2.806  17.000  1.00129.88           O
ATOM   1371  CB  LYS   182      -1.543  -4.785  14.499  1.00129.88           C
ATOM   1372  CG  LYS   182      -2.260  -6.111  14.225  1.00129.88           C
ATOM   1373  CD  LYS   182      -2.636  -6.876  15.497  1.00129.88           C
ATOM   1374  CE  LYS   182      -3.262  -8.245  15.223  1.00129.88           C
ATOM   1375  NZ  LYS   182      -4.521  -8.085  14.464  1.00129.88           N
ATOM   1376  N   PHE   183      -1.251  -1.696  15.065  1.00225.24           N
ATOM   1377  CA  PHE   183      -0.409  -0.616  15.480  1.00225.24           C
ATOM   1378  C   PHE   183      -1.001   0.118  16.641  1.00225.24           C
ATOM   1379  O   PHE   183      -0.269   0.505  17.548  1.00225.24           O
ATOM   1380  CB  PHE   183       0.126   0.269  14.330  1.00225.24           C
ATOM   1381  CG  PHE   183       1.504  -0.278  14.104  1.00225.24           C
ATOM   1382  CD1 PHE   183       1.716  -1.549  13.634  1.00225.24           C
ATOM   1383  CD2 PHE   183       2.606   0.471  14.443  1.00225.24           C
ATOM   1384  CE1 PHE   183       2.986  -2.053  13.468  1.00225.24           C
ATOM   1385  CE2 PHE   183       3.880  -0.017  14.280  1.00225.24           C
ATOM   1386  CZ  PHE   183       4.076  -1.284  13.796  1.00225.24           C
ATOM   1387  N   ALA   184      -2.332   0.309  16.671  1.00 47.49           N
ATOM   1388  CA  ALA   184      -2.948   0.975  17.783  1.00 47.49           C
ATOM   1389  C   ALA   184      -2.720   0.164  19.021  1.00 47.49           C
ATOM   1390  O   ALA   184      -2.444   0.720  20.082  1.00 47.49           O
ATOM   1391  CB  ALA   184      -4.465   1.152  17.604  1.00 47.49           C
ATOM   1392  N   LYS   185      -2.821  -1.176  18.915  1.00128.57           N
ATOM   1393  CA  LYS   185      -2.686  -2.064  20.037  1.00128.57           C
ATOM   1394  C   LYS   185      -1.308  -1.943  20.606  1.00128.57           C
ATOM   1395  O   LYS   185      -1.147  -1.859  21.822  1.00128.57           O
ATOM   1396  CB  LYS   185      -2.849  -3.543  19.645  1.00128.57           C
ATOM   1397  CG  LYS   185      -4.195  -3.887  19.005  1.00128.57           C
ATOM   1398  CD  LYS   185      -5.407  -3.706  19.918  1.00128.57           C
ATOM   1399  CE  LYS   185      -6.730  -3.972  19.195  1.00128.57           C
ATOM   1400  NZ  LYS   185      -7.867  -3.856  20.134  1.00128.57           N
ATOM   1401  N   ILE   186      -0.267  -1.937  19.748  1.00 93.39           N
ATOM   1402  CA  ILE   186       1.058  -1.885  20.285  1.00 93.39           C
ATOM   1403  C   ILE   186       1.288  -0.570  20.964  1.00 93.39           C
ATOM   1404  O   ILE   186       1.920  -0.530  22.016  1.00 93.39           O
ATOM   1405  CB  ILE   186       2.177  -2.317  19.356  1.00 93.39           C
ATOM   1406  CG1 ILE   186       2.311  -1.479  18.082  1.00 93.39           C
ATOM   1407  CG2 ILE   186       1.967  -3.814  19.074  1.00 93.39           C
ATOM   1408  CD1 ILE   186       3.528  -1.904  17.259  1.00 93.39           C
ATOM   1409  N   PHE   187       0.776   0.546  20.406  1.00220.97           N
ATOM   1410  CA  PHE   187       0.958   1.809  21.056  1.00220.97           C
ATOM   1411  C   PHE   187       0.288   1.828  22.394  1.00220.97           C
ATOM   1412  O   PHE   187       0.872   2.312  23.362  1.00220.97           O
ATOM   1413  CB  PHE   187       0.541   3.013  20.206  1.00220.97           C
ATOM   1414  CG  PHE   187       1.781   3.433  19.484  1.00220.97           C
ATOM   1415  CD1 PHE   187       2.357   2.704  18.472  1.00220.97           C
ATOM   1416  CD2 PHE   187       2.387   4.609  19.839  1.00220.97           C
ATOM   1417  CE1 PHE   187       3.507   3.159  17.862  1.00220.97           C
ATOM   1418  CE2 PHE   187       3.530   5.075  19.242  1.00220.97           C
ATOM   1419  CZ  PHE   187       4.099   4.341  18.239  1.00220.97           C
ATOM   1420  N   LYS   188      -0.941   1.294  22.508  1.00138.26           N
ATOM   1421  CA  LYS   188      -1.591   1.304  23.784  1.00138.26           C
ATOM   1422  C   LYS   188      -0.813   0.476  24.762  1.00138.26           C
ATOM   1423  O   LYS   188      -0.674   0.866  25.918  1.00138.26           O
ATOM   1424  CB  LYS   188      -3.068   0.867  23.741  1.00138.26           C
ATOM   1425  CG  LYS   188      -3.994   2.029  23.359  1.00138.26           C
ATOM   1426  CD  LYS   188      -5.431   1.630  23.026  1.00138.26           C
ATOM   1427  CE  LYS   188      -6.398   2.816  23.028  1.00138.26           C
ATOM   1428  NZ  LYS   188      -5.752   3.991  22.404  1.00138.26           N
ATOM   1429  N   ASP   189      -0.258  -0.677  24.342  1.00 76.35           N
ATOM   1430  CA  ASP   189       0.483  -1.475  25.279  1.00 76.35           C
ATOM   1431  C   ASP   189       1.665  -0.679  25.748  1.00 76.35           C
ATOM   1432  O   ASP   189       2.018  -0.708  26.926  1.00 76.35           O
ATOM   1433  CB  ASP   189       1.003  -2.798  24.687  1.00 76.35           C
ATOM   1434  CG  ASP   189      -0.170  -3.755  24.508  1.00 76.35           C
ATOM   1435  OD1 ASP   189      -1.337  -3.316  24.685  1.00 76.35           O
ATOM   1436  OD2 ASP   189       0.090  -4.946  24.190  1.00 76.35           O
ATOM   1437  N   LEU   190       2.308   0.065  24.832  1.00196.12           N
ATOM   1438  CA  LEU   190       3.461   0.851  25.176  1.00196.12           C
ATOM   1439  C   LEU   190       3.068   1.981  26.086  1.00196.12           C
ATOM   1440  O   LEU   190       3.924   2.524  26.778  1.00196.12           O
ATOM   1441  CB  LEU   190       4.274   1.390  23.983  1.00196.12           C
ATOM   1442  CG  LEU   190       5.015   0.277  23.213  1.00196.12           C
ATOM   1443  CD1 LEU   190       6.047   0.854  22.232  1.00196.12           C
ATOM   1444  CD2 LEU   190       5.629  -0.756  24.169  1.00196.12           C
ATOM   1445  N   GLY   191       1.789   2.417  26.075  1.00 48.18           N
ATOM   1446  CA  GLY   191       1.383   3.455  26.994  1.00 48.18           C
ATOM   1447  C   GLY   191       1.320   4.762  26.276  1.00 48.18           C
ATOM   1448  O   GLY   191       0.995   5.803  26.841  1.00 48.18           O
ATOM   1449  N   ARG   192       1.572   4.690  24.973  1.00315.34           N
ATOM   1450  CA  ARG   192       1.676   5.725  23.993  1.00315.34           C
ATOM   1451  C   ARG   192       0.342   6.301  23.676  1.00315.34           C
ATOM   1452  O   ARG   192       0.237   7.006  22.682  1.00315.34           O
ATOM   1453  CB  ARG   192       2.213   5.192  22.688  1.00315.34           C
ATOM   1454  CG  ARG   192       3.506   4.410  22.875  1.00315.34           C
ATOM   1455  CD  ARG   192       4.656   4.957  22.053  1.00315.34           C
ATOM   1456  NE  ARG   192       4.529   6.428  22.120  1.00315.34           N
ATOM   1457  CZ  ARG   192       5.307   7.155  21.284  1.00315.34           C
ATOM   1458  NH1 ARG   192       6.220   6.492  20.521  1.00315.34           N
ATOM   1459  NH2 ARG   192       5.152   8.507  21.214  1.00315.34           N
ATOM   1460  N   GLU   193      -0.724   5.965  24.418  1.00158.60           N
ATOM   1461  CA  GLU   193      -2.070   6.320  24.039  1.00158.60           C
ATOM   1462  C   GLU   193      -2.197   7.781  23.664  1.00158.60           C
ATOM   1463  O   GLU   193      -3.105   8.159  22.921  1.00158.60           O
ATOM   1464  CB  GLU   193      -3.117   5.897  25.084  1.00158.60           C
ATOM   1465  CG  GLU   193      -3.200   4.369  25.166  1.00158.60           C
ATOM   1466  CD  GLU   193      -4.364   3.955  26.049  1.00158.60           C
ATOM   1467  OE1 GLU   193      -4.269   4.135  27.292  1.00158.60           O
ATOM   1468  OE2 GLU   193      -5.366   3.441  25.487  1.00158.60           O
ATOM   1469  N   ASP   194      -1.289   8.638  24.159  1.00107.28           N
ATOM   1470  CA  ASP   194      -1.227  10.056  23.890  1.00107.28           C
ATOM   1471  C   ASP   194      -0.851  10.313  22.444  1.00107.28           C
ATOM   1472  O   ASP   194      -0.755  11.460  22.017  1.00107.28           O
ATOM   1473  CB  ASP   194      -0.186  10.772  24.770  1.00107.28           C
ATOM   1474  CG  ASP   194      -0.472  12.267  24.757  1.00107.28           C
ATOM   1475  OD1 ASP   194      -1.483  12.674  24.125  1.00107.28           O
ATOM   1476  OD2 ASP   194       0.313  13.023  25.388  1.00107.28           O
ATOM   1477  N   LEU   195      -0.521   9.255  21.688  1.00150.10           N
ATOM   1478  CA  LEU   195      -0.029   9.282  20.337  1.00150.10           C
ATOM   1479  C   LEU   195      -1.181   9.188  19.359  1.00150.10           C
ATOM   1480  O   LEU   195      -2.136   8.440  19.571  1.00150.10           O
ATOM   1481  CB  LEU   195       0.809   8.024  20.070  1.00150.10           C
ATOM   1482  CG  LEU   195       1.566   8.017  18.740  1.00150.10           C
ATOM   1483  CD1 LEU   195       3.007   8.531  18.903  1.00150.10           C
ATOM   1484  CD2 LEU   195       1.398   6.680  18.012  1.00150.10           C
ATOM   1485  N   ASN   196      -1.109   9.944  18.237  1.00137.51           N
ATOM   1486  CA  ASN   196      -2.096   9.853  17.190  1.00137.51           C
ATOM   1487  C   ASN   196      -1.586   8.796  16.251  1.00137.51           C
ATOM   1488  O   ASN   196      -0.556   8.978  15.614  1.00137.51           O
ATOM   1489  CB  ASN   196      -2.212  11.117  16.330  1.00137.51           C
ATOM   1490  CG  ASN   196      -2.783  12.256  17.152  1.00137.51           C
ATOM   1491  ND2 ASN   196      -2.189  13.464  16.969  1.00137.51           N
ATOM   1492  OD1 ASN   196      -3.726  12.091  17.924  1.00137.51           O
ATOM   1493  N   ILE   197      -2.316   7.668  16.194  1.00272.56           N
ATOM   1494  CA  ILE   197      -2.136   6.368  15.567  1.00272.56           C
ATOM   1495  C   ILE   197      -2.327   6.194  14.046  1.00272.56           C
ATOM   1496  O   ILE   197      -2.007   5.136  13.506  1.00272.56           O
ATOM   1497  CB  ILE   197      -2.957   5.341  16.330  1.00272.56           C
ATOM   1498  CG1 ILE   197      -2.546   5.431  17.809  1.00272.56           C
ATOM   1499  CG2 ILE   197      -2.725   3.912  15.812  1.00272.56           C
ATOM   1500  CD1 ILE   197      -3.413   4.635  18.774  1.00272.56           C
ATOM   1501  N   THR   198      -2.976   7.115  13.314  1.00116.06           N
ATOM   1502  CA  THR   198      -3.364   6.912  11.921  1.00116.06           C
ATOM   1503  C   THR   198      -2.270   6.492  10.959  1.00116.06           C
ATOM   1504  O   THR   198      -1.101   6.805  11.155  1.00116.06           O
ATOM   1505  CB  THR   198      -4.008   8.152  11.383  1.00116.06           C
ATOM   1506  CG2 THR   198      -4.500   7.880   9.964  1.00116.06           C
ATOM   1507  OG1 THR   198      -5.110   8.512  12.202  1.00116.06           O
ATOM   1508  N   SER   199      -2.654   5.780   9.852  1.00165.53           N
ATOM   1509  CA  SER   199      -1.736   5.215   8.890  1.00165.53           C
ATOM   1510  C   SER   199      -1.768   5.859   7.510  1.00165.53           C
ATOM   1511  O   SER   199      -2.817   5.993   6.874  1.00165.53           O
ATOM   1512  CB  SER   199      -2.009   3.716   8.727  1.00165.53           C
ATOM   1513  OG  SER   199      -3.298   3.487   8.192  1.00165.53           O
ATOM   1514  N   TYR   200      -0.596   6.298   6.975  1.00216.97           N
ATOM   1515  CA  TYR   200      -0.738   6.674   5.604  1.00216.97           C
ATOM   1516  C   TYR   200      -0.391   5.513   4.755  1.00216.97           C
ATOM   1517  O   TYR   200       0.631   4.850   4.909  1.00216.97           O
ATOM   1518  CB  TYR   200      -0.459   8.099   5.085  1.00216.97           C
ATOM   1519  CG  TYR   200       0.803   8.738   5.503  1.00216.97           C
ATOM   1520  CD1 TYR   200       1.971   8.465   4.844  1.00216.97           C
ATOM   1521  CD2 TYR   200       0.791   9.654   6.529  1.00216.97           C
ATOM   1522  CE1 TYR   200       3.125   9.095   5.231  1.00216.97           C
ATOM   1523  CE2 TYR   200       1.945  10.284   6.918  1.00216.97           C
ATOM   1524  CZ  TYR   200       3.116  10.001   6.263  1.00216.97           C
ATOM   1525  OH  TYR   200       4.310  10.643   6.646  1.00216.97           O
ATOM   1526  N   HIS   201      -1.328   5.180   3.862  1.00160.34           N
ATOM   1527  CA  HIS   201      -1.179   3.922   3.210  1.00160.34           C
ATOM   1528  C   HIS   201      -1.384   4.206   1.739  1.00160.34           C
ATOM   1529  O   HIS   201      -2.438   4.679   1.321  1.00160.34           O
ATOM   1530  CB  HIS   201      -2.316   3.054   3.764  1.00160.34           C
ATOM   1531  CG  HIS   201      -2.026   1.615   4.011  1.00160.34           C
ATOM   1532  CD2 HIS   201      -1.042   0.795   3.554  1.00160.34           C
ATOM   1533  ND1 HIS   201      -2.817   0.836   4.825  1.00160.34           N
ATOM   1534  CE1 HIS   201      -2.280  -0.407   4.821  1.00160.34           C
ATOM   1535  NE2 HIS   201      -1.200  -0.480   4.063  1.00160.34           N
ATOM   1536  N   PRO   202      -0.397   3.961   0.927  1.00168.39           N
ATOM   1537  CA  PRO   202      -0.521   4.255  -0.467  1.00168.39           C
ATOM   1538  C   PRO   202      -1.510   3.474  -1.242  1.00168.39           C
ATOM   1539  O   PRO   202      -1.962   3.974  -2.268  1.00168.39           O
ATOM   1540  CB  PRO   202       0.882   4.174  -1.041  1.00168.39           C
ATOM   1541  CG  PRO   202       1.745   3.663   0.124  1.00168.39           C
ATOM   1542  CD  PRO   202       0.973   4.074   1.369  1.00168.39           C
ATOM   1543  N   GLY   203      -1.768   2.211  -0.866  1.00 68.51           N
ATOM   1544  CA  GLY   203      -2.694   1.351  -1.568  1.00 68.51           C
ATOM   1545  C   GLY   203      -1.955   0.838  -2.774  1.00 68.51           C
ATOM   1546  O   GLY   203      -2.150  -0.298  -3.203  1.00 68.51           O
ATOM   1547  N   CYS   204      -1.055   1.691  -3.316  1.00 96.23           N
ATOM   1548  CA  CYS   204      -0.222   1.449  -4.442  1.00 96.23           C
ATOM   1549  C   CYS   204       1.199   1.559  -3.966  1.00 96.23           C
ATOM   1550  O   CYS   204       1.452   1.692  -2.772  1.00 96.23           O
ATOM   1551  CB  CYS   204      -0.405   2.468  -5.577  1.00 96.23           C
ATOM   1552  SG  CYS   204      -2.072   2.409  -6.296  1.00 96.23           S
ATOM   1553  N   VAL   205       2.155   1.517  -4.918  1.00227.65           N
ATOM   1554  CA  VAL   205       3.593   1.487  -4.728  1.00227.65           C
ATOM   1555  C   VAL   205       4.242   2.789  -4.320  1.00227.65           C
ATOM   1556  O   VAL   205       5.469   2.822  -4.312  1.00227.65           O
ATOM   1557  CB  VAL   205       4.448   0.972  -5.862  1.00227.65           C
ATOM   1558  CG1 VAL   205       4.060  -0.473  -6.188  1.00227.65           C
ATOM   1559  CG2 VAL   205       4.411   1.950  -7.035  1.00227.65           C
ATOM   1560  N   PRO   206       3.563   3.758  -3.778  1.00412.43           N
ATOM   1561  CA  PRO   206       3.905   5.162  -3.887  1.00412.43           C
ATOM   1562  C   PRO   206       4.552   5.681  -5.107  1.00412.43           C
ATOM   1563  O   PRO   206       4.226   6.816  -5.457  1.00412.43           O
ATOM   1564  CB  PRO   206       4.686   5.597  -2.671  1.00412.43           C
ATOM   1565  CG  PRO   206       4.062   4.728  -1.616  1.00412.43           C
ATOM   1566  CD  PRO   206       3.591   3.470  -2.366  1.00412.43           C
ATOM   1567  N   GLU   207       5.431   4.971  -5.799  1.00201.59           N
ATOM   1568  CA  GLU   207       5.769   5.635  -7.022  1.00201.59           C
ATOM   1569  C   GLU   207       4.565   5.660  -7.919  1.00201.59           C
ATOM   1570  O   GLU   207       4.318   6.637  -8.618  1.00201.59           O
ATOM   1571  CB  GLU   207       6.771   4.919  -7.904  1.00201.59           C
ATOM   1572  CG  GLU   207       8.179   5.132  -7.455  1.00201.59           C
ATOM   1573  CD  GLU   207       8.941   5.118  -8.752  1.00201.59           C
ATOM   1574  OE1 GLU   207       8.983   4.041  -9.398  1.00201.59           O
ATOM   1575  OE2 GLU   207       9.480   6.199  -9.112  1.00201.59           O
ATOM   1576  N   MET   208       3.814   4.548  -7.945  1.00262.62           N
ATOM   1577  CA  MET   208       2.731   4.266  -8.843  1.00262.62           C
ATOM   1578  C   MET   208       1.447   4.995  -8.594  1.00262.62           C
ATOM   1579  O   MET   208       0.503   4.815  -9.349  1.00262.62           O
ATOM   1580  CB  MET   208       2.431   2.766  -9.055  1.00262.62           C
ATOM   1581  CG  MET   208       1.564   2.482 -10.296  1.00262.62           C
ATOM   1582  SD  MET   208       2.355   2.838 -11.901  1.00262.62           S
ATOM   1583  CE  MET   208       0.933   2.488 -12.971  1.00262.62           C
ATOM   1584  N   LYS   209       1.229   5.668  -7.465  1.00335.03           N
ATOM   1585  CA  LYS   209      -0.021   6.391  -7.442  1.00335.03           C
ATOM   1586  C   LYS   209       0.040   7.367  -6.321  1.00335.03           C
ATOM   1587  O   LYS   209       0.579   7.083  -5.256  1.00335.03           O
ATOM   1588  CB  LYS   209      -1.303   5.564  -7.185  1.00335.03           C
ATOM   1589  CG  LYS   209      -2.048   5.039  -8.421  1.00335.03           C
ATOM   1590  CD  LYS   209      -2.503   6.142  -9.387  1.00335.03           C
ATOM   1591  CE  LYS   209      -3.645   7.014  -8.858  1.00335.03           C
ATOM   1592  NZ  LYS   209      -3.977   8.071  -9.842  1.00335.03           N
ATOM   1593  N   GLY   210      -0.583   8.529  -6.567  1.00104.86           N
ATOM   1594  CA  GLY   210      -0.733   9.695  -5.745  1.00104.86           C
ATOM   1595  C   GLY   210      -1.597   9.413  -4.535  1.00104.86           C
ATOM   1596  O   GLY   210      -1.797  10.273  -3.688  1.00104.86           O
ATOM   1597  N   GLN   211      -2.286   8.273  -4.442  1.00139.91           N
ATOM   1598  CA  GLN   211      -3.202   8.209  -3.335  1.00139.91           C
ATOM   1599  C   GLN   211      -2.585   7.995  -1.967  1.00139.91           C
ATOM   1600  O   GLN   211      -1.552   7.355  -1.814  1.00139.91           O
ATOM   1601  CB  GLN   211      -4.256   7.109  -3.506  1.00139.91           C
ATOM   1602  CG  GLN   211      -5.204   7.378  -4.668  1.00139.91           C
ATOM   1603  CD  GLN   211      -6.192   6.227  -4.737  1.00139.91           C
ATOM   1604  NE2 GLN   211      -7.254   6.401  -5.567  1.00139.91           N
ATOM   1605  OE1 GLN   211      -6.027   5.200  -4.080  1.00139.91           O
ATOM   1606  N   VAL   212      -3.213   8.578  -0.913  1.00132.81           N
ATOM   1607  CA  VAL   212      -2.893   8.240   0.458  1.00132.81           C
ATOM   1608  C   VAL   212      -4.182   7.892   1.099  1.00132.81           C
ATOM   1609  O   VAL   212      -5.242   8.391   0.732  1.00132.81           O
ATOM   1610  CB  VAL   212      -2.155   9.225   1.344  1.00132.81           C
ATOM   1611  CG1 VAL   212      -0.677   9.262   0.956  1.00132.81           C
ATOM   1612  CG2 VAL   212      -2.830  10.594   1.281  1.00132.81           C
ATOM   1613  N   TYR   213      -4.103   6.973   2.062  1.00260.78           N
ATOM   1614  CA  TYR   213      -5.240   6.379   2.693  1.00260.78           C
ATOM   1615  C   TYR   213      -4.956   6.582   4.144  1.00260.78           C
ATOM   1616  O   TYR   213      -4.003   5.989   4.639  1.00260.78           O
ATOM   1617  CB  TYR   213      -5.103   4.889   2.361  1.00260.78           C
ATOM   1618  CG  TYR   213      -6.231   3.960   2.592  1.00260.78           C
ATOM   1619  CD1 TYR   213      -6.492   3.431   3.830  1.00260.78           C
ATOM   1620  CD2 TYR   213      -6.992   3.573   1.516  1.00260.78           C
ATOM   1621  CE1 TYR   213      -7.518   2.532   3.993  1.00260.78           C
ATOM   1622  CE2 TYR   213      -8.016   2.678   1.669  1.00260.78           C
ATOM   1623  CZ  TYR   213      -8.275   2.155   2.909  1.00260.78           C
ATOM   1624  OH  TYR   213      -9.323   1.227   3.049  1.00260.78           O
ATOM   1625  N   ILE   214      -5.769   7.390   4.859  1.00138.46           N
ATOM   1626  CA  ILE   214      -5.490   7.753   6.232  1.00138.46           C
ATOM   1627  C   ILE   214      -6.526   7.093   7.073  1.00138.46           C
ATOM   1628  O   ILE   214      -7.696   7.169   6.742  1.00138.46           O
ATOM   1629  CB  ILE   214      -5.514   9.264   6.410  1.00138.46           C
ATOM   1630  CG1 ILE   214      -4.817   9.705   7.698  1.00138.46           C
ATOM   1631  CG2 ILE   214      -6.954   9.772   6.317  1.00138.46           C
ATOM   1632  CD1 ILE   214      -4.815  11.215   7.920  1.00138.46           C
ATOM   1633  N   ALA   215      -6.141   6.379   8.151  1.00 71.78           N
ATOM   1634  CA  ALA   215      -7.113   5.660   8.939  1.00 71.78           C
ATOM   1635  C   ALA   215      -7.737   6.563   9.973  1.00 71.78           C
ATOM   1636  O   ALA   215      -7.169   7.570  10.392  1.00 71.78           O
ATOM   1637  CB  ALA   215      -6.514   4.467   9.703  1.00 71.78           C
ATOM   1638  N   GLU   216      -8.962   6.232  10.422  1.00 80.32           N
ATOM   1639  CA  GLU   216      -9.529   7.013  11.485  1.00 80.32           C
ATOM   1640  C   GLU   216      -9.872   6.070  12.597  1.00 80.32           C
ATOM   1641  O   GLU   216      -9.822   4.851  12.446  1.00 80.32           O
ATOM   1642  CB  GLU   216     -10.753   7.867  11.103  1.00 80.32           C
ATOM   1643  CG  GLU   216     -10.347   9.080  10.254  1.00 80.32           C
ATOM   1644  CD  GLU   216     -11.483  10.095  10.244  1.00 80.32           C
ATOM   1645  OE1 GLU   216     -12.644   9.696  10.526  1.00 80.32           O
ATOM   1646  OE2 GLU   216     -11.200  11.290   9.960  1.00 80.32           O
ATOM   1647  N   GLY   217     -10.188   6.624  13.778  1.00 48.38           N
ATOM   1648  CA  GLY   217     -10.528   5.818  14.911  1.00 48.38           C
ATOM   1649  C   GLY   217      -9.516   6.080  15.991  1.00 48.38           C
ATOM   1650  O   GLY   217      -9.871   6.591  17.052  1.00 48.38           O
ATOM   1651  N   TYR   218      -8.220   5.778  15.748  1.00138.88           N
ATOM   1652  CA  TYR   218      -7.241   6.051  16.765  1.00138.88           C
ATOM   1653  C   TYR   218      -6.445   7.248  16.382  1.00138.88           C
ATOM   1654  O   TYR   218      -5.282   7.143  15.991  1.00138.88           O
ATOM   1655  CB  TYR   218      -6.155   4.985  16.966  1.00138.88           C
ATOM   1656  CG  TYR   218      -6.610   3.840  17.800  1.00138.88           C
ATOM   1657  CD1 TYR   218      -7.199   2.737  17.233  1.00138.88           C
ATOM   1658  CD2 TYR   218      -6.420   3.869  19.164  1.00138.88           C
ATOM   1659  CE1 TYR   218      -7.597   1.686  18.024  1.00138.88           C
ATOM   1660  CE2 TYR   218      -6.816   2.822  19.961  1.00138.88           C
ATOM   1661  CZ  TYR   218      -7.406   1.723  19.385  1.00138.88           C
ATOM   1662  OH  TYR   218      -7.817   0.637  20.187  1.00138.88           O
ATOM   1663  N   ALA   219      -7.040   8.434  16.530  1.00 68.61           N
ATOM   1664  CA  ALA   219      -6.314   9.637  16.263  1.00 68.61           C
ATOM   1665  C   ALA   219      -7.254  10.740  16.609  1.00 68.61           C
ATOM   1666  O   ALA   219      -8.463  10.522  16.668  1.00 68.61           O
ATOM   1667  CB  ALA   219      -5.891   9.829  14.796  1.00 68.61           C
ATOM   1668  N   SER   220      -6.719  11.946  16.874  1.00 89.78           N
ATOM   1669  CA  SER   220      -7.543  13.080  17.185  1.00 89.78           C
ATOM   1670  C   SER   220      -8.014  13.628  15.880  1.00 89.78           C
ATOM   1671  O   SER   220      -7.344  13.482  14.859  1.00 89.78           O
ATOM   1672  CB  SER   220      -6.773  14.194  17.917  1.00 89.78           C
ATOM   1673  OG  SER   220      -7.623  15.302  18.171  1.00 89.78           O
ATOM   1674  N   GLU   221      -9.180  14.299  15.891  1.00 80.44           N
ATOM   1675  CA  GLU   221      -9.766  14.791  14.679  1.00 80.44           C
ATOM   1676  C   GLU   221      -8.821  15.769  14.060  1.00 80.44           C
ATOM   1677  O   GLU   221      -8.627  15.767  12.847  1.00 80.44           O
ATOM   1678  CB  GLU   221     -11.112  15.495  14.901  1.00 80.44           C
ATOM   1679  CG  GLU   221     -11.926  15.641  13.613  1.00 80.44           C
ATOM   1680  CD  GLU   221     -12.540  14.283  13.297  1.00 80.44           C
ATOM   1681  OE1 GLU   221     -11.768  13.332  12.998  1.00 80.44           O
ATOM   1682  OE2 GLU   221     -13.795  14.178  13.356  1.00 80.44           O
ATOM   1683  N   GLU   222      -8.193  16.621  14.891  1.00107.13           N
ATOM   1684  CA  GLU   222      -7.276  17.604  14.397  1.00107.13           C
ATOM   1685  C   GLU   222      -6.128  16.887  13.763  1.00107.13           C
ATOM   1686  O   GLU   222      -5.656  17.283  12.699  1.00107.13           O
ATOM   1687  CB  GLU   222      -6.698  18.491  15.515  1.00107.13           C
ATOM   1688  CG  GLU   222      -7.733  19.398  16.187  1.00107.13           C
ATOM   1689  CD  GLU   222      -7.985  20.600  15.288  1.00107.13           C
ATOM   1690  OE1 GLU   222      -6.994  21.298  14.947  1.00107.13           O
ATOM   1691  OE2 GLU   222      -9.170  20.838  14.930  1.00107.13           O
ATOM   1692  N   ALA   223      -5.651  15.801  14.402  1.00 46.28           N
ATOM   1693  CA  ALA   223      -4.519  15.085  13.897  1.00 46.28           C
ATOM   1694  C   ALA   223      -4.858  14.494  12.570  1.00 46.28           C
ATOM   1695  O   ALA   223      -4.046  14.551  11.650  1.00 46.28           O
ATOM   1696  CB  ALA   223      -4.075  13.929  14.809  1.00 46.28           C
ATOM   1697  N   VAL   224      -6.068  13.914  12.432  1.00126.30           N
ATOM   1698  CA  VAL   224      -6.418  13.276  11.198  1.00126.30           C
ATOM   1699  C   VAL   224      -6.484  14.300  10.122  1.00126.30           C
ATOM   1700  O   VAL   224      -6.063  14.042   8.998  1.00126.30           O
ATOM   1701  CB  VAL   224      -7.741  12.576  11.177  1.00126.30           C
ATOM   1702  CG1 VAL   224      -7.912  11.984   9.771  1.00126.30           C
ATOM   1703  CG2 VAL   224      -7.781  11.512  12.279  1.00126.30           C
ATOM   1704  N   ASN   225      -7.030  15.487  10.432  1.00 54.76           N
ATOM   1705  CA  ASN   225      -7.174  16.499   9.432  1.00 54.76           C
ATOM   1706  C   ASN   225      -5.820  16.920   8.965  1.00 54.76           C
ATOM   1707  O   ASN   225      -5.614  17.124   7.771  1.00 54.76           O
ATOM   1708  CB  ASN   225      -7.917  17.745   9.928  1.00 54.76           C
ATOM   1709  CG  ASN   225      -8.154  18.629   8.714  1.00 54.76           C
ATOM   1710  ND2 ASN   225      -7.650  19.888   8.785  1.00 54.76           N
ATOM   1711  OD1 ASN   225      -8.761  18.217   7.726  1.00 54.76           O
ATOM   1712  N   LYS   226      -4.854  17.061   9.892  1.00 71.18           N
ATOM   1713  CA  LYS   226      -3.552  17.516   9.511  1.00 71.18           C
ATOM   1714  C   LYS   226      -2.914  16.521   8.595  1.00 71.18           C
ATOM   1715  O   LYS   226      -2.330  16.908   7.586  1.00 71.18           O
ATOM   1716  CB  LYS   226      -2.598  17.732  10.702  1.00 71.18           C
ATOM   1717  CG  LYS   226      -2.936  18.968  11.540  1.00 71.18           C
ATOM   1718  CD  LYS   226      -2.109  19.090  12.821  1.00 71.18           C
ATOM   1719  CE  LYS   226      -2.395  20.369  13.613  1.00 71.18           C
ATOM   1720  NZ  LYS   226      -2.175  21.556  12.756  1.00 71.18           N
ATOM   1721  N   LEU   227      -3.009  15.213   8.910  1.00109.31           N
ATOM   1722  CA  LEU   227      -2.375  14.233   8.082  1.00109.31           C
ATOM   1723  C   LEU   227      -3.004  14.187   6.738  1.00109.31           C
ATOM   1724  O   LEU   227      -2.320  14.006   5.737  1.00109.31           O
ATOM   1725  CB  LEU   227      -2.263  12.810   8.662  1.00109.31           C
ATOM   1726  CG  LEU   227      -1.035  12.627   9.576  1.00109.31           C
ATOM   1727  CD1 LEU   227      -0.865  11.157   9.985  1.00109.31           C
ATOM   1728  CD2 LEU   227       0.236  13.178   8.906  1.00109.31           C
ATOM   1729  N   TYR   228      -4.325  14.361   6.684  1.00128.01           N
ATOM   1730  CA  TYR   228      -5.093  14.278   5.489  1.00128.01           C
ATOM   1731  C   TYR   228      -4.651  15.392   4.585  1.00128.01           C
ATOM   1732  O   TYR   228      -4.461  15.190   3.387  1.00128.01           O
ATOM   1733  CB  TYR   228      -6.566  14.381   5.902  1.00128.01           C
ATOM   1734  CG  TYR   228      -7.405  13.691   4.904  1.00128.01           C
ATOM   1735  CD1 TYR   228      -7.079  12.418   4.519  1.00128.01           C
ATOM   1736  CD2 TYR   228      -8.548  14.272   4.421  1.00128.01           C
ATOM   1737  CE1 TYR   228      -7.865  11.761   3.613  1.00128.01           C
ATOM   1738  CE2 TYR   228      -9.338  13.611   3.515  1.00128.01           C
ATOM   1739  CZ  TYR   228      -8.992  12.351   3.104  1.00128.01           C
ATOM   1740  OH  TYR   228      -9.800  11.666   2.174  1.00128.01           O
ATOM   1741  N   GLU   229      -4.448  16.600   5.148  1.00126.24           N
ATOM   1742  CA  GLU   229      -4.053  17.747   4.387  1.00126.24           C
ATOM   1743  C   GLU   229      -2.680  17.534   3.836  1.00126.24           C
ATOM   1744  O   GLU   229      -2.437  17.825   2.667  1.00126.24           O
ATOM   1745  CB  GLU   229      -4.042  19.036   5.221  1.00126.24           C
ATOM   1746  CG  GLU   229      -5.419  19.347   5.807  1.00126.24           C
ATOM   1747  CD  GLU   229      -6.457  18.856   4.807  1.00126.24           C
ATOM   1748  OE1 GLU   229      -6.390  19.270   3.619  1.00126.24           O
ATOM   1749  OE2 GLU   229      -7.324  18.040   5.220  1.00126.24           O
ATOM   1750  N   ILE   230      -1.740  17.011   4.651  1.00176.87           N
ATOM   1751  CA  ILE   230      -0.423  16.822   4.141  1.00176.87           C
ATOM   1752  C   ILE   230      -0.456  15.805   3.052  1.00176.87           C
ATOM   1753  O   ILE   230       0.257  15.952   2.065  1.00176.87           O
ATOM   1754  CB  ILE   230       0.665  16.463   5.113  1.00176.87           C
ATOM   1755  CG1 ILE   230       1.001  17.643   6.040  1.00176.87           C
ATOM   1756  CG2 ILE   230       1.876  16.037   4.279  1.00176.87           C
ATOM   1757  CD1 ILE   230       2.111  17.317   7.039  1.00176.87           C
ATOM   1758  N   GLY   231      -1.272  14.746   3.196  1.00 42.15           N
ATOM   1759  CA  GLY   231      -1.338  13.720   2.204  1.00 42.15           C
ATOM   1760  C   GLY   231      -1.798  14.324   0.917  1.00 42.15           C
ATOM   1761  O   GLY   231      -1.254  14.007  -0.130  1.00 42.15           O
ATOM   1762  N   LYS   232      -2.813  15.205   0.922  1.00 99.70           N
ATOM   1763  CA  LYS   232      -3.222  15.742  -0.344  1.00 99.70           C
ATOM   1764  C   LYS   232      -2.132  16.617  -0.886  1.00 99.70           C
ATOM   1765  O   LYS   232      -1.880  16.674  -2.088  1.00 99.70           O
ATOM   1766  CB  LYS   232      -4.553  16.508  -0.328  1.00 99.70           C
ATOM   1767  CG  LYS   232      -4.998  16.877  -1.746  1.00 99.70           C
ATOM   1768  CD  LYS   232      -6.492  17.164  -1.888  1.00 99.70           C
ATOM   1769  CE  LYS   232      -7.323  15.896  -2.097  1.00 99.70           C
ATOM   1770  NZ  LYS   232      -8.721  16.253  -2.418  1.00 99.70           N
ATOM   1771  N   ILE   233      -1.445  17.356  -0.011  1.00153.11           N
ATOM   1772  CA  ILE   233      -0.395  18.199  -0.498  1.00153.11           C
ATOM   1773  C   ILE   233       0.744  17.360  -1.022  1.00153.11           C
ATOM   1774  O   ILE   233       1.536  17.842  -1.825  1.00153.11           O
ATOM   1775  CB  ILE   233       0.107  19.175   0.524  1.00153.11           C
ATOM   1776  CG1 ILE   233      -1.032  20.134   0.903  1.00153.11           C
ATOM   1777  CG2 ILE   233       1.324  19.914  -0.051  1.00153.11           C
ATOM   1778  CD1 ILE   233      -0.712  21.041   2.088  1.00153.11           C
ATOM   1779  N   ALA   234       1.037  16.194  -0.415  1.00122.42           N
ATOM   1780  CA  ALA   234       2.055  15.346  -0.981  1.00122.42           C
ATOM   1781  C   ALA   234       1.622  14.406  -2.088  1.00122.42           C
ATOM   1782  O   ALA   234       2.081  14.447  -3.227  1.00122.42           O
ATOM   1783  CB  ALA   234       2.768  14.498   0.089  1.00122.42           C
ATOM   1784  N   ARG   235       0.684  13.510  -1.746  1.00318.58           N
ATOM   1785  CA  ARG   235       0.233  12.434  -2.580  1.00318.58           C
ATOM   1786  C   ARG   235      -0.707  12.896  -3.663  1.00318.58           C
ATOM   1787  O   ARG   235      -0.766  12.305  -4.739  1.00318.58           O
ATOM   1788  CB  ARG   235      -0.227  11.231  -1.728  1.00318.58           C
ATOM   1789  CG  ARG   235       0.927  10.324  -1.257  1.00318.58           C
ATOM   1790  CD  ARG   235       1.086   9.006  -2.036  1.00318.58           C
ATOM   1791  NE  ARG   235       2.163   8.200  -1.379  1.00318.58           N
ATOM   1792  CZ  ARG   235       1.840   7.253  -0.449  1.00318.58           C
ATOM   1793  NH1 ARG   235       0.533   6.960  -0.216  1.00318.58           N
ATOM   1794  NH2 ARG   235       2.798   6.603   0.269  1.00318.58           N
ATOM   1795  N   GLY   236      -1.485  13.963  -3.416  1.00 43.54           N
ATOM   1796  CA  GLY   236      -2.355  14.496  -4.431  1.00 43.54           C
ATOM   1797  C   GLY   236      -3.751  14.077  -4.108  1.00 43.54           C
ATOM   1798  O   GLY   236      -4.700  14.834  -4.305  1.00 43.54           O
ATOM   1799  N   LYS   237      -3.906  12.857  -3.571  1.00144.27           N
ATOM   1800  CA  LYS   237      -5.204  12.355  -3.232  1.00144.27           C
ATOM   1801  C   LYS   237      -5.118  11.892  -1.815  1.00144.27           C
ATOM   1802  O   LYS   237      -4.099  11.357  -1.381  1.00144.27           O
ATOM   1803  CB  LYS   237      -5.601  11.182  -4.149  1.00144.27           C
ATOM   1804  CG  LYS   237      -6.929  10.484  -3.846  1.00144.27           C
ATOM   1805  CD  LYS   237      -6.908   9.661  -2.557  1.00144.27           C
ATOM   1806  CE  LYS   237      -8.184   8.848  -2.323  1.00144.27           C
ATOM   1807  NZ  LYS   237      -8.350   7.841  -3.394  1.00144.27           N
ATOM   1808  N   ALA   238      -6.182  12.126  -1.029  1.00 54.00           N
ATOM   1809  CA  ALA   238      -6.128  11.686   0.329  1.00 54.00           C
ATOM   1810  C   ALA   238      -7.385  10.924   0.562  1.00 54.00           C
ATOM   1811  O   ALA   238      -8.433  11.264   0.024  1.00 54.00           O
ATOM   1812  CB  ALA   238      -6.077  12.829   1.356  1.00 54.00           C
ATOM   1813  N   PHE   239      -7.309   9.854   1.364  1.00152.73           N
ATOM   1814  CA  PHE   239      -8.467   9.055   1.611  1.00152.73           C
ATOM   1815  C   PHE   239      -8.486   8.951   3.099  1.00152.73           C
ATOM   1816  O   PHE   239      -7.439   9.052   3.734  1.00152.73           O
ATOM   1817  CB  PHE   239      -8.261   7.657   0.999  1.00152.73           C
ATOM   1818  CG  PHE   239      -9.549   6.925   0.905  1.00152.73           C
ATOM   1819  CD1 PHE   239     -10.037   6.218   1.976  1.00152.73           C
ATOM   1820  CD2 PHE   239     -10.260   6.938  -0.272  1.00152.73           C
ATOM   1821  CE1 PHE   239     -11.227   5.542   1.873  1.00152.73           C
ATOM   1822  CE2 PHE   239     -11.451   6.261  -0.377  1.00152.73           C
ATOM   1823  CZ  PHE   239     -11.939   5.561   0.699  1.00152.73           C
ATOM   1824  N   LYS   240      -9.673   8.885   3.717  1.00126.64           N
ATOM   1825  CA  LYS   240      -9.676   8.641   5.126  1.00126.64           C
ATOM   1826  C   LYS   240     -10.480   7.383   5.245  1.00126.64           C
ATOM   1827  O   LYS   240     -11.656   7.347   4.898  1.00126.64           O
ATOM   1828  CB  LYS   240     -10.384   9.712   5.983  1.00126.64           C
ATOM   1829  CG  LYS   240      -9.613  11.024   6.161  1.00126.64           C
ATOM   1830  CD  LYS   240     -10.348  12.061   7.016  1.00126.64           C
ATOM   1831  CE  LYS   240      -9.487  13.269   7.399  1.00126.64           C
ATOM   1832  NZ  LYS   240     -10.195  14.112   8.391  1.00126.64           N
ATOM   1833  N   MET   241      -9.866   6.291   5.718  1.00123.66           N
ATOM   1834  CA  MET   241     -10.580   5.066   5.826  1.00123.66           C
ATOM   1835  C   MET   241     -10.738   4.765   7.277  1.00123.66           C
ATOM   1836  O   MET   241     -10.164   5.448   8.126  1.00123.66           O
ATOM   1837  CB  MET   241      -9.866   3.898   5.138  1.00123.66           C
ATOM   1838  CG  MET   241     -10.804   2.734   4.838  1.00123.66           C
ATOM   1839  SD  MET   241     -12.017   3.093   3.535  1.00123.66           S
ATOM   1840  CE  MET   241     -12.788   1.457   3.586  1.00123.66           C
ATOM   1841  N   PRO   242     -11.576   3.805   7.578  1.00102.68           N
ATOM   1842  CA  PRO   242     -11.706   3.402   8.944  1.00102.68           C
ATOM   1843  C   PRO   242     -10.510   2.568   9.247  1.00102.68           C
ATOM   1844  O   PRO   242      -9.980   1.916   8.349  1.00102.68           O
ATOM   1845  CB  PRO   242     -13.050   2.683   9.077  1.00102.68           C
ATOM   1846  CG  PRO   242     -13.537   2.505   7.630  1.00102.68           C
ATOM   1847  CD  PRO   242     -12.835   3.644   6.874  1.00102.68           C
ATOM   1848  N   ALA   243     -10.090   2.548  10.516  1.00 60.41           N
ATOM   1849  CA  ALA   243      -8.903   1.857  10.903  1.00 60.41           C
ATOM   1850  C   ALA   243      -9.067   0.407  10.557  1.00 60.41           C
ATOM   1851  O   ALA   243      -8.126  -0.261  10.132  1.00 60.41           O
ATOM   1852  CB  ALA   243      -8.625   1.960  12.411  1.00 60.41           C
ATOM   1853  N   ASN   244     -10.275  -0.143  10.737  1.00137.69           N
ATOM   1854  CA  ASN   244     -10.439  -1.537  10.450  1.00137.69           C
ATOM   1855  C   ASN   244     -10.236  -1.776   8.978  1.00137.69           C
ATOM   1856  O   ASN   244      -9.563  -2.724   8.583  1.00137.69           O
ATOM   1857  CB  ASN   244     -11.812  -2.073  10.877  1.00137.69           C
ATOM   1858  CG  ASN   244     -11.815  -2.078  12.399  1.00137.69           C
ATOM   1859  ND2 ASN   244     -11.095  -3.064  12.998  1.00137.69           N
ATOM   1860  OD1 ASN   244     -12.433  -1.229  13.040  1.00137.69           O
ATOM   1861  N   LEU   245     -10.803  -0.896   8.137  1.00208.74           N
ATOM   1862  CA  LEU   245     -10.778  -0.908   6.699  1.00208.74           C
ATOM   1863  C   LEU   245      -9.429  -0.566   6.147  1.00208.74           C
ATOM   1864  O   LEU   245      -9.253  -0.530   4.938  1.00208.74           O
ATOM   1865  CB  LEU   245     -11.770   0.074   6.064  1.00208.74           C
ATOM   1866  CG  LEU   245     -13.225  -0.414   6.108  1.00208.74           C
ATOM   1867  CD1 LEU   245     -13.406  -1.636   5.190  1.00208.74           C
ATOM   1868  CD2 LEU   245     -13.698  -0.655   7.551  1.00208.74           C
ATOM   1869  N   ILE   246      -8.511  -0.071   6.975  1.00233.41           N
ATOM   1870  CA  ILE   246      -7.216   0.370   6.523  1.00233.41           C
ATOM   1871  C   ILE   246      -6.138  -0.669   6.273  1.00233.41           C
ATOM   1872  O   ILE   246      -5.006  -0.294   5.986  1.00233.41           O
ATOM   1873  CB  ILE   246      -6.760   1.652   7.162  1.00233.41           C
ATOM   1874  CG1 ILE   246      -5.602   2.319   6.401  1.00233.41           C
ATOM   1875  CG2 ILE   246      -6.513   1.370   8.628  1.00233.41           C
ATOM   1876  CD1 ILE   246      -5.535   3.828   6.597  1.00233.41           C
ATOM   1877  N   GLY   247      -6.268  -1.916   6.751  1.00123.96           N
ATOM   1878  CA  GLY   247      -5.379  -2.962   6.271  1.00123.96           C
ATOM   1879  C   GLY   247      -5.967  -3.690   5.092  1.00123.96           C
ATOM   1880  O   GLY   247      -5.332  -3.925   4.064  1.00123.96           O
ATOM   1881  N   PRO   248      -7.208  -4.085   5.307  1.00181.60           N
ATOM   1882  CA  PRO   248      -7.933  -4.874   4.358  1.00181.60           C
ATOM   1883  C   PRO   248      -8.414  -4.223   3.116  1.00181.60           C
ATOM   1884  O   PRO   248      -9.078  -4.913   2.364  1.00181.60           O
ATOM   1885  CB  PRO   248      -9.063  -5.586   5.110  1.00181.60           C
ATOM   1886  CG  PRO   248      -9.055  -4.966   6.509  1.00181.60           C
ATOM   1887  CD  PRO   248      -7.613  -4.466   6.654  1.00181.60           C
ATOM   1888  N   VAL   249      -8.386  -2.906   2.937  1.00137.59           N
ATOM   1889  CA  VAL   249      -8.637  -2.489   1.593  1.00137.59           C
ATOM   1890  C   VAL   249      -7.317  -2.271   0.902  1.00137.59           C
ATOM   1891  O   VAL   249      -7.053  -2.701  -0.214  1.00137.59           O
ATOM   1892  CB  VAL   249      -9.412  -1.215   1.489  1.00137.59           C
ATOM   1893  CG1 VAL   249      -9.601  -0.907  -0.001  1.00137.59           C
ATOM   1894  CG2 VAL   249     -10.733  -1.358   2.258  1.00137.59           C
ATOM   1895  N   CYS   250      -6.445  -1.546   1.615  1.00148.79           N
ATOM   1896  CA  CYS   250      -5.190  -0.980   1.215  1.00148.79           C
ATOM   1897  C   CYS   250      -3.977  -1.875   1.166  1.00148.79           C
ATOM   1898  O   CYS   250      -2.922  -1.411   0.736  1.00148.79           O
ATOM   1899  CB  CYS   250      -4.858   0.238   2.092  1.00148.79           C
ATOM   1900  SG  CYS   250      -3.602   1.315   1.357  1.00148.79           S
ATOM   1901  N   ASP   251      -3.994  -3.102   1.714  1.00133.91           N
ATOM   1902  CA  ASP   251      -2.746  -3.822   1.658  1.00133.91           C
ATOM   1903  C   ASP   251      -2.892  -4.842   0.566  1.00133.91           C
ATOM   1904  O   ASP   251      -3.909  -4.860  -0.122  1.00133.91           O
ATOM   1905  CB  ASP   251      -2.370  -4.520   2.984  1.00133.91           C
ATOM   1906  CG  ASP   251      -0.842  -4.590   3.112  1.00133.91           C
ATOM   1907  OD1 ASP   251      -0.180  -3.546   2.866  1.00133.91           O
ATOM   1908  OD2 ASP   251      -0.318  -5.671   3.492  1.00133.91           O
ATOM   1909  N   MET   252      -1.895  -5.745   0.420  1.00101.08           N
ATOM   1910  CA  MET   252      -1.796  -6.720  -0.635  1.00101.08           C
ATOM   1911  C   MET   252      -2.970  -7.634  -0.589  1.00101.08           C
ATOM   1912  O   MET   252      -3.406  -8.159  -1.613  1.00101.08           O
ATOM   1913  CB  MET   252      -0.532  -7.584  -0.515  1.00101.08           C
ATOM   1914  CG  MET   252      -0.391  -8.615  -1.634  1.00101.08           C
ATOM   1915  SD  MET   252      -0.136  -7.875  -3.272  1.00101.08           S
ATOM   1916  CE  MET   252       1.378  -7.005  -2.777  1.00101.08           C
ATOM   1917  N   CYS   253      -3.503  -7.845   0.622  1.00 76.65           N
ATOM   1918  CA  CYS   253      -4.652  -8.662   0.876  1.00 76.65           C
ATOM   1919  C   CYS   253      -5.814  -8.050   0.163  1.00 76.65           C
ATOM   1920  O   CYS   253      -6.872  -8.666   0.066  1.00 76.65           O
ATOM   1921  CB  CYS   253      -5.018  -8.767   2.372  1.00 76.65           C
ATOM   1922  SG  CYS   253      -5.392  -7.160   3.138  1.00 76.65           S
ATOM   1923  N   SER   254      -5.655  -6.810  -0.338  1.00103.47           N
ATOM   1924  CA  SER   254      -6.728  -6.084  -0.955  1.00103.47           C
ATOM   1925  C   SER   254      -7.412  -6.943  -1.970  1.00103.47           C
ATOM   1926  O   SER   254      -8.640  -6.971  -2.004  1.00103.47           O
ATOM   1927  CB  SER   254      -6.260  -4.837  -1.718  1.00103.47           C
ATOM   1928  OG  SER   254      -7.383  -4.184  -2.294  1.00103.47           O
ATOM   1929  N   ALA   255      -6.654  -7.677  -2.812  1.00 38.43           N
ATOM   1930  CA  ALA   255      -7.277  -8.481  -3.819  1.00 38.43           C
ATOM   1931  C   ALA   255      -8.092  -9.556  -3.176  1.00 38.43           C
ATOM   1932  O   ALA   255      -9.223  -9.802  -3.590  1.00 38.43           O
ATOM   1933  CB  ALA   255      -6.267  -9.175  -4.751  1.00 38.43           C
ATOM   1934  N   VAL   256      -7.549 -10.222  -2.138  1.00110.42           N
ATOM   1935  CA  VAL   256      -8.270 -11.305  -1.538  1.00110.42           C
ATOM   1936  C   VAL   256      -9.509 -10.790  -0.890  1.00110.42           C
ATOM   1937  O   VAL   256     -10.548 -11.443  -0.934  1.00110.42           O
ATOM   1938  CB  VAL   256      -7.501 -12.122  -0.529  1.00110.42           C
ATOM   1939  CG1 VAL   256      -7.193 -11.294   0.727  1.00110.42           C
ATOM   1940  CG2 VAL   256      -8.338 -13.374  -0.222  1.00110.42           C
ATOM   1941  N   THR   257      -9.431  -9.601  -0.268  1.00122.14           N
ATOM   1942  CA  THR   257     -10.558  -9.052   0.430  1.00122.14           C
ATOM   1943  C   THR   257     -11.646  -8.778  -0.558  1.00122.14           C
ATOM   1944  O   THR   257     -12.819  -9.012  -0.275  1.00122.14           O
ATOM   1945  CB  THR   257     -10.248  -7.783   1.196  1.00122.14           C
ATOM   1946  CG2 THR   257     -10.190  -6.587   0.231  1.00122.14           C
ATOM   1947  OG1 THR   257     -11.250  -7.549   2.175  1.00122.14           O
ATOM   1948  N   ALA   258     -11.282  -8.278  -1.753  1.00 34.38           N
ATOM   1949  CA  ALA   258     -12.257  -7.938  -2.743  1.00 34.38           C
ATOM   1950  C   ALA   258     -12.972  -9.181  -3.153  1.00 34.38           C
ATOM   1951  O   ALA   258     -14.196  -9.185  -3.262  1.00 34.38           O
ATOM   1952  CB  ALA   258     -11.628  -7.314  -4.003  1.00 34.38           C
ATOM   1953  N   THR   259     -12.223 -10.279  -3.376  1.00121.32           N
ATOM   1954  CA  THR   259     -12.824 -11.500  -3.814  1.00121.32           C
ATOM   1955  C   THR   259     -13.704 -12.052  -2.737  1.00121.32           C
ATOM   1956  O   THR   259     -14.788 -12.546  -3.030  1.00121.32           O
ATOM   1957  CB  THR   259     -11.845 -12.568  -4.214  1.00121.32           C
ATOM   1958  CG2 THR   259     -10.965 -12.030  -5.354  1.00121.32           C
ATOM   1959  OG1 THR   259     -11.045 -12.954  -3.109  1.00121.32           O
ATOM   1960  N   VAL   260     -13.278 -11.987  -1.459  1.00115.93           N
ATOM   1961  CA  VAL   260     -14.076 -12.560  -0.411  1.00115.93           C
ATOM   1962  C   VAL   260     -15.378 -11.833  -0.342  1.00115.93           C
ATOM   1963  O   VAL   260     -16.418 -12.452  -0.138  1.00115.93           O
ATOM   1964  CB  VAL   260     -13.436 -12.562   0.955  1.00115.93           C
ATOM   1965  CG1 VAL   260     -12.161 -13.419   0.892  1.00115.93           C
ATOM   1966  CG2 VAL   260     -13.213 -11.123   1.440  1.00115.93           C
ATOM   1967  N   TYR   261     -15.364 -10.497  -0.510  1.00 99.41           N
ATOM   1968  CA  TYR   261     -16.582  -9.743  -0.467  1.00 99.41           C
ATOM   1969  C   TYR   261     -17.475 -10.130  -1.600  1.00 99.41           C
ATOM   1970  O   TYR   261     -18.684 -10.246  -1.419  1.00 99.41           O
ATOM   1971  CB  TYR   261     -16.383  -8.219  -0.419  1.00 99.41           C
ATOM   1972  CG  TYR   261     -16.128  -7.927   1.019  1.00 99.41           C
ATOM   1973  CD1 TYR   261     -14.862  -7.941   1.554  1.00 99.41           C
ATOM   1974  CD2 TYR   261     -17.198  -7.664   1.843  1.00 99.41           C
ATOM   1975  CE1 TYR   261     -14.671  -7.679   2.892  1.00 99.41           C
ATOM   1976  CE2 TYR   261     -17.015  -7.402   3.178  1.00 99.41           C
ATOM   1977  CZ  TYR   261     -15.747  -7.408   3.704  1.00 99.41           C
ATOM   1978  OH  TYR   261     -15.558  -7.140   5.076  1.00 99.41           O
ATOM   1979  N   ALA   262     -16.912 -10.349  -2.800  1.00 27.60           N
ATOM   1980  CA  ALA   262     -17.720 -10.712  -3.927  1.00 27.60           C
ATOM   1981  C   ALA   262     -18.384 -12.015  -3.623  1.00 27.60           C
ATOM   1982  O   ALA   262     -19.560 -12.198  -3.931  1.00 27.60           O
ATOM   1983  CB  ALA   262     -16.903 -10.896  -5.217  1.00 27.60           C
ATOM   1984  N   GLY   263     -17.645 -12.952  -3.001  1.00 31.60           N
ATOM   1985  CA  GLY   263     -18.160 -14.253  -2.690  1.00 31.60           C
ATOM   1986  C   GLY   263     -19.303 -14.113  -1.738  1.00 31.60           C
ATOM   1987  O   GLY   263     -20.303 -14.814  -1.858  1.00 31.60           O
ATOM   1988  N   LEU   264     -19.169 -13.206  -0.756  1.00107.41           N
ATOM   1989  CA  LEU   264     -20.154 -12.983   0.258  1.00107.41           C
ATOM   1990  C   LEU   264     -21.400 -12.472  -0.399  1.00107.41           C
ATOM   1991  O   LEU   264     -22.501 -12.887  -0.046  1.00107.41           O
ATOM   1992  CB  LEU   264     -19.646 -11.945   1.283  1.00107.41           C
ATOM   1993  CG  LEU   264     -20.505 -11.691   2.545  1.00107.41           C
ATOM   1994  CD1 LEU   264     -19.831 -10.636   3.436  1.00107.41           C
ATOM   1995  CD2 LEU   264     -21.955 -11.294   2.230  1.00107.41           C
ATOM   1996  N   LEU   265     -21.264 -11.550  -1.371  1.00 47.89           N
ATOM   1997  CA  LEU   265     -22.415 -10.973  -2.003  1.00 47.89           C
ATOM   1998  C   LEU   265     -23.153 -12.032  -2.749  1.00 47.89           C
ATOM   1999  O   LEU   265     -24.377 -12.108  -2.676  1.00 47.89           O
ATOM   2000  CB  LEU   265     -22.070  -9.868  -3.016  1.00 47.89           C
ATOM   2001  CG  LEU   265     -21.411  -8.632  -2.382  1.00 47.89           C
ATOM   2002  CD1 LEU   265     -21.244  -7.502  -3.410  1.00 47.89           C
ATOM   2003  CD2 LEU   265     -22.155  -8.192  -1.111  1.00 47.89           C
ATOM   2004  N   ALA   266     -22.420 -12.888  -3.481  1.00 51.89           N
ATOM   2005  CA  ALA   266     -23.025 -13.903  -4.286  1.00 51.89           C
ATOM   2006  C   ALA   266     -23.760 -14.863  -3.411  1.00 51.89           C
ATOM   2007  O   ALA   266     -24.853 -15.304  -3.754  1.00 51.89           O
ATOM   2008  CB  ALA   266     -22.008 -14.712  -5.105  1.00 51.89           C
ATOM   2009  N   TYR   267     -23.179 -15.220  -2.252  1.00131.83           N
ATOM   2010  CA  TYR   267     -23.795 -16.227  -1.452  1.00131.83           C
ATOM   2011  C   TYR   267     -25.075 -15.705  -0.892  1.00131.83           C
ATOM   2012  O   TYR   267     -26.055 -16.439  -0.802  1.00131.83           O
ATOM   2013  CB  TYR   267     -22.919 -16.790  -0.330  1.00131.83           C
ATOM   2014  CG  TYR   267     -23.520 -18.140  -0.158  1.00131.83           C
ATOM   2015  CD1 TYR   267     -23.526 -18.970  -1.251  1.00131.83           C
ATOM   2016  CD2 TYR   267     -24.052 -18.601   1.023  1.00131.83           C
ATOM   2017  CE1 TYR   267     -24.056 -20.233  -1.193  1.00131.83           C
ATOM   2018  CE2 TYR   267     -24.584 -19.870   1.090  1.00131.83           C
ATOM   2019  CZ  TYR   267     -24.587 -20.688  -0.016  1.00131.83           C
ATOM   2020  OH  TYR   267     -25.132 -21.987   0.058  1.00131.83           O
ATOM   2021  N   ARG   268     -25.097 -14.422  -0.488  1.00118.50           N
ATOM   2022  CA  ARG   268     -26.267 -13.843   0.099  1.00118.50           C
ATOM   2023  C   ARG   268     -27.358 -13.801  -0.926  1.00118.50           C
ATOM   2024  O   ARG   268     -28.521 -14.035  -0.607  1.00118.50           O
ATOM   2025  CB  ARG   268     -26.044 -12.419   0.640  1.00118.50           C
ATOM   2026  CG  ARG   268     -27.087 -12.020   1.689  1.00118.50           C
ATOM   2027  CD  ARG   268     -26.738 -10.734   2.439  1.00118.50           C
ATOM   2028  NE  ARG   268     -27.546 -10.703   3.690  1.00118.50           N
ATOM   2029  CZ  ARG   268     -27.135  -9.940   4.745  1.00118.50           C
ATOM   2030  NH1 ARG   268     -26.015  -9.170   4.633  1.00118.50           N
ATOM   2031  NH2 ARG   268     -27.842  -9.944   5.912  1.00118.50           N
ATOM   2032  N   ASP   269     -27.002 -13.499  -2.189  1.00 93.00           N
ATOM   2033  CA  ASP   269     -27.967 -13.378  -3.236  1.00 93.00           C
ATOM   2034  C   ASP   269     -28.627 -14.707  -3.406  1.00 93.00           C
ATOM   2035  O   ASP   269     -29.849 -14.793  -3.497  1.00 93.00           O
ATOM   2036  CB  ASP   269     -27.310 -12.972  -4.567  1.00 93.00           C
ATOM   2037  CG  ASP   269     -28.394 -12.454  -5.493  1.00 93.00           C
ATOM   2038  OD1 ASP   269     -29.489 -13.074  -5.521  1.00 93.00           O
ATOM   2039  OD2 ASP   269     -28.147 -11.423  -6.174  1.00 93.00           O
ATOM   2040  N   ALA   270     -27.822 -15.786  -3.434  1.00 65.06           N
ATOM   2041  CA  ALA   270     -28.324 -17.113  -3.603  1.00 65.06           C
ATOM   2042  C   ALA   270     -29.184 -17.486  -2.422  1.00 65.06           C
ATOM   2043  O   ALA   270     -30.290 -18.007  -2.551  1.00 65.06           O
ATOM   2044  CB  ALA   270     -27.191 -18.135  -3.660  1.00 65.06           C
ATOM   2045  N   VAL   271     -28.700 -17.213  -1.207  1.00 97.39           N
ATOM   2046  CA  VAL   271     -29.391 -17.655  -0.045  1.00 97.39           C
ATOM   2047  C   VAL   271     -30.702 -16.988   0.132  1.00 97.39           C
ATOM   2048  O   VAL   271     -31.651 -17.698   0.420  1.00 97.39           O
ATOM   2049  CB  VAL   271     -28.572 -17.491   1.196  1.00 97.39           C
ATOM   2050  CG1 VAL   271     -27.420 -18.507   1.137  1.00 97.39           C
ATOM   2051  CG2 VAL   271     -28.076 -16.039   1.253  1.00 97.39           C
ATOM   2052  N   THR   272     -30.785 -15.641   0.055  1.00 89.97           N
ATOM   2053  CA  THR   272     -32.030 -14.938   0.252  1.00 89.97           C
ATOM   2054  C   THR   272     -32.926 -14.926  -0.965  1.00 89.97           C
ATOM   2055  O   THR   272     -34.134 -15.135  -0.862  1.00 89.97           O
ATOM   2056  CB  THR   272     -31.813 -13.519   0.691  1.00 89.97           C
ATOM   2057  CG2 THR   272     -33.182 -12.868   0.954  1.00 89.97           C
ATOM   2058  OG1 THR   272     -31.045 -13.501   1.886  1.00 89.97           O
ATOM   2059  N   LYS   273     -32.386 -14.587  -2.153  1.00112.37           N
ATOM   2060  CA  LYS   273     -33.261 -14.499  -3.290  1.00112.37           C
ATOM   2061  C   LYS   273     -33.632 -15.837  -3.866  1.00112.37           C
ATOM   2062  O   LYS   273     -34.802 -16.219  -3.898  1.00112.37           O
ATOM   2063  CB  LYS   273     -32.651 -13.662  -4.426  1.00112.37           C
ATOM   2064  CG  LYS   273     -33.659 -13.236  -5.495  1.00112.37           C
ATOM   2065  CD  LYS   273     -33.118 -12.155  -6.434  1.00112.37           C
ATOM   2066  CE  LYS   273     -34.184 -11.534  -7.340  1.00112.37           C
ATOM   2067  NZ  LYS   273     -34.860 -12.590  -8.124  1.00112.37           N
ATOM   2068  N   ILE   274     -32.607 -16.591  -4.315  1.00131.76           N
ATOM   2069  CA  ILE   274     -32.770 -17.829  -5.034  1.00131.76           C
ATOM   2070  C   ILE   274     -33.191 -18.940  -4.155  1.00131.76           C
ATOM   2071  O   ILE   274     -33.597 -19.986  -4.637  1.00131.76           O
ATOM   2072  CB  ILE   274     -31.634 -18.242  -5.942  1.00131.76           C
ATOM   2073  CG1 ILE   274     -30.327 -18.567  -5.213  1.00131.76           C
ATOM   2074  CG2 ILE   274     -31.491 -17.119  -6.981  1.00131.76           C
ATOM   2075  CD1 ILE   274     -29.291 -19.260  -6.097  1.00131.76           C
ATOM   2076  N   LEU   275     -32.901 -18.829  -2.862  1.00126.15           N
ATOM   2077  CA  LEU   275     -33.416 -19.740  -1.897  1.00126.15           C
ATOM   2078  C   LEU   275     -34.008 -18.740  -0.989  1.00126.15           C
ATOM   2079  O   LEU   275     -33.617 -17.580  -1.055  1.00126.15           O
ATOM   2080  CB  LEU   275     -32.282 -20.526  -1.199  1.00126.15           C
ATOM   2081  CG  LEU   275     -32.703 -21.645  -0.225  1.00126.15           C
ATOM   2082  CD1 LEU   275     -31.484 -22.463   0.229  1.00126.15           C
ATOM   2083  CD2 LEU   275     -33.474 -21.096   0.981  1.00126.15           C
ATOM   2084  N   GLY   276     -35.029 -19.071  -0.203  1.00 63.52           N
ATOM   2085  CA  GLY   276     -35.389 -18.032   0.694  1.00 63.52           C
ATOM   2086  C   GLY   276     -34.671 -18.412   1.922  1.00 63.52           C
ATOM   2087  O   GLY   276     -35.067 -19.326   2.638  1.00 63.52           O
ATOM   2088  N   ALA   277     -33.554 -17.732   2.175  1.00 52.27           N
ATOM   2089  CA  ALA   277     -32.816 -18.026   3.352  1.00 52.27           C
ATOM   2090  C   ALA   277     -32.897 -16.756   4.107  1.00 52.27           C
ATOM   2091  O   ALA   277     -32.796 -15.683   3.514  1.00 52.27           O
ATOM   2092  CB  ALA   277     -31.336 -18.334   3.083  1.00 52.27           C
ATOM   2093  N   PRO   278     -33.084 -16.814   5.387  1.00134.27           N
ATOM   2094  CA  PRO   278     -33.204 -15.577   6.081  1.00134.27           C
ATOM   2095  C   PRO   278     -31.899 -14.890   5.987  1.00134.27           C
ATOM   2096  O   PRO   278     -30.868 -15.558   6.001  1.00134.27           O
ATOM   2097  CB  PRO   278     -33.651 -15.924   7.492  1.00134.27           C
ATOM   2098  CG  PRO   278     -34.463 -17.215   7.280  1.00134.27           C
ATOM   2099  CD  PRO   278     -33.841 -17.873   6.032  1.00134.27           C
ATOM   2100  N   ALA   279     -31.918 -13.556   5.899  1.00 48.69           N
ATOM   2101  CA  ALA   279     -30.684 -12.859   5.753  1.00 48.69           C
ATOM   2102  C   ALA   279     -29.859 -13.177   6.955  1.00 48.69           C
ATOM   2103  O   ALA   279     -28.641 -13.324   6.872  1.00 48.69           O
ATOM   2104  CB  ALA   279     -30.844 -11.332   5.667  1.00 48.69           C
ATOM   2105  N   ASP   280     -30.499 -13.288   8.127  1.00 46.08           N
ATOM   2106  CA  ASP   280     -29.713 -13.565   9.289  1.00 46.08           C
ATOM   2107  C   ASP   280     -29.061 -14.902   9.156  1.00 46.08           C
ATOM   2108  O   ASP   280     -27.894 -15.058   9.508  1.00 46.08           O
ATOM   2109  CB  ASP   280     -30.514 -13.516  10.597  1.00 46.08           C
ATOM   2110  CG  ASP   280     -30.682 -12.039  10.920  1.00 46.08           C
ATOM   2111  OD1 ASP   280     -29.906 -11.230  10.344  1.00 46.08           O
ATOM   2112  OD2 ASP   280     -31.573 -11.700  11.744  1.00 46.08           O
ATOM   2113  N   PHE   281     -29.786 -15.906   8.631  1.00 42.77           N
ATOM   2114  CA  PHE   281     -29.212 -17.216   8.519  1.00 42.77           C
ATOM   2115  C   PHE   281     -28.061 -17.189   7.566  1.00 42.77           C
ATOM   2116  O   PHE   281     -27.019 -17.784   7.833  1.00 42.77           O
ATOM   2117  CB  PHE   281     -30.216 -18.292   8.067  1.00 42.77           C
ATOM   2118  CG  PHE   281     -31.113 -18.556   9.230  1.00 42.77           C
ATOM   2119  CD1 PHE   281     -30.709 -19.404  10.237  1.00 42.77           C
ATOM   2120  CD2 PHE   281     -32.350 -17.962   9.323  1.00 42.77           C
ATOM   2121  CE1 PHE   281     -31.522 -19.656  11.316  1.00 42.77           C
ATOM   2122  CE2 PHE   281     -33.169 -18.211  10.399  1.00 42.77           C
ATOM   2123  CZ  PHE   281     -32.756 -19.058  11.399  1.00 42.77           C
ATOM   2124  N   ALA   282     -28.212 -16.492   6.425  1.00 32.35           N
ATOM   2125  CA  ALA   282     -27.168 -16.459   5.444  1.00 32.35           C
ATOM   2126  C   ALA   282     -25.962 -15.818   6.047  1.00 32.35           C
ATOM   2127  O   ALA   282     -24.841 -16.274   5.832  1.00 32.35           O
ATOM   2128  CB  ALA   282     -27.548 -15.639   4.201  1.00 32.35           C
ATOM   2129  N   GLN   283     -26.163 -14.735   6.820  1.00150.36           N
ATOM   2130  CA  GLN   283     -25.061 -14.017   7.384  1.00150.36           C
ATOM   2131  C   GLN   283     -24.330 -14.854   8.380  1.00150.36           C
ATOM   2132  O   GLN   283     -23.101 -14.838   8.417  1.00150.36           O
ATOM   2133  CB  GLN   283     -25.474 -12.674   8.009  1.00150.36           C
ATOM   2134  CG  GLN   283     -25.755 -11.621   6.938  1.00150.36           C
ATOM   2135  CD  GLN   283     -24.475 -11.499   6.121  1.00150.36           C
ATOM   2136  NE2 GLN   283     -24.609 -11.573   4.770  1.00150.36           N
ATOM   2137  OE1 GLN   283     -23.383 -11.369   6.673  1.00150.36           O
ATOM   2138  N   MET   284     -25.053 -15.619   9.215  1.00 76.32           N
ATOM   2139  CA  MET   284     -24.356 -16.401  10.189  1.00 76.32           C
ATOM   2140  C   MET   284     -23.538 -17.444   9.494  1.00 76.32           C
ATOM   2141  O   MET   284     -22.418 -17.729   9.910  1.00 76.32           O
ATOM   2142  CB  MET   284     -25.263 -17.108  11.207  1.00 76.32           C
ATOM   2143  CG  MET   284     -24.453 -17.770  12.326  1.00 76.32           C
ATOM   2144  SD  MET   284     -25.441 -18.597  13.606  1.00 76.32           S
ATOM   2145  CE  MET   284     -25.995 -17.041  14.358  1.00 76.32           C
ATOM   2146  N   MET   285     -24.073 -18.043   8.412  1.00 54.01           N
ATOM   2147  CA  MET   285     -23.380 -19.095   7.720  1.00 54.01           C
ATOM   2148  C   MET   285     -22.108 -18.562   7.146  1.00 54.01           C
ATOM   2149  O   MET   285     -21.068 -19.211   7.225  1.00 54.01           O
ATOM   2150  CB  MET   285     -24.203 -19.682   6.561  1.00 54.01           C
ATOM   2151  CG  MET   285     -25.468 -20.404   7.030  1.00 54.01           C
ATOM   2152  SD  MET   285     -26.484 -21.101   5.693  1.00 54.01           S
ATOM   2153  CE  MET   285     -27.155 -19.500   5.161  1.00 54.01           C
ATOM   2154  N   ALA   286     -22.155 -17.358   6.553  1.00 34.19           N
ATOM   2155  CA  ALA   286     -20.987 -16.793   5.950  1.00 34.19           C
ATOM   2156  C   ALA   286     -19.968 -16.556   7.012  1.00 34.19           C
ATOM   2157  O   ALA   286     -18.783 -16.800   6.803  1.00 34.19           O
ATOM   2158  CB  ALA   286     -21.260 -15.447   5.263  1.00 34.19           C
ATOM   2159  N   ASP   287     -20.421 -16.084   8.188  1.00 80.10           N
ATOM   2160  CA  ASP   287     -19.561 -15.730   9.279  1.00 80.10           C
ATOM   2161  C   ASP   287     -18.803 -16.943   9.709  1.00 80.10           C
ATOM   2162  O   ASP   287     -17.592 -16.886   9.904  1.00 80.10           O
ATOM   2163  CB  ASP   287     -20.372 -15.227  10.491  1.00 80.10           C
ATOM   2164  CG  ASP   287     -19.465 -14.469  11.450  1.00 80.10           C
ATOM   2165  OD1 ASP   287     -18.237 -14.397  11.183  1.00 80.10           O
ATOM   2166  OD2 ASP   287     -19.997 -13.944  12.465  1.00 80.10           O
ATOM   2167  N   GLU   288     -19.499 -18.085   9.851  1.00 68.86           N
ATOM   2168  CA  GLU   288     -18.857 -19.274  10.324  1.00 68.86           C
ATOM   2169  C   GLU   288     -17.844 -19.737   9.331  1.00 68.86           C
ATOM   2170  O   GLU   288     -16.754 -20.159   9.708  1.00 68.86           O
ATOM   2171  CB  GLU   288     -19.831 -20.437  10.574  1.00 68.86           C
ATOM   2172  CG  GLU   288     -19.142 -21.707  11.079  1.00 68.86           C
ATOM   2173  CD  GLU   288     -18.555 -21.422  12.454  1.00 68.86           C
ATOM   2174  OE1 GLU   288     -18.616 -20.244  12.896  1.00 68.86           O
ATOM   2175  OE2 GLU   288     -18.032 -22.382  13.081  1.00 68.86           O
ATOM   2176  N   ALA   289     -18.171 -19.677   8.030  1.00 29.73           N
ATOM   2177  CA  ALA   289     -17.263 -20.174   7.041  1.00 29.73           C
ATOM   2178  C   ALA   289     -16.007 -19.368   7.077  1.00 29.73           C
ATOM   2179  O   ALA   289     -14.909 -19.920   7.047  1.00 29.73           O
ATOM   2180  CB  ALA   289     -17.838 -20.095   5.616  1.00 29.73           C
ATOM   2181  N   LEU   290     -16.138 -18.032   7.158  1.00108.26           N
ATOM   2182  CA  LEU   290     -14.991 -17.176   7.149  1.00108.26           C
ATOM   2183  C   LEU   290     -14.181 -17.362   8.391  1.00108.26           C
ATOM   2184  O   LEU   290     -12.955 -17.339   8.338  1.00108.26           O
ATOM   2185  CB  LEU   290     -15.318 -15.676   6.979  1.00108.26           C
ATOM   2186  CG  LEU   290     -15.838 -15.319   5.567  1.00108.26           C
ATOM   2187  CD1 LEU   290     -16.037 -13.804   5.392  1.00108.26           C
ATOM   2188  CD2 LEU   290     -14.945 -15.926   4.471  1.00108.26           C
ATOM   2189  N   THR   291     -14.832 -17.548   9.551  1.00104.69           N
ATOM   2190  CA  THR   291     -14.102 -17.673  10.776  1.00104.69           C
ATOM   2191  C   THR   291     -13.268 -18.915  10.747  1.00104.69           C
ATOM   2192  O   THR   291     -12.120 -18.902  11.185  1.00104.69           O
ATOM   2193  CB  THR   291     -14.992 -17.701  11.989  1.00104.69           C
ATOM   2194  CG2 THR   291     -15.812 -19.004  12.014  1.00104.69           C
ATOM   2195  OG1 THR   291     -14.204 -17.580  13.163  1.00104.69           O
ATOM   2196  N   GLN   292     -13.818 -20.028  10.228  1.00121.85           N
ATOM   2197  CA  GLN   292     -13.079 -21.255  10.224  1.00121.85           C
ATOM   2198  C   GLN   292     -11.908 -21.137   9.300  1.00121.85           C
ATOM   2199  O   GLN   292     -10.831 -21.646   9.598  1.00121.85           O
ATOM   2200  CB  GLN   292     -13.926 -22.487   9.851  1.00121.85           C
ATOM   2201  CG  GLN   292     -13.201 -23.808  10.128  1.00121.85           C
ATOM   2202  CD  GLN   292     -14.212 -24.948  10.104  1.00121.85           C
ATOM   2203  NE2 GLN   292     -13.741 -26.157   9.697  1.00121.85           N
ATOM   2204  OE1 GLN   292     -15.382 -24.779  10.446  1.00121.85           O
ATOM   2205  N   ILE   293     -12.085 -20.459   8.152  1.00145.66           N
ATOM   2206  CA  ILE   293     -11.035 -20.331   7.186  1.00145.66           C
ATOM   2207  C   ILE   293      -9.922 -19.517   7.767  1.00145.66           C
ATOM   2208  O   ILE   293      -8.748 -19.803   7.543  1.00145.66           O
ATOM   2209  CB  ILE   293     -11.472 -19.733   5.880  1.00145.66           C
ATOM   2210  CG1 ILE   293     -10.438 -20.068   4.796  1.00145.66           C
ATOM   2211  CG2 ILE   293     -11.698 -18.226   6.069  1.00145.66           C
ATOM   2212  CD1 ILE   293     -10.363 -21.561   4.475  1.00145.66           C
ATOM   2213  N   HIS   294     -10.266 -18.467   8.527  1.00 69.76           N
ATOM   2214  CA  HIS   294      -9.293 -17.602   9.119  1.00 69.76           C
ATOM   2215  C   HIS   294      -8.454 -18.399  10.060  1.00 69.76           C
ATOM   2216  O   HIS   294      -7.232 -18.265  10.082  1.00 69.76           O
ATOM   2217  CB  HIS   294      -9.956 -16.476   9.921  1.00 69.76           C
ATOM   2218  CG  HIS   294      -8.966 -15.546  10.544  1.00 69.76           C
ATOM   2219  CD2 HIS   294      -8.410 -15.571  11.786  1.00 69.76           C
ATOM   2220  ND1 HIS   294      -8.431 -14.448   9.912  1.00 69.76           N
ATOM   2221  CE1 HIS   294      -7.583 -13.865  10.796  1.00 69.76           C
ATOM   2222  NE2 HIS   294      -7.537 -14.511  11.947  1.00 69.76           N
ATOM   2223  N   ASN   295      -9.097 -19.263  10.859  1.00110.46           N
ATOM   2224  CA  ASN   295      -8.395 -20.023  11.842  1.00110.46           C
ATOM   2225  C   ASN   295      -7.431 -20.937  11.158  1.00110.46           C
ATOM   2226  O   ASN   295      -6.289 -21.079  11.584  1.00110.46           O
ATOM   2227  CB  ASN   295      -9.336 -20.876  12.699  1.00110.46           C
ATOM   2228  CG  ASN   295      -8.485 -21.537  13.763  1.00110.46           C
ATOM   2229  ND2 ASN   295      -7.554 -20.755  14.374  1.00110.46           N
ATOM   2230  OD1 ASN   295      -8.645 -22.725  14.035  1.00110.46           O
ATOM   2231  N   LEU   296      -7.866 -21.578  10.063  1.00112.73           N
ATOM   2232  CA  LEU   296      -7.035 -22.509   9.370  1.00112.73           C
ATOM   2233  C   LEU   296      -5.868 -21.756   8.803  1.00112.73           C
ATOM   2234  O   LEU   296      -4.744 -22.249   8.803  1.00112.73           O
ATOM   2235  CB  LEU   296      -7.816 -23.243   8.263  1.00112.73           C
ATOM   2236  CG  LEU   296      -7.091 -24.451   7.643  1.00112.73           C
ATOM   2237  CD1 LEU   296      -8.025 -25.222   6.699  1.00112.73           C
ATOM   2238  CD2 LEU   296      -5.785 -24.041   6.950  1.00112.73           C
ATOM   2239  N   MET   297      -6.109 -20.527   8.315  1.00189.75           N
ATOM   2240  CA  MET   297      -5.103 -19.719   7.692  1.00189.75           C
ATOM   2241  C   MET   297      -4.085 -19.353   8.718  1.00189.75           C
ATOM   2242  O   MET   297      -2.933 -19.170   8.350  1.00189.75           O
ATOM   2243  CB  MET   297      -5.673 -18.424   7.081  1.00189.75           C
ATOM   2244  CG  MET   297      -4.932 -17.926   5.832  1.00189.75           C
ATOM   2245  SD  MET   297      -3.196 -17.433   6.029  1.00189.75           S
ATOM   2246  CE  MET   297      -3.097 -16.733   4.354  1.00189.75           C
ATOM   2247  N   LYS   298      -4.486 -19.127   9.994  1.00116.18           N
ATOM   2248  CA  LYS   298      -3.536 -18.862  11.051  1.00116.18           C
ATOM   2249  C   LYS   298      -2.831 -20.141  11.414  1.00116.18           C
ATOM   2250  O   LYS   298      -1.635 -20.147  11.706  1.00116.18           O
ATOM   2251  CB  LYS   298      -4.149 -18.322  12.356  1.00116.18           C
ATOM   2252  CG  LYS   298      -4.856 -19.389  13.192  1.00116.18           C
ATOM   2253  CD  LYS   298      -5.049 -19.016  14.663  1.00116.18           C
ATOM   2254  CE  LYS   298      -6.125 -17.959  14.913  1.00116.18           C
ATOM   2255  NZ  LYS   298      -6.252 -17.712  16.367  1.00116.18           N
ATOM   2256  N   GLU   299      -3.590 -21.258  11.390  1.00167.99           N
ATOM   2257  CA  GLU   299      -3.207 -22.598  11.752  1.00167.99           C
ATOM   2258  C   GLU   299      -2.115 -23.045  10.850  1.00167.99           C
ATOM   2259  O   GLU   299      -1.373 -23.962  11.176  1.00167.99           O
ATOM   2260  CB  GLU   299      -4.349 -23.612  11.565  1.00167.99           C
ATOM   2261  CG  GLU   299      -5.377 -23.609  12.692  1.00167.99           C
ATOM   2262  CD  GLU   299      -4.803 -24.472  13.805  1.00167.99           C
ATOM   2263  OE1 GLU   299      -4.483 -25.658  13.523  1.00167.99           O
ATOM   2264  OE2 GLU   299      -4.673 -23.959  14.948  1.00167.99           O
ATOM   2265  N   LYS   300      -2.059 -22.502   9.634  1.00191.66           N
ATOM   2266  CA  LYS   300      -0.970 -22.803   8.763  1.00191.66           C
ATOM   2267  C   LYS   300      -0.347 -21.474   8.584  1.00191.66           C
ATOM   2268  O   LYS   300      -0.944 -20.487   8.981  1.00191.66           O
ATOM   2269  CB  LYS   300      -1.413 -23.422   7.435  1.00191.66           C
ATOM   2270  CG  LYS   300      -1.621 -24.929   7.602  1.00191.66           C
ATOM   2271  CD  LYS   300      -2.708 -25.350   8.587  1.00191.66           C
ATOM   2272  CE  LYS   300      -2.837 -26.871   8.708  1.00191.66           C
ATOM   2273  NZ  LYS   300      -1.536 -27.460   9.100  1.00191.66           N
ATOM   2274  N   GLY   301       0.883 -21.372   8.071  1.00 78.12           N
ATOM   2275  CA  GLY   301       1.414 -20.045   8.052  1.00 78.12           C
ATOM   2276  C   GLY   301       0.630 -19.169   7.138  1.00 78.12           C
ATOM   2277  O   GLY   301       0.273 -18.060   7.516  1.00 78.12           O
ATOM   2278  N   ILE   302       0.444 -19.638   5.891  1.00237.73           N
ATOM   2279  CA  ILE   302      -0.296 -19.089   4.783  1.00237.73           C
ATOM   2280  C   ILE   302       0.025 -20.045   3.687  1.00237.73           C
ATOM   2281  O   ILE   302      -0.829 -20.477   2.915  1.00237.73           O
ATOM   2282  CB  ILE   302       0.074 -17.687   4.303  1.00237.73           C
ATOM   2283  CG1 ILE   302       1.536 -17.576   3.871  1.00237.73           C
ATOM   2284  CG2 ILE   302      -0.327 -16.604   5.313  1.00237.73           C
ATOM   2285  CD1 ILE   302       1.828 -16.235   3.206  1.00237.73           C
ATOM   2286  N   ALA   303       1.333 -20.367   3.618  1.00 76.79           N
ATOM   2287  CA  ALA   303       1.930 -21.229   2.653  1.00 76.79           C
ATOM   2288  C   ALA   303       1.379 -22.617   2.794  1.00 76.79           C
ATOM   2289  O   ALA   303       1.079 -23.256   1.787  1.00 76.79           O
ATOM   2290  CB  ALA   303       3.457 -21.324   2.810  1.00 76.79           C
ATOM   2291  N   ASN   304       1.199 -23.138   4.029  1.00216.57           N
ATOM   2292  CA  ASN   304       0.833 -24.528   4.042  1.00216.57           C
ATOM   2293  C   ASN   304      -0.597 -24.803   4.400  1.00216.57           C
ATOM   2294  O   ASN   304      -0.871 -25.754   5.125  1.00216.57           O
ATOM   2295  CB  ASN   304       1.708 -25.413   4.955  1.00216.57           C
ATOM   2296  CG  ASN   304       1.539 -25.037   6.419  1.00216.57           C
ATOM   2297  ND2 ASN   304       1.341 -23.724   6.701  1.00216.57           N
ATOM   2298  OD1 ASN   304       1.594 -25.897   7.296  1.00216.57           O
ATOM   2299  N   MET   305      -1.555 -24.042   3.849  1.00206.42           N
ATOM   2300  CA  MET   305      -2.951 -24.293   4.098  1.00206.42           C
ATOM   2301  C   MET   305      -3.392 -25.558   3.415  1.00206.42           C
ATOM   2302  O   MET   305      -4.358 -26.202   3.831  1.00206.42           O
ATOM   2303  CB  MET   305      -3.865 -23.137   3.664  1.00206.42           C
ATOM   2304  CG  MET   305      -3.646 -21.884   4.515  1.00206.42           C
ATOM   2305  SD  MET   305      -4.864 -20.565   4.259  1.00206.42           S
ATOM   2306  CE  MET   305      -6.202 -21.516   5.030  1.00206.42           C
ATOM   2307  N   GLU   306      -2.715 -25.946   2.319  1.00151.57           N
ATOM   2308  CA  GLU   306      -3.187 -27.101   1.604  1.00151.57           C
ATOM   2309  C   GLU   306      -3.177 -28.277   2.528  1.00151.57           C
ATOM   2310  O   GLU   306      -4.071 -29.119   2.455  1.00151.57           O
ATOM   2311  CB  GLU   306      -2.415 -27.459   0.321  1.00151.57           C
ATOM   2312  CG  GLU   306      -3.119 -28.581  -0.451  1.00151.57           C
ATOM   2313  CD  GLU   306      -2.638 -28.608  -1.894  1.00151.57           C
ATOM   2314  OE1 GLU   306      -3.246 -27.887  -2.729  1.00151.57           O
ATOM   2315  OE2 GLU   306      -1.668 -29.358  -2.184  1.00151.57           O
ATOM   2316  N   GLU   307      -2.207 -28.350   3.461  1.00105.80           N
ATOM   2317  CA  GLU   307      -2.166 -29.512   4.306  1.00105.80           C
ATOM   2318  C   GLU   307      -3.447 -29.606   5.077  1.00105.80           C
ATOM   2319  O   GLU   307      -4.072 -30.666   5.115  1.00105.80           O
ATOM   2320  CB  GLU   307      -1.063 -29.455   5.379  1.00105.80           C
ATOM   2321  CG  GLU   307       0.367 -29.458   4.847  1.00105.80           C
ATOM   2322  CD  GLU   307       1.289 -29.477   6.058  1.00105.80           C
ATOM   2323  OE1 GLU   307       0.818 -29.889   7.152  1.00105.80           O
ATOM   2324  OE2 GLU   307       2.475 -29.083   5.905  1.00105.80           O
ATOM   2325  N   ALA   308      -3.888 -28.497   5.706  1.00 54.69           N
ATOM   2326  CA  ALA   308      -5.081 -28.616   6.491  1.00 54.69           C
ATOM   2327  C   ALA   308      -6.212 -28.967   5.584  1.00 54.69           C
ATOM   2328  O   ALA   308      -6.896 -29.967   5.791  1.00 54.69           O
ATOM   2329  CB  ALA   308      -5.452 -27.315   7.222  1.00 54.69           C
ATOM   2330  N   LEU   309      -6.409 -28.184   4.509  1.00137.33           N
ATOM   2331  CA  LEU   309      -7.486 -28.521   3.629  1.00137.33           C
ATOM   2332  C   LEU   309      -6.972 -28.344   2.254  1.00137.33           C
ATOM   2333  O   LEU   309      -6.383 -27.313   1.936  1.00137.33           O
ATOM   2334  CB  LEU   309      -8.741 -27.640   3.798  1.00137.33           C
ATOM   2335  CG  LEU   309      -8.574 -26.177   3.343  1.00137.33           C
ATOM   2336  CD1 LEU   309      -9.819 -25.340   3.683  1.00137.33           C
ATOM   2337  CD2 LEU   309      -7.268 -25.565   3.873  1.00137.33           C
ATOM   2338  N   ASP   310      -7.167 -29.381   1.426  1.00 98.90           N
ATOM   2339  CA  ASP   310      -6.760 -29.383   0.059  1.00 98.90           C
ATOM   2340  C   ASP   310      -7.729 -28.480  -0.625  1.00 98.90           C
ATOM   2341  O   ASP   310      -8.904 -28.465  -0.264  1.00 98.90           O
ATOM   2342  CB  ASP   310      -6.901 -30.799  -0.529  1.00 98.90           C
ATOM   2343  CG  ASP   310      -6.551 -30.826  -2.009  1.00 98.90           C
ATOM   2344  OD1 ASP   310      -6.150 -29.766  -2.552  1.00 98.90           O
ATOM   2345  OD2 ASP   310      -6.691 -31.918  -2.622  1.00 98.90           O
ATOM   2346  N   PRO   311      -7.289 -27.712  -1.582  1.00213.66           N
ATOM   2347  CA  PRO   311      -8.202 -26.914  -2.316  1.00213.66           C
ATOM   2348  C   PRO   311      -9.233 -27.826  -2.897  1.00213.66           C
ATOM   2349  O   PRO   311     -10.410 -27.489  -2.876  1.00213.66           O
ATOM   2350  CB  PRO   311      -7.356 -26.074  -3.261  1.00213.66           C
ATOM   2351  CG  PRO   311      -6.081 -25.849  -2.437  1.00213.66           C
ATOM   2352  CD  PRO   311      -5.971 -27.108  -1.554  1.00213.66           C
ATOM   2353  N   ALA   312      -8.828 -29.049  -3.258  1.00 88.04           N
ATOM   2354  CA  ALA   312      -9.641 -30.047  -3.880  1.00 88.04           C
ATOM   2355  C   ALA   312     -10.807 -30.398  -2.997  1.00 88.04           C
ATOM   2356  O   ALA   312     -11.830 -30.870  -3.490  1.00 88.04           O
ATOM   2357  CB  ALA   312      -8.863 -31.323  -4.245  1.00 88.04           C
ATOM   2358  N   ALA   313     -10.700 -30.193  -1.669  1.00 64.55           N
ATOM   2359  CA  ALA   313     -11.743 -30.609  -0.771  1.00 64.55           C
ATOM   2360  C   ALA   313     -13.066 -30.012  -1.206  1.00 64.55           C
ATOM   2361  O   ALA   313     -14.085 -30.697  -1.186  1.00 64.55           O
ATOM   2362  CB  ALA   313     -11.483 -30.161   0.674  1.00 64.55           C
ATOM   2363  N   LEU   314     -13.066 -28.733  -1.628  1.00120.61           N
ATOM   2364  CA  LEU   314     -14.169 -27.915  -2.070  1.00120.61           C
ATOM   2365  C   LEU   314     -14.708 -28.339  -3.409  1.00120.61           C
ATOM   2366  O   LEU   314     -15.746 -27.847  -3.836  1.00120.61           O
ATOM   2367  CB  LEU   314     -13.801 -26.439  -2.308  1.00120.61           C
ATOM   2368  CG  LEU   314     -13.360 -25.636  -1.075  1.00120.61           C
ATOM   2369  CD1 LEU   314     -13.121 -24.164  -1.454  1.00120.61           C
ATOM   2370  CD2 LEU   314     -14.339 -25.802   0.098  1.00120.61           C
ATOM   2371  N   LEU   315     -13.982 -29.160  -4.175  1.00152.53           N
ATOM   2372  CA  LEU   315     -14.358 -29.382  -5.548  1.00152.53           C
ATOM   2373  C   LEU   315     -15.682 -30.052  -5.730  1.00152.53           C
ATOM   2374  O   LEU   315     -16.249 -29.919  -6.808  1.00152.53           O
ATOM   2375  CB  LEU   315     -13.345 -30.206  -6.350  1.00152.53           C
ATOM   2376  CG  LEU   315     -13.650 -30.161  -7.857  1.00152.53           C
ATOM   2377  CD1 LEU   315     -13.204 -28.833  -8.481  1.00152.53           C
ATOM   2378  CD2 LEU   315     -13.105 -31.388  -8.586  1.00152.53           C
ATOM   2379  N   GLY   316     -16.096 -30.965  -4.833  1.00 74.26           N
ATOM   2380  CA  GLY   316     -17.422 -31.536  -4.882  1.00 74.26           C
ATOM   2381  C   GLY   316     -18.435 -30.654  -4.210  1.00 74.26           C
ATOM   2382  O   GLY   316     -19.543 -30.448  -4.702  1.00 74.26           O
ATOM   2383  N   THR   317     -18.041 -30.118  -3.039  1.00148.63           N
ATOM   2384  CA  THR   317     -18.911 -29.474  -2.102  1.00148.63           C
ATOM   2385  C   THR   317     -19.565 -28.219  -2.572  1.00148.63           C
ATOM   2386  O   THR   317     -20.735 -28.045  -2.285  1.00148.63           O
ATOM   2387  CB  THR   317     -18.237 -29.161  -0.807  1.00148.63           C
ATOM   2388  CG2 THR   317     -19.289 -28.536   0.119  1.00148.63           C
ATOM   2389  OG1 THR   317     -17.727 -30.350  -0.222  1.00148.63           O
ATOM   2390  N   ALA   318     -18.834 -27.277  -3.185  1.00 80.75           N
ATOM   2391  CA  ALA   318     -19.298 -26.022  -3.725  1.00 80.75           C
ATOM   2392  C   ALA   318     -20.063 -26.232  -4.987  1.00 80.75           C
ATOM   2393  O   ALA   318     -20.942 -25.451  -5.335  1.00 80.75           O
ATOM   2394  CB  ALA   318     -18.138 -25.058  -4.028  1.00 80.75           C
ATOM   2395  N   ASP   319     -19.728 -27.299  -5.722  1.00 93.99           N
ATOM   2396  CA  ASP   319     -20.245 -27.524  -7.034  1.00 93.99           C
ATOM   2397  C   ASP   319     -21.749 -27.504  -6.977  1.00 93.99           C
ATOM   2398  O   ASP   319     -22.403 -27.095  -7.934  1.00 93.99           O
ATOM   2399  CB  ASP   319     -19.763 -28.860  -7.619  1.00 93.99           C
ATOM   2400  CG  ASP   319     -19.877 -28.767  -9.131  1.00 93.99           C
ATOM   2401  OD1 ASP   319     -19.842 -27.623  -9.660  1.00 93.99           O
ATOM   2402  OD2 ASP   319     -19.985 -29.841  -9.779  1.00 93.99           O
ATOM   2403  N   SER   320     -22.356 -27.961  -5.867  1.00 59.91           N
ATOM   2404  CA  SER   320     -23.788 -27.947  -5.760  1.00 59.91           C
ATOM   2405  C   SER   320     -24.310 -26.526  -5.697  1.00 59.91           C
ATOM   2406  O   SER   320     -25.388 -26.231  -6.203  1.00 59.91           O
ATOM   2407  CB  SER   320     -24.305 -28.703  -4.523  1.00 59.91           C
ATOM   2408  OG  SER   320     -23.826 -28.096  -3.333  1.00 59.91           O
ATOM   2409  N   MET   321     -23.526 -25.631  -5.069  1.00226.35           N
ATOM   2410  CA  MET   321     -23.632 -24.231  -4.740  1.00226.35           C
ATOM   2411  C   MET   321     -23.447 -23.361  -5.965  1.00226.35           C
ATOM   2412  O   MET   321     -23.498 -22.140  -5.867  1.00226.35           O
ATOM   2413  CB  MET   321     -22.591 -23.811  -3.685  1.00226.35           C
ATOM   2414  CG  MET   321     -22.969 -22.588  -2.843  1.00226.35           C
ATOM   2415  SD  MET   321     -21.707 -22.136  -1.614  1.00226.35           S
ATOM   2416  CE  MET   321     -20.725 -21.229  -2.837  1.00226.35           C
ATOM   2417  N   CYS   322     -23.109 -23.952  -7.125  1.00126.43           N
ATOM   2418  CA  CYS   322     -22.745 -23.305  -8.367  1.00126.43           C
ATOM   2419  C   CYS   322     -23.872 -22.455  -8.955  1.00126.43           C
ATOM   2420  O   CYS   322     -23.670 -21.786  -9.963  1.00126.43           O
ATOM   2421  CB  CYS   322     -22.292 -24.307  -9.447  1.00126.43           C
ATOM   2422  SG  CYS   322     -21.626 -23.521 -10.949  1.00126.43           S
ATOM   2423  N   PHE   323     -25.095 -22.482  -8.386  1.00203.92           N
ATOM   2424  CA  PHE   323     -26.326 -21.885  -8.875  1.00203.92           C
ATOM   2425  C   PHE   323     -26.329 -20.454  -9.351  1.00203.92           C
ATOM   2426  O   PHE   323     -25.402 -19.966  -9.990  1.00203.92           O
ATOM   2427  CB  PHE   323     -27.483 -22.079  -7.891  1.00203.92           C
ATOM   2428  CG  PHE   323     -26.896 -21.857  -6.544  1.00203.92           C
ATOM   2429  CD1 PHE   323     -26.467 -20.619  -6.135  1.00203.92           C
ATOM   2430  CD2 PHE   323     -26.724 -22.933  -5.705  1.00203.92           C
ATOM   2431  CE1 PHE   323     -25.912 -20.465  -4.889  1.00203.92           C
ATOM   2432  CE2 PHE   323     -26.173 -22.774  -4.457  1.00203.92           C
ATOM   2433  CZ  PHE   323     -25.765 -21.533  -4.041  1.00203.92           C
ATOM   2434  N   GLY   324     -27.489 -19.778  -9.155  1.00121.94           N
ATOM   2435  CA  GLY   324     -27.691 -18.412  -9.576  1.00121.94           C
ATOM   2436  C   GLY   324     -26.679 -17.632  -8.807  1.00121.94           C
ATOM   2437  O   GLY   324     -26.199 -18.184  -7.823  1.00121.94           O
ATOM   2438  N   PRO   325     -26.674 -16.321  -8.930  1.00230.99           N
ATOM   2439  CA  PRO   325     -25.474 -15.483  -8.857  1.00230.99           C
ATOM   2440  C   PRO   325     -24.073 -16.024  -8.587  1.00230.99           C
ATOM   2441  O   PRO   325     -23.135 -15.384  -9.057  1.00230.99           O
ATOM   2442  CB  PRO   325     -25.822 -14.293  -7.957  1.00230.99           C
ATOM   2443  CG  PRO   325     -27.119 -14.701  -7.248  1.00230.99           C
ATOM   2444  CD  PRO   325     -27.774 -15.675  -8.232  1.00230.99           C
ATOM   2445  N   LEU   326     -23.890 -17.136  -7.867  1.00271.80           N
ATOM   2446  CA  LEU   326     -22.726 -17.918  -7.542  1.00271.80           C
ATOM   2447  C   LEU   326     -22.119 -18.585  -8.737  1.00271.80           C
ATOM   2448  O   LEU   326     -21.365 -19.537  -8.555  1.00271.80           O
ATOM   2449  CB  LEU   326     -22.969 -19.031  -6.507  1.00271.80           C
ATOM   2450  CG  LEU   326     -23.055 -18.536  -5.056  1.00271.80           C
ATOM   2451  CD1 LEU   326     -23.182 -19.711  -4.076  1.00271.80           C
ATOM   2452  CD2 LEU   326     -21.862 -17.632  -4.723  1.00271.80           C
ATOM   2453  N   ALA   327     -22.583 -18.275  -9.962  1.00125.24           N
ATOM   2454  CA  ALA   327     -21.987 -18.813 -11.158  1.00125.24           C
ATOM   2455  C   ALA   327     -20.540 -18.391 -11.206  1.00125.24           C
ATOM   2456  O   ALA   327     -19.765 -18.696 -10.308  1.00125.24           O
ATOM   2457  CB  ALA   327     -22.683 -18.337 -12.441  1.00125.24           C
ATOM   2458  N   GLU   328     -20.160 -17.560 -12.191  1.00166.68           N
ATOM   2459  CA  GLU   328     -18.807 -17.325 -12.625  1.00166.68           C
ATOM   2460  C   GLU   328     -17.779 -17.250 -11.523  1.00166.68           C
ATOM   2461  O   GLU   328     -16.733 -17.884 -11.648  1.00166.68           O
ATOM   2462  CB  GLU   328     -18.725 -15.987 -13.377  1.00166.68           C
ATOM   2463  CG  GLU   328     -17.410 -15.760 -14.111  1.00166.68           C
ATOM   2464  CD  GLU   328     -17.533 -16.447 -15.461  1.00166.68           C
ATOM   2465  OE1 GLU   328     -18.609 -17.046 -15.729  1.00166.68           O
ATOM   2466  OE2 GLU   328     -16.551 -16.377 -16.247  1.00166.68           O
ATOM   2467  N   ILE   329     -17.993 -16.508 -10.424  1.00113.58           N
ATOM   2468  CA  ILE   329     -16.932 -16.441  -9.451  1.00113.58           C
ATOM   2469  C   ILE   329     -16.684 -17.811  -8.879  1.00113.58           C
ATOM   2470  O   ILE   329     -15.538 -18.201  -8.666  1.00113.58           O
ATOM   2471  CB  ILE   329     -17.192 -15.498  -8.302  1.00113.58           C
ATOM   2472  CG1 ILE   329     -18.335 -15.990  -7.399  1.00113.58           C
ATOM   2473  CG2 ILE   329     -17.446 -14.103  -8.899  1.00113.58           C
ATOM   2474  CD1 ILE   329     -18.374 -15.291  -6.038  1.00113.58           C
ATOM   2475  N   LEU   330     -17.751 -18.587  -8.607  1.00116.82           N
ATOM   2476  CA  LEU   330     -17.576 -19.879  -8.001  1.00116.82           C
ATOM   2477  C   LEU   330     -16.770 -20.781  -8.896  1.00116.82           C
ATOM   2478  O   LEU   330     -15.844 -21.416  -8.398  1.00116.82           O
ATOM   2479  CB  LEU   330     -18.901 -20.588  -7.637  1.00116.82           C
ATOM   2480  CG  LEU   330     -19.634 -19.970  -6.431  1.00116.82           C
ATOM   2481  CD1 LEU   330     -18.977 -20.355  -5.092  1.00116.82           C
ATOM   2482  CD2 LEU   330     -19.758 -18.451  -6.610  1.00116.82           C
ATOM   2483  N   PRO   331     -17.045 -20.898 -10.173  1.00158.84           N
ATOM   2484  CA  PRO   331     -16.192 -21.724 -10.968  1.00158.84           C
ATOM   2485  C   PRO   331     -14.775 -21.277 -11.079  1.00158.84           C
ATOM   2486  O   PRO   331     -13.910 -22.140 -11.206  1.00158.84           O
ATOM   2487  CB  PRO   331     -16.921 -21.963 -12.284  1.00158.84           C
ATOM   2488  CG  PRO   331     -18.388 -22.010 -11.836  1.00158.84           C
ATOM   2489  CD  PRO   331     -18.424 -21.119 -10.580  1.00158.84           C
ATOM   2490  N   THR   332     -14.498 -19.963 -11.045  1.00107.82           N
ATOM   2491  CA  THR   332     -13.139 -19.531 -11.145  1.00107.82           C
ATOM   2492  C   THR   332     -12.413 -19.994  -9.924  1.00107.82           C
ATOM   2493  O   THR   332     -11.292 -20.489 -10.015  1.00107.82           O
ATOM   2494  CB  THR   332     -12.994 -18.038 -11.243  1.00107.82           C
ATOM   2495  CG2 THR   332     -13.723 -17.551 -12.507  1.00107.82           C
ATOM   2496  OG1 THR   332     -13.530 -17.410 -10.089  1.00107.82           O
ATOM   2497  N   ALA   333     -13.045 -19.858  -8.742  1.00 48.30           N
ATOM   2498  CA  ALA   333     -12.402 -20.221  -7.516  1.00 48.30           C
ATOM   2499  C   ALA   333     -12.129 -21.683  -7.520  1.00 48.30           C
ATOM   2500  O   ALA   333     -11.049 -22.125  -7.135  1.00 48.30           O
ATOM   2501  CB  ALA   333     -13.249 -19.916  -6.270  1.00 48.30           C
ATOM   2502  N   LEU   334     -13.106 -22.472  -7.986  1.00176.10           N
ATOM   2503  CA  LEU   334     -12.976 -23.893  -7.966  1.00176.10           C
ATOM   2504  C   LEU   334     -11.834 -24.285  -8.864  1.00176.10           C
ATOM   2505  O   LEU   334     -11.084 -25.206  -8.550  1.00176.10           O
ATOM   2506  CB  LEU   334     -14.278 -24.602  -8.384  1.00176.10           C
ATOM   2507  CG  LEU   334     -14.309 -26.120  -8.144  1.00176.10           C
ATOM   2508  CD1 LEU   334     -14.063 -26.485  -6.673  1.00176.10           C
ATOM   2509  CD2 LEU   334     -15.648 -26.688  -8.614  1.00176.10           C
ATOM   2510  N   LYS   335     -11.663 -23.588 -10.008  1.00 46.01           N
ATOM   2511  CA  LYS   335     -10.623 -23.919 -10.945  1.00 46.01           C
ATOM   2512  C   LYS   335      -9.264 -23.704 -10.343  1.00 46.01           C
ATOM   2513  O   LYS   335      -8.384 -24.548 -10.498  1.00 46.01           O
ATOM   2514  CB  LYS   335     -10.674 -23.086 -12.240  1.00 46.01           C
ATOM   2515  CG  LYS   335     -11.876 -23.398 -13.137  1.00 46.01           C
ATOM   2516  CD  LYS   335     -12.094 -22.364 -14.245  1.00 46.01           C
ATOM   2517  CE  LYS   335     -13.291 -22.659 -15.152  1.00 46.01           C
ATOM   2518  NZ  LYS   335     -13.421 -21.593 -16.170  1.00 46.01           N
ATOM   2519  N   VAL   336      -9.047 -22.578  -9.633  1.00106.86           N
ATOM   2520  CA  VAL   336      -7.744 -22.292  -9.102  1.00106.86           C
ATOM   2521  C   VAL   336      -7.410 -23.351  -8.112  1.00106.86           C
ATOM   2522  O   VAL   336      -6.287 -23.840  -8.029  1.00106.86           O
ATOM   2523  CB  VAL   336      -7.666 -20.974  -8.384  1.00106.86           C
ATOM   2524  CG1 VAL   336      -6.256 -20.833  -7.781  1.00106.86           C
ATOM   2525  CG2 VAL   336      -8.045 -19.849  -9.363  1.00106.86           C
ATOM   2526  N   LEU   337      -8.435 -23.733  -7.352  1.00172.36           N
ATOM   2527  CA  LEU   337      -8.437 -24.680  -6.294  1.00172.36           C
ATOM   2528  C   LEU   337      -7.947 -25.992  -6.816  1.00172.36           C
ATOM   2529  O   LEU   337      -7.066 -26.612  -6.222  1.00172.36           O
ATOM   2530  CB  LEU   337      -9.914 -24.731  -5.893  1.00172.36           C
ATOM   2531  CG  LEU   337     -10.376 -25.827  -4.962  1.00172.36           C
ATOM   2532  CD1 LEU   337     -11.811 -25.563  -4.488  1.00172.36           C
ATOM   2533  CD2 LEU   337     -10.280 -27.230  -5.590  1.00172.36           C
ATOM   2534  N   GLU   338      -8.514 -26.453  -7.943  1.00107.03           N
ATOM   2535  CA  GLU   338      -8.130 -27.714  -8.501  1.00107.03           C
ATOM   2536  C   GLU   338      -6.716 -27.595  -8.966  1.00107.03           C
ATOM   2537  O   GLU   338      -5.939 -28.545  -8.887  1.00107.03           O
ATOM   2538  CB  GLU   338      -8.968 -28.138  -9.713  1.00107.03           C
ATOM   2539  CG  GLU   338     -10.417 -28.462  -9.375  1.00107.03           C
ATOM   2540  CD  GLU   338     -10.968 -29.260 -10.543  1.00107.03           C
ATOM   2541  OE1 GLU   338     -10.446 -30.380 -10.789  1.00107.03           O
ATOM   2542  OE2 GLU   338     -11.909 -28.756 -11.210  1.00107.03           O
ATOM   2543  N   LYS   339      -6.353 -26.405  -9.475  1.00143.14           N
ATOM   2544  CA  LYS   339      -5.030 -26.188  -9.987  1.00143.14           C
ATOM   2545  C   LYS   339      -4.036 -26.366  -8.906  1.00143.14           C
ATOM   2546  O   LYS   339      -2.925 -26.820  -9.167  1.00143.14           O
ATOM   2547  CB  LYS   339      -4.808 -24.783 -10.567  1.00143.14           C
ATOM   2548  CG  LYS   339      -5.101 -24.671 -12.062  1.00143.14           C
ATOM   2549  CD  LYS   339      -4.114 -25.482 -12.905  1.00143.14           C
ATOM   2550  CE  LYS   339      -4.265 -25.286 -14.413  1.00143.14           C
ATOM   2551  NZ  LYS   339      -3.156 -25.968 -15.117  1.00143.14           N
ATOM   2552  N   HIS   340      -4.370 -25.935  -7.680  1.00121.32           N
ATOM   2553  CA  HIS   340      -3.482 -26.234  -6.603  1.00121.32           C
ATOM   2554  C   HIS   340      -4.230 -27.193  -5.748  1.00121.32           C
ATOM   2555  O   HIS   340      -4.940 -26.803  -4.826  1.00121.32           O
ATOM   2556  CB  HIS   340      -3.067 -25.011  -5.763  1.00121.32           C
ATOM   2557  CG  HIS   340      -2.068 -25.352  -4.698  1.00121.32           C
ATOM   2558  CD2 HIS   340      -2.194 -25.326  -3.343  1.00121.32           C
ATOM   2559  ND1 HIS   340      -0.789 -25.798  -4.945  1.00121.32           N
ATOM   2560  CE1 HIS   340      -0.212 -26.023  -3.738  1.00121.32           C
ATOM   2561  NE2 HIS   340      -1.025 -25.748  -2.736  1.00121.32           N
ATOM   2562  N   LYS   341      -4.098 -28.494  -6.053  1.00154.61           N
ATOM   2563  CA  LYS   341      -4.820 -29.470  -5.298  1.00154.61           C
ATOM   2564  C   LYS   341      -3.815 -30.316  -4.599  1.00154.61           C
ATOM   2565  O   LYS   341      -2.633 -30.229  -4.901  1.00154.61           O
ATOM   2566  CB  LYS   341      -5.640 -30.468  -6.125  1.00154.61           C
ATOM   2567  CG  LYS   341      -6.959 -29.960  -6.699  1.00154.61           C
ATOM   2568  CD  LYS   341      -7.568 -30.986  -7.654  1.00154.61           C
ATOM   2569  CE  LYS   341      -9.005 -30.686  -8.069  1.00154.61           C
ATOM   2570  NZ  LYS   341      -9.923 -30.913  -6.934  1.00154.61           N
ATOM   2571  N   VAL   342      -4.249 -31.145  -3.627  1.00 86.92           N
ATOM   2572  CA  VAL   342      -3.325 -32.019  -2.968  1.00 86.92           C
ATOM   2573  C   VAL   342      -2.863 -33.013  -3.986  1.00 86.92           C
ATOM   2574  O   VAL   342      -1.748 -33.526  -3.914  1.00 86.92           O
ATOM   2575  CB  VAL   342      -3.850 -32.735  -1.764  1.00 86.92           C
ATOM   2576  CG1 VAL   342      -2.798 -33.776  -1.346  1.00 86.92           C
ATOM   2577  CG2 VAL   342      -4.076 -31.685  -0.664  1.00 86.92           C
ATOM   2578  N   VAL   343      -3.723 -33.323  -4.972  1.00 96.55           N
ATOM   2579  CA  VAL   343      -3.310 -34.248  -5.982  1.00 96.55           C
ATOM   2580  C   VAL   343      -2.102 -33.666  -6.644  1.00 96.55           C
ATOM   2581  O   VAL   343      -1.138 -34.375  -6.923  1.00 96.55           O
ATOM   2582  CB  VAL   343      -4.341 -34.472  -7.047  1.00 96.55           C
ATOM   2583  CG1 VAL   343      -3.725 -35.391  -8.116  1.00 96.55           C
ATOM   2584  CG2 VAL   343      -5.617 -35.037  -6.398  1.00 96.55           C
ATOM   2585  N   GLU   344      -2.127 -32.344  -6.897  1.00128.43           N
ATOM   2586  CA  GLU   344      -1.043 -31.648  -7.533  1.00128.43           C
ATOM   2587  C   GLU   344       0.163 -31.759  -6.655  1.00128.43           C
ATOM   2588  O   GLU   344       1.280 -31.949  -7.116  1.00128.43           O
ATOM   2589  CB  GLU   344      -1.299 -30.132  -7.656  1.00128.43           C
ATOM   2590  CG  GLU   344      -2.432 -29.719  -8.598  1.00128.43           C
ATOM   2591  CD  GLU   344      -1.845 -29.518  -9.986  1.00128.43           C
ATOM   2592  OE1 GLU   344      -1.260 -28.428 -10.229  1.00128.43           O
ATOM   2593  OE2 GLU   344      -1.971 -30.453 -10.819  1.00128.43           O
ATOM   2594  N   GLU   345       0.021 -31.612  -5.339  1.00 86.46           N
ATOM   2595  CA  GLU   345       1.244 -31.672  -4.606  1.00 86.46           C
ATOM   2596  C   GLU   345       1.786 -33.064  -4.636  1.00 86.46           C
ATOM   2597  O   GLU   345       2.994 -33.260  -4.763  1.00 86.46           O
ATOM   2598  CB  GLU   345       1.139 -31.228  -3.150  1.00 86.46           C
ATOM   2599  CG  GLU   345       2.514 -31.051  -2.504  1.00 86.46           C
ATOM   2600  CD  GLU   345       2.338 -30.108  -1.328  1.00 86.46           C
ATOM   2601  OE1 GLU   345       1.834 -28.978  -1.566  1.00 86.46           O
ATOM   2602  OE2 GLU   345       2.698 -30.496  -0.185  1.00 86.46           O
ATOM   2603  N   GLU   346       0.902 -34.075  -4.532  1.00 82.99           N
ATOM   2604  CA  GLU   346       1.359 -35.429  -4.470  1.00 82.99           C
ATOM   2605  C   GLU   346       2.092 -35.738  -5.741  1.00 82.99           C
ATOM   2606  O   GLU   346       3.185 -36.304  -5.707  1.00 82.99           O
ATOM   2607  CB  GLU   346       0.201 -36.421  -4.283  1.00 82.99           C
ATOM   2608  CG  GLU   346      -0.540 -36.215  -2.956  1.00 82.99           C
ATOM   2609  CD  GLU   346       0.436 -36.477  -1.815  1.00 82.99           C
ATOM   2610  OE1 GLU   346       1.234 -37.443  -1.937  1.00 82.99           O
ATOM   2611  OE2 GLU   346       0.403 -35.714  -0.812  1.00 82.99           O
ATOM   2612  N   GLY   347       1.515 -35.364  -6.902  1.00 68.64           N
ATOM   2613  CA  GLY   347       2.219 -35.523  -8.144  1.00 68.64           C
ATOM   2614  C   GLY   347       2.896 -34.203  -8.324  1.00 68.64           C
ATOM   2615  O   GLY   347       2.333 -33.282  -8.910  1.00 68.64           O
ATOM   2616  N   LYS   348       4.184 -34.176  -7.936  1.00161.73           N
ATOM   2617  CA  LYS   348       5.069 -33.072  -7.676  1.00161.73           C
ATOM   2618  C   LYS   348       5.344 -32.159  -8.834  1.00161.73           C
ATOM   2619  O   LYS   348       5.919 -31.092  -8.627  1.00161.73           O
ATOM   2620  CB  LYS   348       6.417 -33.536  -7.101  1.00161.73           C
ATOM   2621  CG  LYS   348       7.244 -32.398  -6.499  1.00161.73           C
ATOM   2622  CD  LYS   348       6.692 -31.864  -5.173  1.00161.73           C
ATOM   2623  CE  LYS   348       7.268 -32.585  -3.951  1.00161.73           C
ATOM   2624  NZ  LYS   348       6.830 -31.919  -2.704  1.00161.73           N
ATOM   2625  N   THR   349       5.006 -32.533 -10.077  1.00121.83           N
ATOM   2626  CA  THR   349       5.388 -31.715 -11.197  1.00121.83           C
ATOM   2627  C   THR   349       4.909 -30.289 -11.042  1.00121.83           C
ATOM   2628  O   THR   349       5.675 -29.361 -11.302  1.00121.83           O
ATOM   2629  CB  THR   349       4.843 -32.236 -12.489  1.00121.83           C
ATOM   2630  CG2 THR   349       5.320 -31.305 -13.608  1.00121.83           C
ATOM   2631  OG1 THR   349       5.304 -33.559 -12.725  1.00121.83           O
ATOM   2632  N   LYS   350       3.650 -30.043 -10.621  1.00171.10           N
ATOM   2633  CA  LYS   350       3.230 -28.667 -10.537  1.00171.10           C
ATOM   2634  C   LYS   350       2.430 -28.381  -9.301  1.00171.10           C
ATOM   2635  O   LYS   350       1.706 -29.236  -8.797  1.00171.10           O
ATOM   2636  CB  LYS   350       2.329 -28.243 -11.708  1.00171.10           C
ATOM   2637  CG  LYS   350       1.685 -26.869 -11.516  1.00171.10           C
ATOM   2638  CD  LYS   350       2.618 -25.682 -11.740  1.00171.10           C
ATOM   2639  CE  LYS   350       2.275 -24.908 -13.011  1.00171.10           C
ATOM   2640  NZ  LYS   350       0.906 -24.353 -12.901  1.00171.10           N
ATOM   2641  N   CYS   351       2.581 -27.142  -8.778  1.00149.39           N
ATOM   2642  CA  CYS   351       1.808 -26.577  -7.697  1.00149.39           C
ATOM   2643  C   CYS   351       2.121 -25.136  -7.840  1.00149.39           C
ATOM   2644  O   CYS   351       3.074 -24.634  -7.244  1.00149.39           O
ATOM   2645  CB  CYS   351       2.269 -26.983  -6.287  1.00149.39           C
ATOM   2646  SG  CYS   351       1.970 -28.735  -5.913  1.00149.39           S
ATOM   2647  N   GLU   352       1.356 -24.432  -8.686  1.00135.46           N
ATOM   2648  CA  GLU   352       1.737 -23.077  -8.865  1.00135.46           C
ATOM   2649  C   GLU   352       1.516 -22.365  -7.587  1.00135.46           C
ATOM   2650  O   GLU   352       2.431 -21.734  -7.063  1.00135.46           O
ATOM   2651  CB  GLU   352       0.968 -22.380 -10.000  1.00135.46           C
ATOM   2652  CG  GLU   352      -0.547 -22.333  -9.816  1.00135.46           C
ATOM   2653  CD  GLU   352      -1.125 -21.792 -11.115  1.00135.46           C
ATOM   2654  OE1 GLU   352      -0.530 -20.839 -11.687  1.00135.46           O
ATOM   2655  OE2 GLU   352      -2.171 -22.335 -11.557  1.00135.46           O
ATOM   2656  N   ILE   353       0.300 -22.479  -7.005  1.00210.38           N
ATOM   2657  CA  ILE   353       0.043 -21.703  -5.827  1.00210.38           C
ATOM   2658  C   ILE   353       0.119 -20.275  -6.299  1.00210.38           C
ATOM   2659  O   ILE   353       0.240 -20.008  -7.493  1.00210.38           O
ATOM   2660  CB  ILE   353       1.025 -21.956  -4.723  1.00210.38           C
ATOM   2661  CG1 ILE   353       1.166 -23.468  -4.529  1.00210.38           C
ATOM   2662  CG2 ILE   353       0.497 -21.274  -3.454  1.00210.38           C
ATOM   2663  CD1 ILE   353       2.250 -23.885  -3.540  1.00210.38           C
ATOM   2664  N   MET   354      -0.123 -19.292  -5.425  1.00170.15           N
ATOM   2665  CA  MET   354       0.018 -17.945  -5.898  1.00170.15           C
ATOM   2666  C   MET   354      -0.309 -17.092  -4.685  1.00170.15           C
ATOM   2667  O   MET   354      -1.519 -16.855  -4.431  1.00170.15           O
ATOM   2668  CB  MET   354      -0.972 -17.610  -7.036  1.00170.15           C
ATOM   2669  CG  MET   354      -2.415 -18.022  -6.737  1.00170.15           C
ATOM   2670  SD  MET   354      -3.447 -18.294  -8.208  1.00170.15           S
ATOM   2671  CE  MET   354      -3.160 -16.650  -8.920  1.00170.15           C
ATOM   2672  OXT MET   354       0.654 -16.689  -3.980  1.00170.15           O
END


REMARK HMD_ENZYME_Mk_AV19_RC
ATOM      1  N   MET     1      -0.646  23.722   3.940  1.00 95.29           N
ATOM      2  CA  MET     1      -0.594  24.319   5.290  1.00 95.29           C
ATOM      3  C   MET     1       0.231  23.465   6.194  1.00 95.29           C
ATOM      4  O   MET     1       0.688  22.386   5.824  1.00 95.29           O
ATOM      5  CB  MET     1      -2.008  24.388   5.885  1.00 95.29           C
ATOM      6  CG  MET     1      -2.979  25.247   5.075  1.00 95.29           C
ATOM      7  SD  MET     1      -4.686  25.236   5.705  1.00 95.29           S
ATOM      8  CE  MET     1      -4.344  26.252   7.171  1.00 95.29           C
ATOM      9  N   VAL     2       0.401  23.937   7.437  1.00164.34           N
ATOM     10  CA  VAL     2       1.124  23.247   8.456  1.00164.34           C
ATOM     11  C   VAL     2       2.518  22.988   7.990  1.00164.34           C
ATOM     12  O   VAL     2       2.951  21.843   7.975  1.00164.34           O
ATOM     13  CB  VAL     2       0.440  21.958   8.859  1.00164.34           C
ATOM     14  CG1 VAL     2       1.219  21.257   9.988  1.00164.34           C
ATOM     15  CG2 VAL     2      -1.016  22.284   9.229  1.00164.34           C
ATOM     16  N   GLU     3       3.246  24.060   7.587  1.00139.45           N
ATOM     17  CA  GLU     3       4.631  23.965   7.221  1.00139.45           C
ATOM     18  C   GLU     3       5.271  23.188   8.329  1.00139.45           C
ATOM     19  O   GLU     3       5.124  23.521   9.504  1.00139.45           O
ATOM     20  CB  GLU     3       5.348  25.322   7.130  1.00139.45           C
ATOM     21  CG  GLU     3       6.763  25.229   6.555  1.00139.45           C
ATOM     22  CD  GLU     3       7.369  26.624   6.581  1.00139.45           C
ATOM     23  OE1 GLU     3       7.940  26.993   7.640  1.00139.45           O
ATOM     24  OE2 GLU     3       7.264  27.338   5.549  1.00139.45           O
ATOM     25  N   ILE     4       5.985  22.103   7.977  1.00185.11           N
ATOM     26  CA  ILE     4       6.417  21.231   9.022  1.00185.11           C
ATOM     27  C   ILE     4       7.906  21.259   9.105  1.00185.11           C
ATOM     28  O   ILE     4       8.588  21.553   8.126  1.00185.11           O
ATOM     29  CB  ILE     4       6.004  19.800   8.810  1.00185.11           C
ATOM     30  CG1 ILE     4       4.482  19.679   8.679  1.00185.11           C
ATOM     31  CG2 ILE     4       6.543  18.972   9.983  1.00185.11           C
ATOM     32  CD1 ILE     4       4.030  18.281   8.276  1.00185.11           C
ATOM     33  N   ASN     5       8.447  21.027  10.320  1.00155.48           N
ATOM     34  CA  ASN     5       9.868  20.999  10.489  1.00155.48           C
ATOM     35  C   ASN     5      10.282  19.654  11.002  1.00155.48           C
ATOM     36  O   ASN     5      10.961  19.589  12.025  1.00155.48           O
ATOM     37  CB  ASN     5      10.374  21.986  11.556  1.00155.48           C
ATOM     38  CG  ASN     5      10.269  23.405  11.028  1.00155.48           C
ATOM     39  ND2 ASN     5      11.450  24.049  10.827  1.00155.48           N
ATOM     40  OD1 ASN     5       9.180  23.934  10.807  1.00155.48           O
ATOM     41  N   LYS     6       9.896  18.556  10.319  1.00188.23           N
ATOM     42  CA  LYS     6      10.356  17.239  10.691  1.00188.23           C
ATOM     43  C   LYS     6       9.360  16.250  10.191  1.00188.23           C
ATOM     44  O   LYS     6       8.146  16.417  10.316  1.00188.23           O
ATOM     45  CB  LYS     6      10.520  16.914  12.185  1.00188.23           C
ATOM     46  CG  LYS     6      11.572  15.826  12.415  1.00188.23           C
ATOM     47  CD  LYS     6      13.005  16.311  12.198  1.00188.23           C
ATOM     48  CE  LYS     6      13.603  16.991  13.433  1.00188.23           C
ATOM     49  NZ  LYS     6      14.988  17.437  13.153  1.00188.23           N
ATOM     50  N   VAL     7       9.887  15.189   9.571  1.00103.81           N
ATOM     51  CA  VAL     7       9.110  14.093   9.104  1.00103.81           C
ATOM     52  C   VAL     7      10.126  13.014   9.085  1.00103.81           C
ATOM     53  O   VAL     7      11.063  13.066   8.290  1.00103.81           O
ATOM     54  CB  VAL     7       8.581  14.275   7.711  1.00103.81           C
ATOM     55  CG1 VAL     7       7.770  13.025   7.326  1.00103.81           C
ATOM     56  CG2 VAL     7       7.767  15.578   7.669  1.00103.81           C
ATOM     57  N   ALA     8       9.967  12.018   9.971  1.00 75.60           N
ATOM     58  CA  ALA     8      10.962  10.991  10.106  1.00 75.60           C
ATOM     59  C   ALA     8      10.365   9.746   9.577  1.00 75.60           C
ATOM     60  O   ALA     8       9.335   9.306  10.081  1.00 75.60           O
ATOM     61  CB  ALA     8      11.373  10.732  11.566  1.00 75.60           C
ATOM     62  N   ILE     9      11.025   9.140   8.569  1.00148.99           N
ATOM     63  CA  ILE     9      10.473   7.976   7.926  1.00148.99           C
ATOM     64  C   ILE     9      11.382   6.844   8.229  1.00148.99           C
ATOM     65  O   ILE     9      12.590   6.939   8.016  1.00148.99           O
ATOM     66  CB  ILE     9      10.343   8.093   6.427  1.00148.99           C
ATOM     67  CG1 ILE     9      11.705   8.134   5.720  1.00148.99           C
ATOM     68  CG2 ILE     9       9.505   9.350   6.145  1.00148.99           C
ATOM     69  CD1 ILE     9      11.597   7.937   4.210  1.00148.99           C
ATOM     70  N   LEU    10      10.804   5.727   8.718  1.00210.84           N
ATOM     71  CA  LEU    10      11.601   4.631   9.193  1.00210.84           C
ATOM     72  C   LEU    10      12.158   3.850   8.028  1.00210.84           C
ATOM     73  O   LEU    10      13.117   4.284   7.394  1.00210.84           O
ATOM     74  CB  LEU    10      10.900   3.707  10.213  1.00210.84           C
ATOM     75  CG  LEU    10      10.514   4.439  11.521  1.00210.84           C
ATOM     76  CD1 LEU    10      10.215   3.454  12.662  1.00210.84           C
ATOM     77  CD2 LEU    10      11.540   5.517  11.899  1.00210.84           C
ATOM     78  N   GLY    11      11.597   2.670   7.699  1.00 83.17           N
ATOM     79  CA  GLY    11      12.243   1.853   6.710  1.00 83.17           C
ATOM     80  C   GLY    11      12.218   2.369   5.295  1.00 83.17           C
ATOM     81  O   GLY    11      11.203   2.788   4.739  1.00 83.17           O
ATOM     82  N   ALA    12      13.391   2.293   4.642  1.00 79.81           N
ATOM     83  CA  ALA    12      13.441   2.525   3.233  1.00 79.81           C
ATOM     84  C   ALA    12      13.210   1.129   2.716  1.00 79.81           C
ATOM     85  O   ALA    12      13.967   0.204   3.024  1.00 79.81           O
ATOM     86  CB  ALA    12      14.812   3.013   2.733  1.00 79.81           C
ATOM     87  N   GLY    13      12.114   0.941   1.953  1.00 54.96           N
ATOM     88  CA  GLY    13      11.712  -0.353   1.478  1.00 54.96           C
ATOM     89  C   GLY    13      12.346  -0.651   0.154  1.00 54.96           C
ATOM     90  O   GLY    13      12.747   0.256  -0.574  1.00 54.96           O
ATOM     91  N   CYS    14      12.395  -1.956  -0.214  1.00131.38           N
ATOM     92  CA  CYS    14      13.074  -2.335  -1.421  1.00131.38           C
ATOM     93  C   CYS    14      12.139  -2.783  -2.515  1.00131.38           C
ATOM     94  O   CYS    14      11.116  -3.443  -2.332  1.00131.38           O
ATOM     95  CB  CYS    14      14.160  -3.407  -1.224  1.00131.38           C
ATOM     96  SG  CYS    14      13.498  -5.002  -0.671  1.00131.38           S
ATOM     97  N   TRP    15      12.594  -2.427  -3.723  1.00221.11           N
ATOM     98  CA  TRP    15      12.084  -2.481  -5.060  1.00221.11           C
ATOM     99  C   TRP    15      11.904  -3.892  -5.556  1.00221.11           C
ATOM    100  O   TRP    15      11.101  -4.110  -6.463  1.00221.11           O
ATOM    101  CB  TRP    15      13.135  -1.838  -5.973  1.00221.11           C
ATOM    102  CG  TRP    15      12.726  -1.375  -7.342  1.00221.11           C
ATOM    103  CD1 TRP    15      12.264  -2.071  -8.419  1.00221.11           C
ATOM    104  CD2 TRP    15      12.934  -0.027  -7.784  1.00221.11           C
ATOM    105  CE2 TRP    15      12.583   0.019  -9.130  1.00221.11           C
ATOM    106  CE3 TRP    15      13.373   1.082  -7.119  1.00221.11           C
ATOM    107  NE1 TRP    15      12.168  -1.239  -9.506  1.00221.11           N
ATOM    108  CZ2 TRP    15      12.664   1.179  -9.831  1.00221.11           C
ATOM    109  CZ3 TRP    15      13.467   2.252  -7.839  1.00221.11           C
ATOM    110  CH2 TRP    15      13.118   2.300  -9.172  1.00221.11           C
ATOM    111  N   ARG    16      12.655  -4.881  -5.016  1.00223.98           N
ATOM    112  CA  ARG    16      12.623  -6.202  -5.582  1.00223.98           C
ATOM    113  C   ARG    16      11.219  -6.698  -5.638  1.00223.98           C
ATOM    114  O   ARG    16      10.865  -7.403  -6.579  1.00223.98           O
ATOM    115  CB  ARG    16      13.438  -7.293  -4.878  1.00223.98           C
ATOM    116  CG  ARG    16      13.197  -8.644  -5.573  1.00223.98           C
ATOM    117  CD  ARG    16      14.071  -9.800  -5.089  1.00223.98           C
ATOM    118  NE  ARG    16      13.696 -11.045  -5.827  1.00223.98           N
ATOM    119  CZ  ARG    16      14.160 -11.317  -7.086  1.00223.98           C
ATOM    120  NH1 ARG    16      14.829 -10.373  -7.809  1.00223.98           N
ATOM    121  NH2 ARG    16      13.944 -12.547  -7.635  1.00223.98           N
ATOM    122  N   THR    17      10.378  -6.342  -4.651  1.00 50.91           N
ATOM    123  CA  THR    17       9.027  -6.825  -4.700  1.00 50.91           C
ATOM    124  C   THR    17       8.357  -6.307  -5.935  1.00 50.91           C
ATOM    125  O   THR    17       7.659  -7.055  -6.617  1.00 50.91           O
ATOM    126  CB  THR    17       8.205  -6.410  -3.520  1.00 50.91           C
ATOM    127  CG2 THR    17       8.906  -6.933  -2.260  1.00 50.91           C
ATOM    128  OG1 THR    17       8.076  -4.997  -3.466  1.00 50.91           O
ATOM    129  N   HIS    18       8.565  -5.015  -6.262  1.00 95.49           N
ATOM    130  CA  HIS    18       7.923  -4.410  -7.393  1.00 95.49           C
ATOM    131  C   HIS    18       8.385  -5.089  -8.629  1.00 95.49           C
ATOM    132  O   HIS    18       7.595  -5.338  -9.535  1.00 95.49           O
ATOM    133  CB  HIS    18       8.258  -2.928  -7.584  1.00 95.49           C
ATOM    134  CG  HIS    18       7.569  -2.066  -6.581  1.00 95.49           C
ATOM    135  CD2 HIS    18       6.565  -2.357  -5.712  1.00 95.49           C
ATOM    136  ND1 HIS    18       7.861  -0.743  -6.381  1.00 95.49           N
ATOM    137  CE1 HIS    18       7.034  -0.295  -5.409  1.00 95.49           C
ATOM    138  NE2 HIS    18       6.225  -1.239  -4.971  1.00 95.49           N
ATOM    139  N   ALA    19       9.688  -5.398  -8.702  1.00 45.89           N
ATOM    140  CA  ALA    19      10.228  -6.008  -9.872  1.00 45.89           C
ATOM    141  C   ALA    19       9.574  -7.328 -10.073  1.00 45.89           C
ATOM    142  O   ALA    19       9.217  -7.696 -11.191  1.00 45.89           O
ATOM    143  CB  ALA    19      11.717  -6.309  -9.735  1.00 45.89           C
ATOM    144  N   ALA    20       9.401  -8.084  -8.980  1.00 39.48           N
ATOM    145  CA  ALA    20       8.854  -9.395  -9.108  1.00 39.48           C
ATOM    146  C   ALA    20       7.464  -9.288  -9.656  1.00 39.48           C
ATOM    147  O   ALA    20       7.096 -10.031 -10.565  1.00 39.48           O
ATOM    148  CB  ALA    20       8.790 -10.126  -7.758  1.00 39.48           C
ATOM    149  N   THR    21       6.659  -8.341  -9.134  1.00123.05           N
ATOM    150  CA  THR    21       5.297  -8.242  -9.572  1.00123.05           C
ATOM    151  C   THR    21       5.250  -7.864 -11.024  1.00123.05           C
ATOM    152  O   THR    21       4.496  -8.453 -11.796  1.00123.05           O
ATOM    153  CB  THR    21       4.476  -7.271  -8.770  1.00123.05           C
ATOM    154  CG2 THR    21       4.952  -5.830  -9.009  1.00123.05           C
ATOM    155  OG1 THR    21       3.110  -7.401  -9.131  1.00123.05           O
ATOM    156  N   GLY    22       6.041  -6.858 -11.437  1.00 50.75           N
ATOM    157  CA  GLY    22       6.129  -6.476 -12.822  1.00 50.75           C
ATOM    158  C   GLY    22       5.124  -5.396 -13.130  1.00 50.75           C
ATOM    159  O   GLY    22       5.371  -4.499 -13.932  1.00 50.75           O
ATOM    160  N   ILE    23       3.972  -5.430 -12.447  1.00 90.57           N
ATOM    161  CA  ILE    23       2.856  -4.554 -12.663  1.00 90.57           C
ATOM    162  C   ILE    23       3.220  -3.129 -12.349  1.00 90.57           C
ATOM    163  O   ILE    23       2.598  -2.200 -12.856  1.00 90.57           O
ATOM    164  CB  ILE    23       1.683  -4.913 -11.798  1.00 90.57           C
ATOM    165  CG1 ILE    23       1.228  -6.351 -12.087  1.00 90.57           C
ATOM    166  CG2 ILE    23       0.580  -3.868 -12.034  1.00 90.57           C
ATOM    167  CD1 ILE    23       0.262  -6.900 -11.038  1.00 90.57           C
ATOM    168  N   THR    24       4.186  -2.908 -11.447  1.00162.16           N
ATOM    169  CA  THR    24       4.446  -1.578 -10.966  1.00162.16           C
ATOM    170  C   THR    24       5.031  -0.650 -11.987  1.00162.16           C
ATOM    171  O   THR    24       5.737  -1.051 -12.904  1.00162.16           O
ATOM    172  CB  THR    24       5.374  -1.555  -9.778  1.00162.16           C
ATOM    173  CG2 THR    24       5.507  -0.109  -9.284  1.00162.16           C
ATOM    174  OG1 THR    24       4.867  -2.360  -8.724  1.00162.16           O
ATOM    175  N   THR    25       4.707   0.657 -11.868  1.00131.58           N
ATOM    176  CA  THR    25       5.329   1.640 -12.696  1.00131.58           C
ATOM    177  C   THR    25       5.439   2.871 -11.834  1.00131.58           C
ATOM    178  O   THR    25       4.579   3.130 -11.001  1.00131.58           O
ATOM    179  CB  THR    25       4.542   1.863 -13.942  1.00131.58           C
ATOM    180  CG2 THR    25       5.324   2.819 -14.813  1.00131.58           C
ATOM    181  OG1 THR    25       4.401   0.633 -14.640  1.00131.58           O
ATOM    182  N   PHE    26       6.505   3.665 -12.028  1.00291.54           N
ATOM    183  CA  PHE    26       6.962   4.832 -11.298  1.00291.54           C
ATOM    184  C   PHE    26       6.078   6.029 -11.533  1.00291.54           C
ATOM    185  O   PHE    26       6.369   7.093 -10.998  1.00291.54           O
ATOM    186  CB  PHE    26       8.296   5.415 -11.828  1.00291.54           C
ATOM    187  CG  PHE    26       9.553   4.602 -11.821  1.00291.54           C
ATOM    188  CD1 PHE    26       9.748   3.507 -12.629  1.00291.54           C
ATOM    189  CD2 PHE    26      10.596   5.012 -11.032  1.00291.54           C
ATOM    190  CE1 PHE    26      10.948   2.835 -12.592  1.00291.54           C
ATOM    191  CE2 PHE    26      11.792   4.362 -10.980  1.00291.54           C
ATOM    192  CZ  PHE    26      11.964   3.261 -11.772  1.00291.54           C
ATOM    193  N   LYS    27       5.049   5.949 -12.393  1.00174.10           N
ATOM    194  CA  LYS    27       4.435   7.128 -12.951  1.00174.10           C
ATOM    195  C   LYS    27       4.095   8.234 -11.994  1.00174.10           C
ATOM    196  O   LYS    27       4.307   9.390 -12.352  1.00174.10           O
ATOM    197  CB  LYS    27       3.245   6.808 -13.863  1.00174.10           C
ATOM    198  CG  LYS    27       3.705   5.980 -15.065  1.00174.10           C
ATOM    199  CD  LYS    27       2.573   5.410 -15.911  1.00174.10           C
ATOM    200  CE  LYS    27       2.308   6.226 -17.174  1.00174.10           C
ATOM    201  NZ  LYS    27       1.228   5.592 -17.960  1.00174.10           N
ATOM    202  N   ARG    28       3.581   7.974 -10.780  1.00147.66           N
ATOM    203  CA  ARG    28       3.271   9.080  -9.905  1.00147.66           C
ATOM    204  C   ARG    28       4.566   9.747  -9.509  1.00147.66           C
ATOM    205  O   ARG    28       4.656  10.964  -9.336  1.00147.66           O
ATOM    206  CB  ARG    28       2.538   8.655  -8.621  1.00147.66           C
ATOM    207  CG  ARG    28       1.589   9.721  -8.076  1.00147.66           C
ATOM    208  CD  ARG    28       0.333   9.842  -8.945  1.00147.66           C
ATOM    209  NE  ARG    28      -0.575  10.857  -8.342  1.00147.66           N
ATOM    210  CZ  ARG    28      -1.740  11.167  -8.983  1.00147.66           C
ATOM    211  NH1 ARG    28      -2.029  10.576 -10.179  1.00147.66           N
ATOM    212  NH2 ARG    28      -2.617  12.053  -8.424  1.00147.66           N
ATOM    213  N   ALA    29       5.626   8.945  -9.323  1.00 57.30           N
ATOM    214  CA  ALA    29       6.887   9.496  -8.921  1.00 57.30           C
ATOM    215  C   ALA    29       7.407  10.402  -9.993  1.00 57.30           C
ATOM    216  O   ALA    29       7.900  11.486  -9.696  1.00 57.30           O
ATOM    217  CB  ALA    29       7.958   8.430  -8.652  1.00 57.30           C
ATOM    218  N   CYS    30       7.298   9.981 -11.270  1.00113.86           N
ATOM    219  CA  CYS    30       7.794  10.736 -12.377  1.00113.86           C
ATOM    220  C   CYS    30       7.077  12.038 -12.456  1.00113.86           C
ATOM    221  O   CYS    30       7.702  13.074 -12.670  1.00113.86           O
ATOM    222  CB  CYS    30       7.594  10.034 -13.719  1.00113.86           C
ATOM    223  SG  CYS    30       7.816  11.222 -15.055  1.00113.86           S
ATOM    224  N   GLU    31       5.745  12.023 -12.279  1.00109.45           N
ATOM    225  CA  GLU    31       4.965  13.217 -12.389  1.00109.45           C
ATOM    226  C   GLU    31       5.372  14.183 -11.325  1.00109.45           C
ATOM    227  O   GLU    31       5.507  15.374 -11.594  1.00109.45           O
ATOM    228  CB  GLU    31       3.456  12.960 -12.267  1.00109.45           C
ATOM    229  CG  GLU    31       2.853  12.364 -13.538  1.00109.45           C
ATOM    230  CD  GLU    31       2.722  13.497 -14.547  1.00109.45           C
ATOM    231  OE1 GLU    31       3.766  14.110 -14.902  1.00109.45           O
ATOM    232  OE2 GLU    31       1.568  13.770 -14.970  1.00109.45           O
ATOM    233  N   VAL    32       5.590  13.703 -10.086  1.00 74.51           N
ATOM    234  CA  VAL    32       5.939  14.594  -9.022  1.00 74.51           C
ATOM    235  C   VAL    32       7.263  15.215  -9.316  1.00 74.51           C
ATOM    236  O   VAL    32       7.446  16.406  -9.080  1.00 74.51           O
ATOM    237  CB  VAL    32       6.026  13.950  -7.675  1.00 74.51           C
ATOM    238  CG1 VAL    32       6.567  14.976  -6.667  1.00 74.51           C
ATOM    239  CG2 VAL    32       4.627  13.443  -7.314  1.00 74.51           C
ATOM    240  N   ALA    33       8.219  14.423  -9.838  1.00 47.53           N
ATOM    241  CA  ALA    33       9.532  14.921 -10.109  1.00 47.53           C
ATOM    242  C   ALA    33       9.432  16.005 -11.130  1.00 47.53           C
ATOM    243  O   ALA    33      10.039  17.062 -10.977  1.00 47.53           O
ATOM    244  CB  ALA    33      10.477  13.842 -10.670  1.00 47.53           C
ATOM    245  N   ASP    34       8.637  15.789 -12.193  1.00 57.31           N
ATOM    246  CA  ASP    34       8.575  16.749 -13.252  1.00 57.31           C
ATOM    247  C   ASP    34       7.970  18.018 -12.729  1.00 57.31           C
ATOM    248  O   ASP    34       8.442  19.105 -13.055  1.00 57.31           O
ATOM    249  CB  ASP    34       7.790  16.236 -14.477  1.00 57.31           C
ATOM    250  CG  ASP    34       8.208  17.046 -15.701  1.00 57.31           C
ATOM    251  OD1 ASP    34       8.371  18.286 -15.569  1.00 57.31           O
ATOM    252  OD2 ASP    34       8.384  16.425 -16.784  1.00 57.31           O
ATOM    253  N   GLU    35       6.926  17.918 -11.881  1.00 75.87           N
ATOM    254  CA  GLU    35       6.274  19.096 -11.382  1.00 75.87           C
ATOM    255  C   GLU    35       7.224  19.872 -10.526  1.00 75.87           C
ATOM    256  O   GLU    35       7.344  21.088 -10.662  1.00 75.87           O
ATOM    257  CB  GLU    35       5.003  18.784 -10.570  1.00 75.87           C
ATOM    258  CG  GLU    35       3.878  18.209 -11.437  1.00 75.87           C
ATOM    259  CD  GLU    35       2.608  18.154 -10.602  1.00 75.87           C
ATOM    260  OE1 GLU    35       2.142  19.240 -10.168  1.00 75.87           O
ATOM    261  OE2 GLU    35       2.086  17.026 -10.392  1.00 75.87           O
ATOM    262  N   THR    36       7.948  19.181  -9.633  1.00 93.62           N
ATOM    263  CA  THR    36       8.883  19.805  -8.748  1.00 93.62           C
ATOM    264  C   THR    36      10.070  20.314  -9.501  1.00 93.62           C
ATOM    265  O   THR    36      10.769  21.213  -9.041  1.00 93.62           O
ATOM    266  CB  THR    36       9.211  18.954  -7.550  1.00 93.62           C
ATOM    267  CG2 THR    36       8.022  19.012  -6.579  1.00 93.62           C
ATOM    268  OG1 THR    36       9.457  17.612  -7.936  1.00 93.62           O
ATOM    269  N   GLY    37      10.355  19.734 -10.675  1.00 49.78           N
ATOM    270  CA  GLY    37      11.445  20.207 -11.473  1.00 49.78           C
ATOM    271  C   GLY    37      12.535  19.196 -11.330  1.00 49.78           C
ATOM    272  O   GLY    37      13.159  18.811 -12.319  1.00 49.78           O
ATOM    273  N   ILE    38      12.760  18.670 -10.106  1.00176.39           N
ATOM    274  CA  ILE    38      13.870  17.764 -10.046  1.00176.39           C
ATOM    275  C   ILE    38      13.439  16.480 -10.676  1.00176.39           C
ATOM    276  O   ILE    38      12.305  16.022 -10.520  1.00176.39           O
ATOM    277  CB  ILE    38      14.458  17.412  -8.701  1.00176.39           C
ATOM    278  CG1 ILE    38      13.560  16.456  -7.912  1.00176.39           C
ATOM    279  CG2 ILE    38      14.809  18.721  -7.975  1.00176.39           C
ATOM    280  CD1 ILE    38      12.127  16.918  -7.788  1.00176.39           C
ATOM    281  N   LYS    39      14.334  15.971 -11.538  1.00201.86           N
ATOM    282  CA  LYS    39      14.245  14.731 -12.249  1.00201.86           C
ATOM    283  C   LYS    39      14.593  13.556 -11.355  1.00201.86           C
ATOM    284  O   LYS    39      14.054  12.460 -11.496  1.00201.86           O
ATOM    285  CB  LYS    39      15.194  14.694 -13.465  1.00201.86           C
ATOM    286  CG  LYS    39      14.817  13.671 -14.540  1.00201.86           C
ATOM    287  CD  LYS    39      13.614  14.081 -15.394  1.00201.86           C
ATOM    288  CE  LYS    39      13.890  15.293 -16.285  1.00201.86           C
ATOM    289  NZ  LYS    39      12.758  15.515 -17.211  1.00201.86           N
ATOM    290  N   GLU    40      15.497  13.748 -10.374  1.00165.63           N
ATOM    291  CA  GLU    40      16.019  12.626  -9.629  1.00165.63           C
ATOM    292  C   GLU    40      14.940  11.845  -8.938  1.00165.63           C
ATOM    293  O   GLU    40      15.098  10.643  -8.743  1.00165.63           O
ATOM    294  CB  GLU    40      17.061  12.972  -8.544  1.00165.63           C
ATOM    295  CG  GLU    40      18.478  13.256  -9.061  1.00165.63           C
ATOM    296  CD  GLU    40      19.191  11.937  -9.346  1.00165.63           C
ATOM    297  OE1 GLU    40      18.882  11.315 -10.393  1.00165.63           O
ATOM    298  OE2 GLU    40      20.049  11.524  -8.522  1.00165.63           O
ATOM    299  N   ALA    41      13.835  12.493  -8.536  1.00 96.08           N
ATOM    300  CA  ALA    41      12.753  11.886  -7.808  1.00 96.08           C
ATOM    301  C   ALA    41      12.097  10.764  -8.577  1.00 96.08           C
ATOM    302  O   ALA    41      11.534   9.856  -7.963  1.00 96.08           O
ATOM    303  CB  ALA    41      11.647  12.869  -7.392  1.00 96.08           C
ATOM    304  N   ALA    42      12.132  10.778  -9.928  1.00 87.12           N
ATOM    305  CA  ALA    42      11.377   9.806 -10.676  1.00 87.12           C
ATOM    306  C   ALA    42      11.712   8.398 -10.246  1.00 87.12           C
ATOM    307  O   ALA    42      10.808   7.577 -10.123  1.00 87.12           O
ATOM    308  CB  ALA    42      11.592   9.893 -12.197  1.00 87.12           C
ATOM    309  N   LEU    43      13.001   8.111  -9.979  1.00203.25           N
ATOM    310  CA  LEU    43      13.596   6.868  -9.549  1.00203.25           C
ATOM    311  C   LEU    43      13.347   6.515  -8.114  1.00203.25           C
ATOM    312  O   LEU    43      14.073   5.682  -7.569  1.00203.25           O
ATOM    313  CB  LEU    43      15.109   6.735  -9.751  1.00203.25           C
ATOM    314  CG  LEU    43      15.546   6.448 -11.192  1.00203.25           C
ATOM    315  CD1 LEU    43      17.027   6.042 -11.191  1.00203.25           C
ATOM    316  CD2 LEU    43      14.611   5.445 -11.895  1.00203.25           C
ATOM    317  N   THR    44      12.511   7.289  -7.406  1.00146.31           N
ATOM    318  CA  THR    44      12.242   7.001  -6.024  1.00146.31           C
ATOM    319  C   THR    44      11.167   5.943  -5.900  1.00146.31           C
ATOM    320  O   THR    44      10.378   5.755  -6.814  1.00146.31           O
ATOM    321  CB  THR    44      11.892   8.244  -5.306  1.00146.31           C
ATOM    322  CG2 THR    44      12.103   7.924  -3.839  1.00146.31           C
ATOM    323  OG1 THR    44      12.835   9.252  -5.640  1.00146.31           O
ATOM    324  N   HIS    45      11.091   5.185  -4.779  1.00218.77           N
ATOM    325  CA  HIS    45      10.075   4.161  -4.728  1.00218.77           C
ATOM    326  C   HIS    45       9.103   4.366  -3.603  1.00218.77           C
ATOM    327  O   HIS    45       8.480   5.413  -3.500  1.00218.77           O
ATOM    328  CB  HIS    45      10.597   2.708  -4.768  1.00218.77           C
ATOM    329  CG  HIS    45      10.482   2.141  -6.155  1.00218.77           C
ATOM    330  CD2 HIS    45      10.557   2.735  -7.378  1.00218.77           C
ATOM    331  ND1 HIS    45      10.146   0.831  -6.400  1.00218.77           N
ATOM    332  CE1 HIS    45      10.015   0.702  -7.741  1.00218.77           C
ATOM    333  NE2 HIS    45      10.262   1.825  -8.379  1.00218.77           N
ATOM    334  N   SER    46       8.850   3.362  -2.752  1.00102.92           N
ATOM    335  CA  SER    46       7.919   3.659  -1.700  1.00102.92           C
ATOM    336  C   SER    46       8.776   4.026  -0.520  1.00102.92           C
ATOM    337  O   SER    46       9.906   3.565  -0.366  1.00102.92           O
ATOM    338  CB  SER    46       7.019   2.472  -1.310  1.00102.92           C
ATOM    339  OG  SER    46       7.782   1.460  -0.672  1.00102.92           O
ATOM    340  N   SER    47       8.244   4.898   0.345  1.00156.68           N
ATOM    341  CA  SER    47       8.928   5.419   1.490  1.00156.68           C
ATOM    342  C   SER    47       9.849   6.502   1.043  1.00156.68           C
ATOM    343  O   SER    47       9.704   7.645   1.465  1.00156.68           O
ATOM    344  CB  SER    47       9.771   4.385   2.248  1.00156.68           C
ATOM    345  OG  SER    47      10.332   4.981   3.407  1.00156.68           O
ATOM    346  N   VAL    48      10.771   6.210   0.113  1.00186.30           N
ATOM    347  CA  VAL    48      11.650   7.241  -0.337  1.00186.30           C
ATOM    348  C   VAL    48      10.890   8.209  -1.193  1.00186.30           C
ATOM    349  O   VAL    48      11.134   9.410  -1.098  1.00186.30           O
ATOM    350  CB  VAL    48      12.923   6.717  -0.946  1.00186.30           C
ATOM    351  CG1 VAL    48      12.567   5.670  -1.998  1.00186.30           C
ATOM    352  CG2 VAL    48      13.790   7.892  -1.430  1.00186.30           C
ATOM    353  N   THR    49       9.945   7.730  -2.046  1.00183.19           N
ATOM    354  CA  THR    49       9.264   8.645  -2.925  1.00183.19           C
ATOM    355  C   THR    49       8.360   9.497  -2.096  1.00183.19           C
ATOM    356  O   THR    49       8.166  10.671  -2.389  1.00183.19           O
ATOM    357  CB  THR    49       8.508   8.068  -4.109  1.00183.19           C
ATOM    358  CG2 THR    49       7.067   7.725  -3.722  1.00183.19           C
ATOM    359  OG1 THR    49       8.438   9.034  -5.144  1.00183.19           O
ATOM    360  N   TYR    50       7.805   8.915  -1.016  1.00243.95           N
ATOM    361  CA  TYR    50       6.864   9.532  -0.134  1.00243.95           C
ATOM    362  C   TYR    50       7.567  10.701   0.488  1.00243.95           C
ATOM    363  O   TYR    50       7.032  11.806   0.535  1.00243.95           O
ATOM    364  CB  TYR    50       6.586   8.595   1.050  1.00243.95           C
ATOM    365  CG  TYR    50       5.133   8.450   1.323  1.00243.95           C
ATOM    366  CD1 TYR    50       4.314   9.517   1.591  1.00243.95           C
ATOM    367  CD2 TYR    50       4.602   7.183   1.349  1.00243.95           C
ATOM    368  CE1 TYR    50       2.980   9.306   1.849  1.00243.95           C
ATOM    369  CE2 TYR    50       3.275   6.978   1.612  1.00243.95           C
ATOM    370  CZ  TYR    50       2.455   8.037   1.865  1.00243.95           C
ATOM    371  OH  TYR    50       1.087   7.814   2.132  1.00243.95           O
ATOM    372  N   ALA    51       8.797  10.461   0.989  1.00 68.65           N
ATOM    373  CA  ALA    51       9.577  11.454   1.658  1.00 68.65           C
ATOM    374  C   ALA    51       9.949  12.548   0.711  1.00 68.65           C
ATOM    375  O   ALA    51       9.933  13.716   1.091  1.00 68.65           O
ATOM    376  CB  ALA    51      10.850  10.897   2.295  1.00 68.65           C
ATOM    377  N   VAL    52      10.305  12.211  -0.543  1.00142.69           N
ATOM    378  CA  VAL    52      10.704  13.218  -1.482  1.00142.69           C
ATOM    379  C   VAL    52       9.531  14.102  -1.770  1.00142.69           C
ATOM    380  O   VAL    52       9.698  15.313  -1.890  1.00142.69           O
ATOM    381  CB  VAL    52      11.328  12.702  -2.759  1.00142.69           C
ATOM    382  CG1 VAL    52      10.331  11.862  -3.565  1.00142.69           C
ATOM    383  CG2 VAL    52      11.882  13.909  -3.531  1.00142.69           C
ATOM    384  N   GLU    53       8.317  13.514  -1.860  1.00118.47           N
ATOM    385  CA  GLU    53       7.086  14.186  -2.153  1.00118.47           C
ATOM    386  C   GLU    53       6.810  15.177  -1.054  1.00118.47           C
ATOM    387  O   GLU    53       6.507  16.336  -1.323  1.00118.47           O
ATOM    388  CB  GLU    53       5.908  13.188  -2.156  1.00118.47           C
ATOM    389  CG  GLU    53       4.619  13.686  -2.814  1.00118.47           C
ATOM    390  CD  GLU    53       4.645  13.233  -4.266  1.00118.47           C
ATOM    391  OE1 GLU    53       5.767  13.110  -4.824  1.00118.47           O
ATOM    392  OE2 GLU    53       3.545  12.990  -4.831  1.00118.47           O
ATOM    393  N   LEU    54       6.925  14.760   0.225  1.00184.51           N
ATOM    394  CA  LEU    54       6.653  15.683   1.293  1.00184.51           C
ATOM    395  C   LEU    54       7.634  16.805   1.282  1.00184.51           C
ATOM    396  O   LEU    54       7.291  17.961   1.513  1.00184.51           O
ATOM    397  CB  LEU    54       6.630  15.079   2.713  1.00184.51           C
ATOM    398  CG  LEU    54       5.224  14.663   3.181  1.00184.51           C
ATOM    399  CD1 LEU    54       5.234  14.068   4.597  1.00184.51           C
ATOM    400  CD2 LEU    54       4.282  15.871   3.102  1.00184.51           C
ATOM    401  N   LYS    55       8.894  16.459   1.017  1.00249.64           N
ATOM    402  CA  LYS    55      10.047  17.300   0.983  1.00249.64           C
ATOM    403  C   LYS    55      10.021  18.221  -0.212  1.00249.64           C
ATOM    404  O   LYS    55      10.978  18.972  -0.377  1.00249.64           O
ATOM    405  CB  LYS    55      11.319  16.431   0.905  1.00249.64           C
ATOM    406  CG  LYS    55      12.643  17.133   1.209  1.00249.64           C
ATOM    407  CD  LYS    55      12.947  17.362   2.694  1.00249.64           C
ATOM    408  CE  LYS    55      13.982  16.388   3.271  1.00249.64           C
ATOM    409  NZ  LYS    55      14.775  17.062   4.330  1.00249.64           N
ATOM    410  N   HIS    56       9.190  17.959  -1.250  1.00158.03           N
ATOM    411  CA  HIS    56       8.991  18.945  -2.295  1.00158.03           C
ATOM    412  C   HIS    56       7.700  19.728  -2.257  1.00158.03           C
ATOM    413  O   HIS    56       7.692  20.952  -2.367  1.00158.03           O
ATOM    414  CB  HIS    56       9.174  18.384  -3.713  1.00158.03           C
ATOM    415  CG  HIS    56      10.628  18.334  -4.052  1.00158.03           C
ATOM    416  CD2 HIS    56      11.626  19.180  -3.671  1.00158.03           C
ATOM    417  ND1 HIS    56      11.225  17.382  -4.846  1.00158.03           N
ATOM    418  CE1 HIS    56      12.544  17.695  -4.900  1.00158.03           C
ATOM    419  NE2 HIS    56      12.834  18.778  -4.205  1.00158.03           N
ATOM    420  N   LEU    57       6.570  19.000  -2.118  1.00216.81           N
ATOM    421  CA  LEU    57       5.212  19.472  -2.260  1.00216.81           C
ATOM    422  C   LEU    57       4.755  20.354  -1.149  1.00216.81           C
ATOM    423  O   LEU    57       3.846  21.161  -1.328  1.00216.81           O
ATOM    424  CB  LEU    57       4.192  18.331  -2.434  1.00216.81           C
ATOM    425  CG  LEU    57       4.324  17.539  -3.758  1.00216.81           C
ATOM    426  CD1 LEU    57       4.049  18.414  -4.987  1.00216.81           C
ATOM    427  CD2 LEU    57       5.675  16.827  -3.883  1.00216.81           C
ATOM    428  N   ALA    58       5.308  20.172   0.055  1.00 70.51           N
ATOM    429  CA  ALA    58       4.885  20.980   1.162  1.00 70.51           C
ATOM    430  C   ALA    58       6.063  21.785   1.588  1.00 70.51           C
ATOM    431  O   ALA    58       7.194  21.500   1.203  1.00 70.51           O
ATOM    432  CB  ALA    58       4.399  20.156   2.371  1.00 70.51           C
ATOM    433  N   GLY    59       5.798  22.813   2.415  1.00 79.06           N
ATOM    434  CA  GLY    59       6.751  23.735   2.973  1.00 79.06           C
ATOM    435  C   GLY    59       7.737  22.948   3.790  1.00 79.06           C
ATOM    436  O   GLY    59       8.734  23.491   4.257  1.00 79.06           O
ATOM    437  N   VAL    60       7.405  21.672   4.060  1.00129.05           N
ATOM    438  CA  VAL    60       8.095  20.710   4.866  1.00129.05           C
ATOM    439  C   VAL    60       9.598  20.796   4.759  1.00129.05           C
ATOM    440  O   VAL    60      10.195  20.571   3.705  1.00129.05           O
ATOM    441  CB  VAL    60       7.654  19.328   4.489  1.00129.05           C
ATOM    442  CG1 VAL    60       8.400  18.295   5.340  1.00129.05           C
ATOM    443  CG2 VAL    60       6.120  19.278   4.603  1.00129.05           C
ATOM    444  N   ASP    61      10.193  21.105   5.940  1.00188.70           N
ATOM    445  CA  ASP    61      11.546  21.395   6.369  1.00188.70           C
ATOM    446  C   ASP    61      12.530  20.276   6.539  1.00188.70           C
ATOM    447  O   ASP    61      13.713  20.559   6.675  1.00188.70           O
ATOM    448  CB  ASP    61      11.576  22.159   7.700  1.00188.70           C
ATOM    449  CG  ASP    61      11.227  23.603   7.399  1.00188.70           C
ATOM    450  OD1 ASP    61      11.943  24.210   6.560  1.00188.70           O
ATOM    451  OD2 ASP    61      10.238  24.114   7.987  1.00188.70           O
ATOM    452  N   GLU    62      12.144  19.008   6.707  1.00224.52           N
ATOM    453  CA  GLU    62      13.220  18.073   6.889  1.00224.52           C
ATOM    454  C   GLU    62      12.601  16.726   6.976  1.00224.52           C
ATOM    455  O   GLU    62      11.676  16.508   7.756  1.00224.52           O
ATOM    456  CB  GLU    62      14.028  18.282   8.171  1.00224.52           C
ATOM    457  CG  GLU    62      15.224  17.343   8.277  1.00224.52           C
ATOM    458  CD  GLU    62      15.923  17.689   9.577  1.00224.52           C
ATOM    459  OE1 GLU    62      15.315  18.446  10.379  1.00224.52           O
ATOM    460  OE2 GLU    62      17.070  17.211   9.785  1.00224.52           O
ATOM    461  N   VAL    63      13.113  15.797   6.153  1.00110.01           N
ATOM    462  CA  VAL    63      12.632  14.459   6.097  1.00110.01           C
ATOM    463  C   VAL    63      13.829  13.613   6.303  1.00110.01           C
ATOM    464  O   VAL    63      14.742  13.627   5.484  1.00110.01           O
ATOM    465  CB  VAL    63      12.108  14.056   4.744  1.00110.01           C
ATOM    466  CG1 VAL    63      11.660  12.587   4.805  1.00110.01           C
ATOM    467  CG2 VAL    63      11.000  15.031   4.313  1.00110.01           C
ATOM    468  N   VAL    64      13.848  12.847   7.402  1.00135.82           N
ATOM    469  CA  VAL    64      14.959  11.980   7.659  1.00135.82           C
ATOM    470  C   VAL    64      14.455  10.587   7.501  1.00135.82           C
ATOM    471  O   VAL    64      13.325  10.274   7.868  1.00135.82           O
ATOM    472  CB  VAL    64      15.537  12.133   9.030  1.00135.82           C
ATOM    473  CG1 VAL    64      16.332  13.444   9.089  1.00135.82           C
ATOM    474  CG2 VAL    64      14.363  12.123  10.017  1.00135.82           C
ATOM    475  N   LEU    65      15.284   9.716   6.904  1.00157.19           N
ATOM    476  CA  LEU    65      14.861   8.367   6.660  1.00157.19           C
ATOM    477  C   LEU    65      15.886   7.529   7.339  1.00157.19           C
ATOM    478  O   LEU    65      17.047   7.537   6.937  1.00157.19           O
ATOM    479  CB  LEU    65      14.884   8.056   5.143  1.00157.19           C
ATOM    480  CG  LEU    65      14.270   6.719   4.678  1.00157.19           C
ATOM    481  CD1 LEU    65      14.383   6.556   3.150  1.00157.19           C
ATOM    482  CD2 LEU    65      14.863   5.526   5.432  1.00157.19           C
ATOM    483  N   SER    66      15.479   6.782   8.383  1.00 74.71           N
ATOM    484  CA  SER    66      16.430   6.022   9.152  1.00 74.71           C
ATOM    485  C   SER    66      16.162   4.575   8.920  1.00 74.71           C
ATOM    486  O   SER    66      15.037   4.107   9.055  1.00 74.71           O
ATOM    487  CB  SER    66      16.283   6.246  10.670  1.00 74.71           C
ATOM    488  OG  SER    66      15.043   5.728  11.130  1.00 74.71           O
ATOM    489  N   ASP    67      17.210   3.817   8.569  1.00117.45           N
ATOM    490  CA  ASP    67      17.043   2.420   8.291  1.00117.45           C
ATOM    491  C   ASP    67      18.404   1.850   8.540  1.00117.45           C
ATOM    492  O   ASP    67      19.388   2.497   8.192  1.00117.45           O
ATOM    493  CB  ASP    67      16.674   2.197   6.812  1.00117.45           C
ATOM    494  CG  ASP    67      16.351   0.737   6.551  1.00117.45           C
ATOM    495  OD1 ASP    67      15.772   0.076   7.455  1.00117.45           O
ATOM    496  OD2 ASP    67      16.666   0.268   5.426  1.00117.45           O
ATOM    497  N   PRO    68      18.505   0.685   9.126  1.00174.66           N
ATOM    498  CA  PRO    68      19.806   0.133   9.428  1.00174.66           C
ATOM    499  C   PRO    68      20.651  -0.217   8.235  1.00174.66           C
ATOM    500  O   PRO    68      21.834  -0.498   8.413  1.00174.66           O
ATOM    501  CB  PRO    68      19.565  -1.028  10.380  1.00174.66           C
ATOM    502  CG  PRO    68      18.298  -0.590  11.135  1.00174.66           C
ATOM    503  CD  PRO    68      17.533   0.299  10.134  1.00174.66           C
ATOM    504  N   VAL    69      20.098  -0.190   7.014  1.00133.46           N
ATOM    505  CA  VAL    69      20.838  -0.547   5.844  1.00133.46           C
ATOM    506  C   VAL    69      22.010   0.347   5.651  1.00133.46           C
ATOM    507  O   VAL    69      22.961   0.003   4.955  1.00133.46           O
ATOM    508  CB  VAL    69      20.035  -0.636   4.586  1.00133.46           C
ATOM    509  CG1 VAL    69      19.178  -1.894   4.725  1.00133.46           C
ATOM    510  CG2 VAL    69      19.194   0.631   4.403  1.00133.46           C
ATOM    511  N   PHE    70      22.015   1.497   6.332  1.00184.14           N
ATOM    512  CA  PHE    70      23.033   2.512   6.292  1.00184.14           C
ATOM    513  C   PHE    70      24.320   1.884   6.751  1.00184.14           C
ATOM    514  O   PHE    70      25.382   2.503   6.697  1.00184.14           O
ATOM    515  CB  PHE    70      22.626   3.690   7.195  1.00184.14           C
ATOM    516  CG  PHE    70      23.553   4.848   7.072  1.00184.14           C
ATOM    517  CD1 PHE    70      24.707   4.911   7.817  1.00184.14           C
ATOM    518  CD2 PHE    70      23.245   5.891   6.230  1.00184.14           C
ATOM    519  CE1 PHE    70      25.555   5.986   7.706  1.00184.14           C
ATOM    520  CE2 PHE    70      24.086   6.970   6.113  1.00184.14           C
ATOM    521  CZ  PHE    70      25.245   7.016   6.851  1.00184.14           C
ATOM    522  N   ASP    71      24.228   0.657   7.295  1.00153.54           N
ATOM    523  CA  ASP    71      25.319  -0.115   7.789  1.00153.54           C
ATOM    524  C   ASP    71      26.173  -0.576   6.633  1.00153.54           C
ATOM    525  O   ASP    71      26.637   0.253   5.852  1.00153.54           O
ATOM    526  CB  ASP    71      24.809  -1.292   8.625  1.00153.54           C
ATOM    527  CG  ASP    71      24.204  -0.667   9.882  1.00153.54           C
ATOM    528  OD1 ASP    71      24.727   0.390  10.327  1.00153.54           O
ATOM    529  OD2 ASP    71      23.210  -1.229  10.411  1.00153.54           O
ATOM    530  N   ALA    72      26.469  -1.889   6.498  1.00 70.30           N
ATOM    531  CA  ALA    72      27.439  -2.257   5.494  1.00 70.30           C
ATOM    532  C   ALA    72      26.829  -2.861   4.273  1.00 70.30           C
ATOM    533  O   ALA    72      25.995  -3.762   4.352  1.00 70.30           O
ATOM    534  CB  ALA    72      28.454  -3.289   5.996  1.00 70.30           C
ATOM    535  N   ASP    73      27.236  -2.324   3.092  1.00 94.69           N
ATOM    536  CA  ASP    73      26.850  -2.716   1.753  1.00 94.69           C
ATOM    537  C   ASP    73      25.371  -2.501   1.598  1.00 94.69           C
ATOM    538  O   ASP    73      24.809  -2.668   0.519  1.00 94.69           O
ATOM    539  CB  ASP    73      27.132  -4.204   1.455  1.00 94.69           C
ATOM    540  CG  ASP    73      26.788  -4.499  -0.003  1.00 94.69           C
ATOM    541  OD1 ASP    73      26.811  -3.542  -0.823  1.00 94.69           O
ATOM    542  OD2 ASP    73      26.505  -5.687  -0.317  1.00 94.69           O
ATOM    543  N   GLY    74      24.751  -1.977   2.661  1.00 76.12           N
ATOM    544  CA  GLY    74      23.348  -1.887   2.913  1.00 76.12           C
ATOM    545  C   GLY    74      22.551  -1.024   1.990  1.00 76.12           C
ATOM    546  O   GLY    74      21.404  -1.363   1.707  1.00 76.12           O
ATOM    547  N   PHE    75      23.088   0.128   1.543  1.00192.21           N
ATOM    548  CA  PHE    75      22.299   1.035   0.749  1.00192.21           C
ATOM    549  C   PHE    75      21.911   0.492  -0.591  1.00192.21           C
ATOM    550  O   PHE    75      20.826   0.835  -1.069  1.00192.21           O
ATOM    551  CB  PHE    75      22.870   2.449   0.577  1.00192.21           C
ATOM    552  CG  PHE    75      22.326   3.208   1.737  1.00192.21           C
ATOM    553  CD1 PHE    75      20.977   3.487   1.775  1.00192.21           C
ATOM    554  CD2 PHE    75      23.124   3.651   2.764  1.00192.21           C
ATOM    555  CE1 PHE    75      20.418   4.185   2.820  1.00192.21           C
ATOM    556  CE2 PHE    75      22.568   4.351   3.810  1.00192.21           C
ATOM    557  CZ  PHE    75      21.220   4.619   3.844  1.00192.21           C
ATOM    558  N   THR    76      22.803  -0.313  -1.223  1.00110.68           N
ATOM    559  CA  THR    76      22.626  -0.878  -2.534  1.00110.68           C
ATOM    560  C   THR    76      21.933   0.112  -3.408  1.00110.68           C
ATOM    561  O   THR    76      20.709   0.089  -3.530  1.00110.68           O
ATOM    562  CB  THR    76      21.913  -2.197  -2.623  1.00110.68           C
ATOM    563  CG2 THR    76      21.779  -2.568  -4.111  1.00110.68           C
ATOM    564  OG1 THR    76      22.629  -3.202  -1.919  1.00110.68           O
ATOM    565  N   VAL    77      22.679   1.090  -3.945  1.00143.22           N
ATOM    566  CA  VAL    77      22.006   2.030  -4.788  1.00143.22           C
ATOM    567  C   VAL    77      22.381   1.657  -6.174  1.00143.22           C
ATOM    568  O   VAL    77      23.518   1.271  -6.419  1.00143.22           O
ATOM    569  CB  VAL    77      22.410   3.464  -4.602  1.00143.22           C
ATOM    570  CG1 VAL    77      21.589   4.315  -5.582  1.00143.22           C
ATOM    571  CG2 VAL    77      22.193   3.871  -3.140  1.00143.22           C
ATOM    572  N   VAL    78      21.417   1.711  -7.110  1.00 93.49           N
ATOM    573  CA  VAL    78      21.719   1.407  -8.469  1.00 93.49           C
ATOM    574  C   VAL    78      22.104   2.684  -9.134  1.00 93.49           C
ATOM    575  O   VAL    78      21.688   3.774  -8.735  1.00 93.49           O
ATOM    576  CB  VAL    78      20.633   0.702  -9.238  1.00 93.49           C
ATOM    577  CG1 VAL    78      20.396  -0.669  -8.583  1.00 93.49           C
ATOM    578  CG2 VAL    78      19.384   1.582  -9.305  1.00 93.49           C
ATOM    579  N   ASP    79      22.952   2.565 -10.168  1.00110.21           N
ATOM    580  CA  ASP    79      23.483   3.722 -10.815  1.00110.21           C
ATOM    581  C   ASP    79      22.476   4.366 -11.705  1.00110.21           C
ATOM    582  O   ASP    79      21.344   3.920 -11.891  1.00110.21           O
ATOM    583  CB  ASP    79      24.778   3.456 -11.605  1.00110.21           C
ATOM    584  CG  ASP    79      24.510   2.313 -12.564  1.00110.21           C
ATOM    585  OD1 ASP    79      24.312   1.186 -12.045  1.00110.21           O
ATOM    586  OD2 ASP    79      24.509   2.528 -13.804  1.00110.21           O
ATOM    587  N   ILE    80      22.898   5.500 -12.269  1.00245.06           N
ATOM    588  CA  ILE    80      22.092   6.229 -13.180  1.00245.06           C
ATOM    589  C   ILE    80      22.797   5.922 -14.466  1.00245.06           C
ATOM    590  O   ILE    80      23.028   4.743 -14.722  1.00245.06           O
ATOM    591  CB  ILE    80      22.018   7.687 -12.835  1.00245.06           C
ATOM    592  CG1 ILE    80      21.384   7.863 -11.440  1.00245.06           C
ATOM    593  CG2 ILE    80      21.185   8.398 -13.903  1.00245.06           C
ATOM    594  CD1 ILE    80      19.924   7.412 -11.339  1.00245.06           C
ATOM    595  N   GLU    81      23.155   6.877 -15.340  1.00144.27           N
ATOM    596  CA  GLU    81      23.773   6.344 -16.529  1.00144.27           C
ATOM    597  C   GLU    81      25.125   5.772 -16.205  1.00144.27           C
ATOM    598  O   GLU    81      26.101   6.498 -16.011  1.00144.27           O
ATOM    599  CB  GLU    81      23.895   7.359 -17.673  1.00144.27           C
ATOM    600  CG  GLU    81      22.534   7.738 -18.258  1.00144.27           C
ATOM    601  CD  GLU    81      22.772   8.620 -19.471  1.00144.27           C
ATOM    602  OE1 GLU    81      23.693   8.290 -20.264  1.00144.27           O
ATOM    603  OE2 GLU    81      22.033   9.629 -19.627  1.00144.27           O
ATOM    604  N   GLU    82      25.196   4.419 -16.152  1.00 99.47           N
ATOM    605  CA  GLU    82      26.390   3.672 -15.856  1.00 99.47           C
ATOM    606  C   GLU    82      26.111   2.219 -16.149  1.00 99.47           C
ATOM    607  O   GLU    82      25.366   1.887 -17.070  1.00 99.47           O
ATOM    608  CB  GLU    82      26.878   3.769 -14.393  1.00 99.47           C
ATOM    609  CG  GLU    82      27.402   5.153 -13.998  1.00 99.47           C
ATOM    610  CD  GLU    82      27.884   5.091 -12.554  1.00 99.47           C
ATOM    611  OE1 GLU    82      27.788   3.982 -11.966  1.00 99.47           O
ATOM    612  OE2 GLU    82      28.349   6.134 -12.019  1.00 99.47           O
ATOM    613  N   ASP    83      26.764   1.312 -15.391  1.00124.69           N
ATOM    614  CA  ASP    83      26.686  -0.113 -15.603  1.00124.69           C
ATOM    615  C   ASP    83      25.330  -0.729 -15.354  1.00124.69           C
ATOM    616  O   ASP    83      24.857  -1.501 -16.184  1.00124.69           O
ATOM    617  CB  ASP    83      27.688  -0.901 -14.739  1.00124.69           C
ATOM    618  CG  ASP    83      27.696  -2.344 -15.231  1.00124.69           C
ATOM    619  OD1 ASP    83      27.206  -2.585 -16.366  1.00124.69           O
ATOM    620  OD2 ASP    83      28.186  -3.224 -14.474  1.00124.69           O
ATOM    621  N   CYS    84      24.676  -0.489 -14.196  1.00104.76           N
ATOM    622  CA  CYS    84      23.390  -1.129 -14.003  1.00104.76           C
ATOM    623  C   CYS    84      22.406  -0.478 -14.918  1.00104.76           C
ATOM    624  O   CYS    84      21.651  -1.148 -15.622  1.00104.76           O
ATOM    625  CB  CYS    84      22.843  -1.054 -12.574  1.00104.76           C
ATOM    626  SG  CYS    84      21.276  -1.950 -12.413  1.00104.76           S
ATOM    627  N   ASP    85      22.394   0.873 -14.865  1.00173.50           N
ATOM    628  CA  ASP    85      21.779   1.741 -15.829  1.00173.50           C
ATOM    629  C   ASP    85      20.369   2.140 -15.550  1.00173.50           C
ATOM    630  O   ASP    85      19.413   1.383 -15.743  1.00173.50           O
ATOM    631  CB  ASP    85      21.842   1.223 -17.273  1.00173.50           C
ATOM    632  CG  ASP    85      21.636   2.416 -18.194  1.00173.50           C
ATOM    633  OD1 ASP    85      22.608   3.207 -18.331  1.00173.50           O
ATOM    634  OD2 ASP    85      20.524   2.557 -18.769  1.00173.50           O
ATOM    635  N   VAL    86      20.222   3.402 -15.107  1.00139.36           N
ATOM    636  CA  VAL    86      18.929   3.964 -14.971  1.00139.36           C
ATOM    637  C   VAL    86      19.112   5.364 -15.430  1.00139.36           C
ATOM    638  O   VAL    86      20.130   5.996 -15.144  1.00139.36           O
ATOM    639  CB  VAL    86      18.433   3.931 -13.568  1.00139.36           C
ATOM    640  CG1 VAL    86      16.966   4.376 -13.593  1.00139.36           C
ATOM    641  CG2 VAL    86      18.704   2.523 -13.008  1.00139.36           C
ATOM    642  N   ASP    87      18.148   5.840 -16.229  1.00102.61           N
ATOM    643  CA  ASP    87      18.145   7.179 -16.719  1.00102.61           C
ATOM    644  C   ASP    87      16.877   7.707 -16.139  1.00102.61           C
ATOM    645  O   ASP    87      15.819   7.112 -16.330  1.00102.61           O
ATOM    646  CB  ASP    87      18.051   7.253 -18.248  1.00102.61           C
ATOM    647  CG  ASP    87      18.603   8.595 -18.691  1.00102.61           C
ATOM    648  OD1 ASP    87      19.012   9.387 -17.801  1.00102.61           O
ATOM    649  OD2 ASP    87      18.632   8.844 -19.925  1.00102.61           O
ATOM    650  N   LEU    88      16.971   8.760 -15.308  1.00184.27           N
ATOM    651  CA  LEU    88      15.796   9.344 -14.738  1.00184.27           C
ATOM    652  C   LEU    88      15.005  10.040 -15.784  1.00184.27           C
ATOM    653  O   LEU    88      13.787   9.893 -15.843  1.00184.27           O
ATOM    654  CB  LEU    88      16.056  10.411 -13.658  1.00184.27           C
ATOM    655  CG  LEU    88      16.226   9.882 -12.224  1.00184.27           C
ATOM    656  CD1 LEU    88      14.901   9.273 -11.730  1.00184.27           C
ATOM    657  CD2 LEU    88      17.432   8.944 -12.078  1.00184.27           C
ATOM    658  N   ASP    89      15.687  10.819 -16.640  1.00 70.72           N
ATOM    659  CA  ASP    89      14.985  11.616 -17.594  1.00 70.72           C
ATOM    660  C   ASP    89      14.295  10.714 -18.566  1.00 70.72           C
ATOM    661  O   ASP    89      13.170  10.987 -18.981  1.00 70.72           O
ATOM    662  CB  ASP    89      15.892  12.614 -18.329  1.00 70.72           C
ATOM    663  CG  ASP    89      15.004  13.736 -18.851  1.00 70.72           C
ATOM    664  OD1 ASP    89      13.970  13.425 -19.500  1.00 70.72           O
ATOM    665  OD2 ASP    89      15.339  14.921 -18.586  1.00 70.72           O
ATOM    666  N   GLU    90      14.947   9.599 -18.938  1.00 53.95           N
ATOM    667  CA  GLU    90      14.401   8.671 -19.883  1.00 53.95           C
ATOM    668  C   GLU    90      13.135   8.100 -19.319  1.00 53.95           C
ATOM    669  O   GLU    90      12.115   8.073 -20.005  1.00 53.95           O
ATOM    670  CB  GLU    90      15.390   7.525 -20.149  1.00 53.95           C
ATOM    671  CG  GLU    90      14.961   6.526 -21.219  1.00 53.95           C
ATOM    672  CD  GLU    90      16.087   5.509 -21.332  1.00 53.95           C
ATOM    673  OE1 GLU    90      16.538   5.008 -20.268  1.00 53.95           O
ATOM    674  OE2 GLU    90      16.520   5.230 -22.481  1.00 53.95           O
ATOM    675  N   PHE    91      13.152   7.665 -18.040  1.00223.82           N
ATOM    676  CA  PHE    91      11.973   7.119 -17.430  1.00223.82           C
ATOM    677  C   PHE    91      10.886   8.134 -17.359  1.00223.82           C
ATOM    678  O   PHE    91       9.732   7.821 -17.633  1.00223.82           O
ATOM    679  CB  PHE    91      12.121   6.594 -15.988  1.00223.82           C
ATOM    680  CG  PHE    91      12.323   5.118 -15.938  1.00223.82           C
ATOM    681  CD1 PHE    91      11.217   4.307 -16.090  1.00223.82           C
ATOM    682  CD2 PHE    91      13.556   4.545 -15.736  1.00223.82           C
ATOM    683  CE1 PHE    91      11.320   2.939 -16.044  1.00223.82           C
ATOM    684  CE2 PHE    91      13.668   3.174 -15.685  1.00223.82           C
ATOM    685  CZ  PHE    91      12.555   2.374 -15.837  1.00223.82           C
ATOM    686  N   ILE    92      11.211   9.378 -16.979  1.00173.54           N
ATOM    687  CA  ILE    92      10.174  10.340 -16.792  1.00173.54           C
ATOM    688  C   ILE    92       9.489  10.604 -18.097  1.00173.54           C
ATOM    689  O   ILE    92       8.267  10.735 -18.137  1.00173.54           O
ATOM    690  CB  ILE    92      10.641  11.621 -16.147  1.00173.54           C
ATOM    691  CG1 ILE    92      11.548  12.451 -17.054  1.00173.54           C
ATOM    692  CG2 ILE    92      11.290  11.245 -14.805  1.00173.54           C
ATOM    693  CD1 ILE    92      10.766  13.261 -18.086  1.00173.54           C
ATOM    694  N   LYS    93      10.245  10.694 -19.207  1.00148.14           N
ATOM    695  CA  LYS    93       9.612  10.993 -20.453  1.00148.14           C
ATOM    696  C   LYS    93       8.720   9.860 -20.852  1.00148.14           C
ATOM    697  O   LYS    93       7.633  10.093 -21.373  1.00148.14           O
ATOM    698  CB  LYS    93      10.582  11.343 -21.587  1.00148.14           C
ATOM    699  CG  LYS    93       9.855  12.063 -22.722  1.00148.14           C
ATOM    700  CD  LYS    93      10.770  12.910 -23.605  1.00148.14           C
ATOM    701  CE  LYS    93      11.472  14.030 -22.834  1.00148.14           C
ATOM    702  NZ  LYS    93      10.497  14.743 -21.981  1.00148.14           N
ATOM    703  N   ALA    94       9.144   8.604 -20.604  1.00 38.32           N
ATOM    704  CA  ALA    94       8.350   7.472 -20.978  1.00 38.32           C
ATOM    705  C   ALA    94       7.047   7.530 -20.239  1.00 38.32           C
ATOM    706  O   ALA    94       5.993   7.294 -20.826  1.00 38.32           O
ATOM    707  CB  ALA    94       9.016   6.131 -20.625  1.00 38.32           C
ATOM    708  N   HIS    95       7.076   7.860 -18.930  1.00117.90           N
ATOM    709  CA  HIS    95       5.863   7.891 -18.164  1.00117.90           C
ATOM    710  C   HIS    95       4.938   8.950 -18.663  1.00117.90           C
ATOM    711  O   HIS    95       3.736   8.712 -18.755  1.00117.90           O
ATOM    712  CB  HIS    95       6.059   8.077 -16.660  1.00117.90           C
ATOM    713  CG  HIS    95       6.505   6.791 -16.057  1.00117.90           C
ATOM    714  CD2 HIS    95       6.894   5.641 -16.666  1.00117.90           C
ATOM    715  ND1 HIS    95       6.602   6.556 -14.710  1.00117.90           N
ATOM    716  CE1 HIS    95       7.035   5.282 -14.568  1.00117.90           C
ATOM    717  NE2 HIS    95       7.226   4.684 -15.728  1.00117.90           N
ATOM    718  N   LEU    96       5.453  10.147 -18.996  1.00140.19           N
ATOM    719  CA  LEU    96       4.585  11.177 -19.494  1.00140.19           C
ATOM    720  C   LEU    96       4.001  10.737 -20.798  1.00140.19           C
ATOM    721  O   LEU    96       2.828  10.978 -21.071  1.00140.19           O
ATOM    722  CB  LEU    96       5.274  12.537 -19.679  1.00140.19           C
ATOM    723  CG  LEU    96       5.409  13.295 -18.348  1.00140.19           C
ATOM    724  CD1 LEU    96       4.035  13.795 -17.874  1.00140.19           C
ATOM    725  CD2 LEU    96       6.094  12.433 -17.280  1.00140.19           C
ATOM    726  N   GLU    97       4.814  10.061 -21.624  1.00 62.70           N
ATOM    727  CA  GLU    97       4.445   9.574 -22.920  1.00 62.70           C
ATOM    728  C   GLU    97       3.397   8.520 -22.749  1.00 62.70           C
ATOM    729  O   GLU    97       2.607   8.275 -23.658  1.00 62.70           O
ATOM    730  CB  GLU    97       5.653   8.983 -23.661  1.00 62.70           C
ATOM    731  CG  GLU    97       6.710  10.050 -23.958  1.00 62.70           C
ATOM    732  CD  GLU    97       7.937   9.364 -24.537  1.00 62.70           C
ATOM    733  OE1 GLU    97       7.763   8.536 -25.470  1.00 62.70           O
ATOM    734  OE2 GLU    97       9.062   9.655 -24.051  1.00 62.70           O
ATOM    735  N   GLY    98       3.368   7.832 -21.593  1.00 47.56           N
ATOM    736  CA  GLY    98       2.346   6.839 -21.443  1.00 47.56           C
ATOM    737  C   GLY    98       2.939   5.536 -21.838  1.00 47.56           C
ATOM    738  O   GLY    98       2.259   4.515 -21.904  1.00 47.56           O
ATOM    739  N   ASN    99       4.259   5.514 -22.080  1.00225.92           N
ATOM    740  CA  ASN    99       4.831   4.258 -22.432  1.00225.92           C
ATOM    741  C   ASN    99       5.725   3.780 -21.321  1.00225.92           C
ATOM    742  O   ASN    99       6.909   3.572 -21.587  1.00225.92           O
ATOM    743  CB  ASN    99       5.705   4.369 -23.690  1.00225.92           C
ATOM    744  CG  ASN    99       5.898   2.967 -24.224  1.00225.92           C
ATOM    745  ND2 ASN    99       4.921   2.084 -23.893  1.00225.92           N
ATOM    746  OD1 ASN    99       6.871   2.660 -24.911  1.00225.92           O
ATOM    747  N   PRO   100       5.268   3.506 -20.114  1.00223.07           N
ATOM    748  CA  PRO   100       6.201   3.051 -19.132  1.00223.07           C
ATOM    749  C   PRO   100       6.846   1.739 -19.414  1.00223.07           C
ATOM    750  O   PRO   100       7.891   1.492 -18.820  1.00223.07           O
ATOM    751  CB  PRO   100       5.485   3.096 -17.801  1.00223.07           C
ATOM    752  CG  PRO   100       4.501   4.252 -17.956  1.00223.07           C
ATOM    753  CD  PRO   100       4.211   4.262 -19.456  1.00223.07           C
ATOM    754  N   GLU   101       6.246   0.904 -20.284  1.00128.30           N
ATOM    755  CA  GLU   101       6.709  -0.407 -20.654  1.00128.30           C
ATOM    756  C   GLU   101       8.011  -0.288 -21.390  1.00128.30           C
ATOM    757  O   GLU   101       8.818  -1.216 -21.410  1.00128.30           O
ATOM    758  CB  GLU   101       5.741  -1.124 -21.611  1.00128.30           C
ATOM    759  CG  GLU   101       4.422  -1.537 -20.959  1.00128.30           C
ATOM    760  CD  GLU   101       4.692  -2.803 -20.161  1.00128.30           C
ATOM    761  OE1 GLU   101       5.674  -3.516 -20.501  1.00128.30           O
ATOM    762  OE2 GLU   101       3.922  -3.077 -19.204  1.00128.30           O
ATOM    763  N   ASP   102       8.253   0.877 -22.008  1.00125.04           N
ATOM    764  CA  ASP   102       9.368   1.075 -22.884  1.00125.04           C
ATOM    765  C   ASP   102      10.675   0.844 -22.202  1.00125.04           C
ATOM    766  O   ASP   102      11.707   0.927 -22.861  1.00125.04           O
ATOM    767  CB  ASP   102       9.387   2.447 -23.583  1.00125.04           C
ATOM    768  CG  ASP   102       9.471   3.576 -22.569  1.00125.04           C
ATOM    769  OD1 ASP   102       9.846   3.329 -21.392  1.00125.04           O
ATOM    770  OD2 ASP   102       9.152   4.722 -22.978  1.00125.04           O
ATOM    771  N   VAL   103      10.710   0.717 -20.863  1.00177.02           N
ATOM    772  CA  VAL   103      11.956   0.347 -20.253  1.00177.02           C
ATOM    773  C   VAL   103      11.610  -0.371 -18.985  1.00177.02           C
ATOM    774  O   VAL   103      12.459  -0.614 -18.132  1.00177.02           O
ATOM    775  CB  VAL   103      12.764   1.560 -19.905  1.00177.02           C
ATOM    776  CG1 VAL   103      11.959   2.392 -18.897  1.00177.02           C
ATOM    777  CG2 VAL   103      14.148   1.126 -19.410  1.00177.02           C
ATOM    778  N   MET   104      10.326  -0.731 -18.827  1.00143.84           N
ATOM    779  CA  MET   104       9.913  -1.387 -17.623  1.00143.84           C
ATOM    780  C   MET   104      10.531  -2.756 -17.571  1.00143.84           C
ATOM    781  O   MET   104      10.976  -3.206 -16.514  1.00143.84           O
ATOM    782  CB  MET   104       8.380  -1.486 -17.489  1.00143.84           C
ATOM    783  CG  MET   104       7.933  -1.464 -16.026  1.00143.84           C
ATOM    784  SD  MET   104       8.059   0.188 -15.268  1.00143.84           S
ATOM    785  CE  MET   104       8.317  -0.397 -13.567  1.00143.84           C
ATOM    786  N   PRO   105      10.579  -3.447 -18.682  1.00143.00           N
ATOM    787  CA  PRO   105      11.174  -4.756 -18.651  1.00143.00           C
ATOM    788  C   PRO   105      12.633  -4.764 -18.312  1.00143.00           C
ATOM    789  O   PRO   105      13.074  -5.683 -17.624  1.00143.00           O
ATOM    790  CB  PRO   105      10.809  -5.400 -19.982  1.00143.00           C
ATOM    791  CG  PRO   105       9.451  -4.760 -20.326  1.00143.00           C
ATOM    792  CD  PRO   105       9.496  -3.377 -19.655  1.00143.00           C
ATOM    793  N   LYS   106      13.395  -3.760 -18.780  1.00101.33           N
ATOM    794  CA  LYS   106      14.804  -3.671 -18.533  1.00101.33           C
ATOM    795  C   LYS   106      15.009  -3.445 -17.074  1.00101.33           C
ATOM    796  O   LYS   106      15.910  -4.012 -16.462  1.00101.33           O
ATOM    797  CB  LYS   106      15.448  -2.487 -19.279  1.00101.33           C
ATOM    798  CG  LYS   106      15.393  -2.633 -20.802  1.00101.33           C
ATOM    799  CD  LYS   106      15.659  -1.336 -21.571  1.00101.33           C
ATOM    800  CE  LYS   106      17.144  -1.007 -21.746  1.00101.33           C
ATOM    801  NZ  LYS   106      17.297   0.198 -22.594  1.00101.33           N
ATOM    802  N   LEU   107      14.155  -2.600 -16.482  1.00158.51           N
ATOM    803  CA  LEU   107      14.315  -2.209 -15.120  1.00158.51           C
ATOM    804  C   LEU   107      14.073  -3.400 -14.250  1.00158.51           C
ATOM    805  O   LEU   107      14.758  -3.603 -13.249  1.00158.51           O
ATOM    806  CB  LEU   107      13.337  -1.105 -14.719  1.00158.51           C
ATOM    807  CG  LEU   107      14.036  -0.135 -13.773  1.00158.51           C
ATOM    808  CD1 LEU   107      15.024   0.708 -14.597  1.00158.51           C
ATOM    809  CD2 LEU   107      13.073   0.699 -12.927  1.00158.51           C
ATOM    810  N   ARG   108      13.071  -4.216 -14.622  1.00175.63           N
ATOM    811  CA  ARG   108      12.673  -5.360 -13.867  1.00175.63           C
ATOM    812  C   ARG   108      13.809  -6.338 -13.887  1.00175.63           C
ATOM    813  O   ARG   108      14.127  -6.950 -12.871  1.00175.63           O
ATOM    814  CB  ARG   108      11.448  -6.044 -14.488  1.00175.63           C
ATOM    815  CG  ARG   108      10.496  -6.644 -13.460  1.00175.63           C
ATOM    816  CD  ARG   108       9.449  -5.630 -12.973  1.00175.63           C
ATOM    817  NE  ARG   108      10.121  -4.486 -12.285  1.00175.63           N
ATOM    818  CZ  ARG   108       9.352  -3.554 -11.644  1.00175.63           C
ATOM    819  NH1 ARG   108       7.993  -3.599 -11.766  1.00175.63           N
ATOM    820  NH2 ARG   108       9.923  -2.586 -10.868  1.00175.63           N
ATOM    821  N   ASP   109      14.457  -6.493 -15.059  1.00 45.61           N
ATOM    822  CA  ASP   109      15.521  -7.435 -15.239  1.00 45.61           C
ATOM    823  C   ASP   109      16.661  -7.050 -14.352  1.00 45.61           C
ATOM    824  O   ASP   109      17.255  -7.902 -13.696  1.00 45.61           O
ATOM    825  CB  ASP   109      16.016  -7.470 -16.697  1.00 45.61           C
ATOM    826  CG  ASP   109      16.955  -8.654 -16.863  1.00 45.61           C
ATOM    827  OD1 ASP   109      17.954  -8.728 -16.102  1.00 45.61           O
ATOM    828  OD2 ASP   109      16.680  -9.508 -17.748  1.00 45.61           O
ATOM    829  N   TYR   110      16.991  -5.745 -14.301  1.00 82.89           N
ATOM    830  CA  TYR   110      18.090  -5.310 -13.492  1.00 82.89           C
ATOM    831  C   TYR   110      17.812  -5.534 -12.053  1.00 82.89           C
ATOM    832  O   TYR   110      18.698  -5.970 -11.323  1.00 82.89           O
ATOM    833  CB  TYR   110      18.499  -3.844 -13.687  1.00 82.89           C
ATOM    834  CG  TYR   110      19.401  -3.860 -14.864  1.00 82.89           C
ATOM    835  CD1 TYR   110      18.912  -3.789 -16.146  1.00 82.89           C
ATOM    836  CD2 TYR   110      20.756  -3.972 -14.660  1.00 82.89           C
ATOM    837  CE1 TYR   110      19.782  -3.813 -17.211  1.00 82.89           C
ATOM    838  CE2 TYR   110      21.627  -3.996 -15.719  1.00 82.89           C
ATOM    839  CZ  TYR   110      21.137  -3.914 -16.998  1.00 82.89           C
ATOM    840  OH  TYR   110      22.030  -3.939 -18.089  1.00 82.89           O
ATOM    841  N   VAL   111      16.592  -5.230 -11.587  1.00103.18           N
ATOM    842  CA  VAL   111      16.346  -5.422 -10.200  1.00103.18           C
ATOM    843  C   VAL   111      16.393  -6.870  -9.845  1.00103.18           C
ATOM    844  O   VAL   111      16.881  -7.207  -8.772  1.00103.18           O
ATOM    845  CB  VAL   111      15.148  -4.697  -9.687  1.00103.18           C
ATOM    846  CG1 VAL   111      15.554  -3.219  -9.539  1.00103.18           C
ATOM    847  CG2 VAL   111      14.042  -4.841 -10.732  1.00103.18           C
ATOM    848  N   ASN   112      15.917  -7.775 -10.720  1.00 81.69           N
ATOM    849  CA  ASN   112      15.977  -9.164 -10.374  1.00 81.69           C
ATOM    850  C   ASN   112      17.408  -9.605 -10.271  1.00 81.69           C
ATOM    851  O   ASN   112      17.742 -10.384  -9.383  1.00 81.69           O
ATOM    852  CB  ASN   112      15.200 -10.088 -11.327  1.00 81.69           C
ATOM    853  CG  ASN   112      13.719  -9.955 -10.975  1.00 81.69           C
ATOM    854  ND2 ASN   112      13.390  -9.014 -10.050  1.00 81.69           N
ATOM    855  OD1 ASN   112      12.874 -10.675 -11.503  1.00 81.69           O
ATOM    856  N   ASP   113      18.300  -9.127 -11.164  1.00 67.80           N
ATOM    857  CA  ASP   113      19.670  -9.549 -11.095  1.00 67.80           C
ATOM    858  C   ASP   113      20.315  -9.039  -9.842  1.00 67.80           C
ATOM    859  O   ASP   113      21.115  -9.742  -9.230  1.00 67.80           O
ATOM    860  CB  ASP   113      20.512  -9.175 -12.338  1.00 67.80           C
ATOM    861  CG  ASP   113      20.577  -7.670 -12.554  1.00 67.80           C
ATOM    862  OD1 ASP   113      21.042  -6.939 -11.640  1.00 67.80           O
ATOM    863  OD2 ASP   113      20.189  -7.238 -13.672  1.00 67.80           O
ATOM    864  N   ILE   114      19.985  -7.807  -9.414  1.00107.95           N
ATOM    865  CA  ILE   114      20.573  -7.243  -8.236  1.00107.95           C
ATOM    866  C   ILE   114      20.137  -8.037  -7.054  1.00107.95           C
ATOM    867  O   ILE   114      20.929  -8.330  -6.163  1.00107.95           O
ATOM    868  CB  ILE   114      20.203  -5.803  -8.061  1.00107.95           C
ATOM    869  CG1 ILE   114      20.844  -4.978  -9.186  1.00107.95           C
ATOM    870  CG2 ILE   114      20.635  -5.353  -6.663  1.00107.95           C
ATOM    871  CD1 ILE   114      20.327  -3.545  -9.270  1.00107.95           C
ATOM    872  N   ALA   115      18.849  -8.408  -7.021  1.00 59.32           N
ATOM    873  CA  ALA   115      18.305  -9.141  -5.926  1.00 59.32           C
ATOM    874  C   ALA   115      18.936 -10.491  -5.841  1.00 59.32           C
ATOM    875  O   ALA   115      19.194 -10.981  -4.747  1.00 59.32           O
ATOM    876  CB  ALA   115      16.796  -9.287  -6.041  1.00 59.32           C
ATOM    877  N   ASP   116      19.195 -11.150  -6.983  1.00 78.73           N
ATOM    878  CA  ASP   116      19.774 -12.458  -6.915  1.00 78.73           C
ATOM    879  C   ASP   116      21.137 -12.353  -6.300  1.00 78.73           C
ATOM    880  O   ASP   116      21.518 -13.189  -5.484  1.00 78.73           O
ATOM    881  CB  ASP   116      19.896 -13.135  -8.292  1.00 78.73           C
ATOM    882  CG  ASP   116      18.511 -13.607  -8.716  1.00 78.73           C
ATOM    883  OD1 ASP   116      17.580 -13.518  -7.873  1.00 78.73           O
ATOM    884  OD2 ASP   116      18.360 -14.072  -9.878  1.00 78.73           O
ATOM    885  N   ASP   117      21.911 -11.315  -6.667  1.00 78.35           N
ATOM    886  CA  ASP   117      23.240 -11.162  -6.153  1.00 78.35           C
ATOM    887  C   ASP   117      23.211 -10.792  -4.703  1.00 78.35           C
ATOM    888  O   ASP   117      24.189 -11.005  -3.991  1.00 78.35           O
ATOM    889  CB  ASP   117      24.108 -10.133  -6.910  1.00 78.35           C
ATOM    890  CG  ASP   117      23.589  -8.720  -6.711  1.00 78.35           C
ATOM    891  OD1 ASP   117      23.640  -8.219  -5.556  1.00 78.35           O
ATOM    892  OD2 ASP   117      23.141  -8.115  -7.721  1.00 78.35           O
ATOM    893  N   VAL   118      22.101 -10.205  -4.225  1.00137.94           N
ATOM    894  CA  VAL   118      22.100  -9.667  -2.891  1.00137.94           C
ATOM    895  C   VAL   118      21.157 -10.412  -1.993  1.00137.94           C
ATOM    896  O   VAL   118      20.050 -10.777  -2.380  1.00137.94           O
ATOM    897  CB  VAL   118      21.654  -8.237  -2.900  1.00137.94           C
ATOM    898  CG1 VAL   118      20.186  -8.194  -3.358  1.00137.94           C
ATOM    899  CG2 VAL   118      21.892  -7.623  -1.516  1.00137.94           C
ATOM    900  N   PRO   119      21.589 -10.589  -0.766  1.00166.38           N
ATOM    901  CA  PRO   119      20.891 -11.322   0.257  1.00166.38           C
ATOM    902  C   PRO   119      19.460 -10.949   0.466  1.00166.38           C
ATOM    903  O   PRO   119      18.662 -11.879   0.362  1.00166.38           O
ATOM    904  CB  PRO   119      21.743 -11.193   1.516  1.00166.38           C
ATOM    905  CG  PRO   119      23.162 -10.944   0.974  1.00166.38           C
ATOM    906  CD  PRO   119      22.937 -10.225  -0.368  1.00166.38           C
ATOM    907  N   LYS   120      19.136  -9.658   0.777  1.00242.72           N
ATOM    908  CA  LYS   120      17.787  -9.131   0.892  1.00242.72           C
ATOM    909  C   LYS   120      17.709  -8.147   2.018  1.00242.72           C
ATOM    910  O   LYS   120      18.764  -7.881   2.571  1.00242.72           O
ATOM    911  CB  LYS   120      16.682 -10.192   1.084  1.00242.72           C
ATOM    912  CG  LYS   120      16.216 -10.797  -0.239  1.00242.72           C
ATOM    913  CD  LYS   120      15.347 -12.041  -0.073  1.00242.72           C
ATOM    914  CE  LYS   120      14.274 -11.883   1.004  1.00242.72           C
ATOM    915  NZ  LYS   120      13.531 -10.620   0.793  1.00242.72           N
ATOM    916  N   PRO   121      16.525  -7.689   2.451  1.00274.89           N
ATOM    917  CA  PRO   121      16.361  -6.673   3.450  1.00274.89           C
ATOM    918  C   PRO   121      17.360  -6.591   4.528  1.00274.89           C
ATOM    919  O   PRO   121      17.930  -7.607   4.914  1.00274.89           O
ATOM    920  CB  PRO   121      14.884  -6.684   3.785  1.00274.89           C
ATOM    921  CG  PRO   121      14.281  -6.910   2.385  1.00274.89           C
ATOM    922  CD  PRO   121      15.425  -7.512   1.533  1.00274.89           C
ATOM    923  N   PRO   122      17.301  -5.485   5.205  1.00271.76           N
ATOM    924  CA  PRO   122      18.488  -4.799   5.643  1.00271.76           C
ATOM    925  C   PRO   122      19.866  -5.205   5.209  1.00271.76           C
ATOM    926  O   PRO   122      20.651  -4.264   5.108  1.00271.76           O
ATOM    927  CB  PRO   122      18.358  -4.567   7.151  1.00271.76           C
ATOM    928  CG  PRO   122      17.127  -5.382   7.567  1.00271.76           C
ATOM    929  CD  PRO   122      16.312  -5.482   6.273  1.00271.76           C
ATOM    930  N   LYS   123      20.247  -6.476   4.972  1.00218.42           N
ATOM    931  CA  LYS   123      21.577  -6.699   4.471  1.00218.42           C
ATOM    932  C   LYS   123      21.772  -5.870   3.221  1.00218.42           C
ATOM    933  O   LYS   123      22.643  -5.004   3.196  1.00218.42           O
ATOM    934  CB  LYS   123      21.869  -8.176   4.147  1.00218.42           C
ATOM    935  CG  LYS   123      21.728  -9.093   5.367  1.00218.42           C
ATOM    936  CD  LYS   123      22.500  -8.607   6.599  1.00218.42           C
ATOM    937  CE  LYS   123      23.931  -8.155   6.306  1.00218.42           C
ATOM    938  NZ  LYS   123      24.517  -7.521   7.510  1.00218.42           N
ATOM    939  N   GLY   124      20.926  -6.023   2.181  1.00 51.94           N
ATOM    940  CA  GLY   124      21.086  -5.182   1.024  1.00 51.94           C
ATOM    941  C   GLY   124      19.709  -4.786   0.595  1.00 51.94           C
ATOM    942  O   GLY   124      18.794  -5.603   0.627  1.00 51.94           O
ATOM    943  N   ALA   125      19.515  -3.512   0.193  1.00 73.67           N
ATOM    944  CA  ALA   125      18.218  -3.100  -0.278  1.00 73.67           C
ATOM    945  C   ALA   125      18.496  -2.411  -1.570  1.00 73.67           C
ATOM    946  O   ALA   125      19.439  -1.631  -1.628  1.00 73.67           O
ATOM    947  CB  ALA   125      17.498  -2.110   0.654  1.00 73.67           C
ATOM    948  N   ILE   126      17.691  -2.659  -2.630  1.00152.61           N
ATOM    949  CA  ILE   126      18.018  -2.115  -3.923  1.00152.61           C
ATOM    950  C   ILE   126      17.291  -0.821  -4.119  1.00152.61           C
ATOM    951  O   ILE   126      16.107  -0.711  -3.796  1.00152.61           O
ATOM    952  CB  ILE   126      17.668  -3.028  -5.078  1.00152.61           C
ATOM    953  CG1 ILE   126      16.154  -3.230  -5.215  1.00152.61           C
ATOM    954  CG2 ILE   126      18.408  -4.360  -4.885  1.00152.61           C
ATOM    955  CD1 ILE   126      15.766  -4.008  -6.474  1.00152.61           C
ATOM    956  N   HIS   127      18.007   0.203  -4.645  1.00128.31           N
ATOM    957  CA  HIS   127      17.407   1.505  -4.763  1.00128.31           C
ATOM    958  C   HIS   127      18.071   2.265  -5.893  1.00128.31           C
ATOM    959  O   HIS   127      19.274   2.503  -5.897  1.00128.31           O
ATOM    960  CB  HIS   127      17.611   2.266  -3.448  1.00128.31           C
ATOM    961  CG  HIS   127      16.617   3.349  -3.203  1.00128.31           C
ATOM    962  CD2 HIS   127      15.690   3.911  -4.024  1.00128.31           C
ATOM    963  ND1 HIS   127      16.476   3.974  -1.987  1.00128.31           N
ATOM    964  CE1 HIS   127      15.481   4.881  -2.131  1.00128.31           C
ATOM    965  NE2 HIS   127      14.971   4.880  -3.349  1.00128.31           N
ATOM    966  N   PHE   128      17.246   2.742  -6.842  1.00320.85           N
ATOM    967  CA  PHE   128      17.499   3.458  -8.072  1.00320.85           C
ATOM    968  C   PHE   128      18.065   4.821  -7.875  1.00320.85           C
ATOM    969  O   PHE   128      18.348   5.524  -8.839  1.00320.85           O
ATOM    970  CB  PHE   128      16.235   3.689  -8.888  1.00320.85           C
ATOM    971  CG  PHE   128      16.188   2.611  -9.886  1.00320.85           C
ATOM    972  CD1 PHE   128      16.269   1.285  -9.543  1.00320.85           C
ATOM    973  CD2 PHE   128      16.020   2.967 -11.190  1.00320.85           C
ATOM    974  CE1 PHE   128      16.221   0.316 -10.514  1.00320.85           C
ATOM    975  CE2 PHE   128      15.964   2.008 -12.155  1.00320.85           C
ATOM    976  CZ  PHE   128      16.069   0.684 -11.824  1.00320.85           C
ATOM    977  N   LEU   129      17.976   5.336  -6.660  1.00247.18           N
ATOM    978  CA  LEU   129      18.608   6.562  -6.291  1.00247.18           C
ATOM    979  C   LEU   129      18.629   6.494  -4.826  1.00247.18           C
ATOM    980  O   LEU   129      17.623   6.117  -4.234  1.00247.18           O
ATOM    981  CB  LEU   129      17.903   7.853  -6.750  1.00247.18           C
ATOM    982  CG  LEU   129      18.412   8.372  -8.105  1.00247.18           C
ATOM    983  CD1 LEU   129      17.607   9.577  -8.589  1.00247.18           C
ATOM    984  CD2 LEU   129      19.902   8.727  -7.999  1.00247.18           C
ATOM    985  N   SER   130      19.786   6.793  -4.213  1.00143.50           N
ATOM    986  CA  SER   130      19.869   6.734  -2.786  1.00143.50           C
ATOM    987  C   SER   130      19.131   7.939  -2.293  1.00143.50           C
ATOM    988  O   SER   130      19.169   8.994  -2.920  1.00143.50           O
ATOM    989  CB  SER   130      21.305   6.800  -2.233  1.00143.50           C
ATOM    990  OG  SER   130      21.869   8.083  -2.453  1.00143.50           O
ATOM    991  N   PRO   131      18.520   7.804  -1.147  1.00251.25           N
ATOM    992  CA  PRO   131      17.669   8.841  -0.602  1.00251.25           C
ATOM    993  C   PRO   131      18.249  10.153  -0.196  1.00251.25           C
ATOM    994  O   PRO   131      17.663  10.828   0.651  1.00251.25           O
ATOM    995  CB  PRO   131      16.864   8.188   0.515  1.00251.25           C
ATOM    996  CG  PRO   131      16.721   6.736   0.042  1.00251.25           C
ATOM    997  CD  PRO   131      17.987   6.490  -0.799  1.00251.25           C
ATOM    998  N   GLU   132      19.463  10.459  -0.643  1.00295.74           N
ATOM    999  CA  GLU   132      19.963  11.787  -0.513  1.00295.74           C
ATOM   1000  C   GLU   132      21.018  11.764  -1.549  1.00295.74           C
ATOM   1001  O   GLU   132      22.178  12.094  -1.322  1.00295.74           O
ATOM   1002  CB  GLU   132      20.532  12.109   0.878  1.00295.74           C
ATOM   1003  CG  GLU   132      20.511  13.610   1.160  1.00295.74           C
ATOM   1004  CD  GLU   132      20.354  13.857   2.651  1.00295.74           C
ATOM   1005  OE1 GLU   132      21.141  13.270   3.438  1.00295.74           O
ATOM   1006  OE2 GLU   132      19.433  14.635   3.019  1.00295.74           O
ATOM   1007  N   GLU   133      20.604  11.297  -2.737  1.00221.58           N
ATOM   1008  CA  GLU   133      21.478  11.215  -3.853  1.00221.58           C
ATOM   1009  C   GLU   133      21.504  12.590  -4.379  1.00221.58           C
ATOM   1010  O   GLU   133      20.481  13.269  -4.457  1.00221.58           O
ATOM   1011  CB  GLU   133      20.962  10.263  -4.927  1.00221.58           C
ATOM   1012  CG  GLU   133      22.081   9.718  -5.807  1.00221.58           C
ATOM   1013  CD  GLU   133      22.792   8.607  -5.048  1.00221.58           C
ATOM   1014  OE1 GLU   133      22.198   7.504  -4.934  1.00221.58           O
ATOM   1015  OE2 GLU   133      23.939   8.840  -4.580  1.00221.58           O
ATOM   1016  N   MET   134      22.722  13.098  -4.638  1.00146.65           N
ATOM   1017  CA  MET   134      22.968  14.491  -4.928  1.00146.65           C
ATOM   1018  C   MET   134      22.718  15.249  -3.630  1.00146.65           C
ATOM   1019  O   MET   134      23.071  16.417  -3.483  1.00146.65           O
ATOM   1020  CB  MET   134      21.970  15.028  -5.966  1.00146.65           C
ATOM   1021  CG  MET   134      21.789  14.111  -7.183  1.00146.65           C
ATOM   1022  SD  MET   134      23.245  13.847  -8.237  1.00146.65           S
ATOM   1023  CE  MET   134      22.426  12.637  -9.320  1.00146.65           C
ATOM   1024  N   GLU   135      22.153  14.527  -2.643  1.00178.24           N
ATOM   1025  CA  GLU   135      21.756  14.758  -1.308  1.00178.24           C
ATOM   1026  C   GLU   135      20.579  15.651  -1.310  1.00178.24           C
ATOM   1027  O   GLU   135      19.551  15.345  -0.719  1.00178.24           O
ATOM   1028  CB  GLU   135      22.879  15.410  -0.495  1.00178.24           C
ATOM   1029  CG  GLU   135      24.087  14.493  -0.301  1.00178.24           C
ATOM   1030  CD  GLU   135      25.210  15.310   0.320  1.00178.24           C
ATOM   1031  OE1 GLU   135      24.951  15.986   1.351  1.00178.24           O
ATOM   1032  OE2 GLU   135      26.343  15.269  -0.231  1.00178.24           O
ATOM   1033  N   ASP   136      20.648  16.769  -2.029  1.00 97.65           N
ATOM   1034  CA  ASP   136      19.478  17.579  -1.994  1.00 97.65           C
ATOM   1035  C   ASP   136      18.461  17.042  -2.933  1.00 97.65           C
ATOM   1036  O   ASP   136      17.277  16.987  -2.603  1.00 97.65           O
ATOM   1037  CB  ASP   136      19.722  19.072  -2.258  1.00 97.65           C
ATOM   1038  CG  ASP   136      20.190  19.634  -0.921  1.00 97.65           C
ATOM   1039  OD1 ASP   136      20.074  18.892   0.093  1.00 97.65           O
ATOM   1040  OD2 ASP   136      20.652  20.806  -0.890  1.00 97.65           O
ATOM   1041  N   LYS   137      18.915  16.602  -4.125  1.00153.07           N
ATOM   1042  CA  LYS   137      18.002  16.160  -5.136  1.00153.07           C
ATOM   1043  C   LYS   137      17.227  14.994  -4.643  1.00153.07           C
ATOM   1044  O   LYS   137      15.998  15.012  -4.683  1.00153.07           O
ATOM   1045  CB  LYS   137      18.677  15.770  -6.457  1.00153.07           C
ATOM   1046  CG  LYS   137      18.884  16.972  -7.379  1.00153.07           C
ATOM   1047  CD  LYS   137      19.811  18.046  -6.813  1.00153.07           C
ATOM   1048  CE  LYS   137      19.995  19.239  -7.755  1.00153.07           C
ATOM   1049  NZ  LYS   137      18.755  20.048  -7.792  1.00153.07           N
ATOM   1050  N   LEU   138      17.891  13.927  -4.170  1.00180.34           N
ATOM   1051  CA  LEU   138      17.017  13.019  -3.519  1.00180.34           C
ATOM   1052  C   LEU   138      17.044  13.466  -2.131  1.00180.34           C
ATOM   1053  O   LEU   138      18.099  13.497  -1.515  1.00180.34           O
ATOM   1054  CB  LEU   138      17.171  11.514  -3.732  1.00180.34           C
ATOM   1055  CG  LEU   138      16.177  11.117  -4.839  1.00180.34           C
ATOM   1056  CD1 LEU   138      16.157   9.608  -5.094  1.00180.34           C
ATOM   1057  CD2 LEU   138      14.774  11.654  -4.501  1.00180.34           C
ATOM   1058  N   ASP   139      15.882  13.902  -1.624  1.00144.49           N
ATOM   1059  CA  ASP   139      15.958  14.566  -0.376  1.00144.49           C
ATOM   1060  C   ASP   139      15.384  13.792   0.733  1.00144.49           C
ATOM   1061  O   ASP   139      14.181  13.558   0.804  1.00144.49           O
ATOM   1062  CB  ASP   139      15.319  15.956  -0.329  1.00144.49           C
ATOM   1063  CG  ASP   139      15.967  16.659   0.855  1.00144.49           C
ATOM   1064  OD1 ASP   139      17.009  16.144   1.341  1.00144.49           O
ATOM   1065  OD2 ASP   139      15.435  17.717   1.285  1.00144.49           O
ATOM   1066  N   ILE   140      16.296  13.375   1.615  1.00246.59           N
ATOM   1067  CA  ILE   140      16.017  12.746   2.869  1.00246.59           C
ATOM   1068  C   ILE   140      17.346  12.587   3.496  1.00246.59           C
ATOM   1069  O   ILE   140      18.230  11.962   2.915  1.00246.59           O
ATOM   1070  CB  ILE   140      15.469  11.364   2.813  1.00246.59           C
ATOM   1071  CG1 ILE   140      14.016  11.363   2.353  1.00246.59           C
ATOM   1072  CG2 ILE   140      15.647  10.767   4.213  1.00246.59           C
ATOM   1073  CD1 ILE   140      13.599  10.042   1.749  1.00246.59           C
ATOM   1074  N   VAL   141      17.540  13.169   4.687  1.00 92.35           N
ATOM   1075  CA  VAL   141      18.787  12.933   5.336  1.00 92.35           C
ATOM   1076  C   VAL   141      18.562  11.578   5.942  1.00 92.35           C
ATOM   1077  O   VAL   141      17.633  11.401   6.731  1.00 92.35           O
ATOM   1078  CB  VAL   141      19.029  13.861   6.489  1.00 92.35           C
ATOM   1079  CG1 VAL   141      20.393  13.526   7.111  1.00 92.35           C
ATOM   1080  CG2 VAL   141      18.857  15.313   6.024  1.00 92.35           C
ATOM   1081  N   VAL   142      19.392  10.574   5.603  1.00 78.11           N
ATOM   1082  CA  VAL   142      19.139   9.261   6.129  1.00 78.11           C
ATOM   1083  C   VAL   142      20.206   8.907   7.111  1.00 78.11           C
ATOM   1084  O   VAL   142      21.395   9.103   6.864  1.00 78.11           O
ATOM   1085  CB  VAL   142      19.190   8.170   5.095  1.00 78.11           C
ATOM   1086  CG1 VAL   142      18.032   8.355   4.108  1.00 78.11           C
ATOM   1087  CG2 VAL   142      20.570   8.201   4.415  1.00 78.11           C
ATOM   1088  N   THR   143      19.783   8.369   8.270  1.00 68.72           N
ATOM   1089  CA  THR   143      20.707   7.948   9.285  1.00 68.72           C
ATOM   1090  C   THR   143      20.138   6.722   9.919  1.00 68.72           C
ATOM   1091  O   THR   143      18.929   6.625  10.103  1.00 68.72           O
ATOM   1092  CB  THR   143      20.876   8.940  10.400  1.00 68.72           C
ATOM   1093  CG2 THR   143      21.870   8.366  11.425  1.00 68.72           C
ATOM   1094  OG1 THR   143      21.344  10.183   9.897  1.00 68.72           O
ATOM   1095  N   THR   144      21.024   5.798  10.332  1.00108.97           N
ATOM   1096  CA  THR   144      20.740   4.513  10.922  1.00108.97           C
ATOM   1097  C   THR   144      20.121   4.719  12.269  1.00108.97           C
ATOM   1098  O   THR   144      19.683   3.758  12.899  1.00108.97           O
ATOM   1099  CB  THR   144      21.973   3.671  11.155  1.00108.97           C
ATOM   1100  CG2 THR   144      21.558   2.256  11.602  1.00108.97           C
ATOM   1101  OG1 THR   144      22.722   3.549   9.961  1.00108.97           O
ATOM   1102  N   ASP   145      20.200   5.953  12.808  1.00137.26           N
ATOM   1103  CA  ASP   145      19.620   6.222  14.093  1.00137.26           C
ATOM   1104  C   ASP   145      18.153   6.431  13.922  1.00137.26           C
ATOM   1105  O   ASP   145      17.719   7.203  13.066  1.00137.26           O
ATOM   1106  CB  ASP   145      20.195   7.466  14.782  1.00137.26           C
ATOM   1107  CG  ASP   145      21.653   7.152  15.068  1.00137.26           C
ATOM   1108  OD1 ASP   145      21.956   5.963  15.353  1.00137.26           O
ATOM   1109  OD2 ASP   145      22.486   8.093  14.985  1.00137.26           O
ATOM   1110  N   ASP   146      17.350   5.631  14.653  1.00104.75           N
ATOM   1111  CA  ASP   146      15.935   5.818  14.636  1.00104.75           C
ATOM   1112  C   ASP   146      15.572   6.902  15.605  1.00104.75           C
ATOM   1113  O   ASP   146      14.664   7.689  15.352  1.00104.75           O
ATOM   1114  CB  ASP   146      15.138   4.543  14.948  1.00104.75           C
ATOM   1115  CG  ASP   146      13.752   4.707  14.333  1.00104.75           C
ATOM   1116  OD1 ASP   146      13.442   5.829  13.849  1.00104.75           O
ATOM   1117  OD2 ASP   146      12.991   3.703  14.324  1.00104.75           O
ATOM   1118  N   ALA   147      16.286   6.957  16.752  1.00 57.26           N
ATOM   1119  CA  ALA   147      16.027   7.899  17.797  1.00 57.26           C
ATOM   1120  C   ALA   147      16.263   9.280  17.286  1.00 57.26           C
ATOM   1121  O   ALA   147      15.468  10.180  17.545  1.00 57.26           O
ATOM   1122  CB  ALA   147      16.930   7.681  19.019  1.00 57.26           C
ATOM   1123  N   GLU   148      17.362   9.478  16.536  1.00 46.71           N
ATOM   1124  CA  GLU   148      17.687  10.783  16.040  1.00 46.71           C
ATOM   1125  C   GLU   148      16.641  11.214  15.066  1.00 46.71           C
ATOM   1126  O   GLU   148      16.234  12.373  15.070  1.00 46.71           O
ATOM   1127  CB  GLU   148      19.055  10.860  15.348  1.00 46.71           C
ATOM   1128  CG  GLU   148      20.220  10.655  16.320  1.00 46.71           C
ATOM   1129  CD  GLU   148      21.515  10.972  15.586  1.00 46.71           C
ATOM   1130  OE1 GLU   148      21.446  11.688  14.551  1.00 46.71           O
ATOM   1131  OE2 GLU   148      22.591  10.512  16.052  1.00 46.71           O
ATOM   1132  N   ALA   149      16.171  10.289  14.207  1.00 52.85           N
ATOM   1133  CA  ALA   149      15.201  10.643  13.213  1.00 52.85           C
ATOM   1134  C   ALA   149      13.948  11.083  13.901  1.00 52.85           C
ATOM   1135  O   ALA   149      13.335  12.069  13.503  1.00 52.85           O
ATOM   1136  CB  ALA   149      14.842   9.474  12.277  1.00 52.85           C
ATOM   1137  N   VAL   150      13.542  10.345  14.948  1.00219.43           N
ATOM   1138  CA  VAL   150      12.348  10.589  15.693  1.00219.43           C
ATOM   1139  C   VAL   150      12.533  11.676  16.690  1.00219.43           C
ATOM   1140  O   VAL   150      11.773  11.728  17.647  1.00219.43           O
ATOM   1141  CB  VAL   150      11.700   9.405  16.327  1.00219.43           C
ATOM   1142  CG1 VAL   150      12.418   9.050  17.627  1.00219.43           C
ATOM   1143  CG2 VAL   150      10.222   9.756  16.506  1.00219.43           C
ATOM   1144  N   GLU   151      13.652  12.420  16.654  1.00 91.65           N
ATOM   1145  CA  GLU   151      13.741  13.533  17.558  1.00 91.65           C
ATOM   1146  C   GLU   151      13.108  14.736  16.907  1.00 91.65           C
ATOM   1147  O   GLU   151      13.335  15.024  15.734  1.00 91.65           O
ATOM   1148  CB  GLU   151      15.180  13.849  17.996  1.00 91.65           C
ATOM   1149  CG  GLU   151      15.701  12.765  18.944  1.00 91.65           C
ATOM   1150  CD  GLU   151      17.202  12.911  19.128  1.00 91.65           C
ATOM   1151  OE1 GLU   151      17.824  13.672  18.339  1.00 91.65           O
ATOM   1152  OE2 GLU   151      17.750  12.251  20.051  1.00 91.65           O
ATOM   1153  N   ASP   152      12.227  15.423  17.671  1.00117.29           N
ATOM   1154  CA  ASP   152      11.523  16.631  17.323  1.00117.29           C
ATOM   1155  C   ASP   152      10.720  16.508  16.057  1.00117.29           C
ATOM   1156  O   ASP   152      10.378  17.528  15.461  1.00117.29           O
ATOM   1157  CB  ASP   152      12.421  17.869  17.198  1.00117.29           C
ATOM   1158  CG  ASP   152      12.751  18.345  18.603  1.00117.29           C
ATOM   1159  OD1 ASP   152      12.344  17.653  19.574  1.00117.29           O
ATOM   1160  OD2 ASP   152      13.409  19.412  18.721  1.00117.29           O
ATOM   1161  N   ALA   153      10.351  15.285  15.630  1.00 86.16           N
ATOM   1162  CA  ALA   153       9.577  15.092  14.438  1.00 86.16           C
ATOM   1163  C   ALA   153       8.094  15.154  14.676  1.00 86.16           C
ATOM   1164  O   ALA   153       7.542  14.426  15.495  1.00 86.16           O
ATOM   1165  CB  ALA   153       9.885  13.759  13.732  1.00 86.16           C
ATOM   1166  N   ASP   154       7.403  16.010  13.895  1.00119.87           N
ATOM   1167  CA  ASP   154       5.979  16.185  13.959  1.00119.87           C
ATOM   1168  C   ASP   154       5.304  14.953  13.427  1.00119.87           C
ATOM   1169  O   ASP   154       4.154  14.666  13.760  1.00119.87           O
ATOM   1170  CB  ASP   154       5.513  17.377  13.106  1.00119.87           C
ATOM   1171  CG  ASP   154       4.036  17.605  13.375  1.00119.87           C
ATOM   1172  OD1 ASP   154       3.530  17.049  14.386  1.00119.87           O
ATOM   1173  OD2 ASP   154       3.393  18.334  12.571  1.00119.87           O
ATOM   1174  N   MET   155       5.966  14.206  12.524  1.00142.47           N
ATOM   1175  CA  MET   155       5.255  13.075  12.010  1.00142.47           C
ATOM   1176  C   MET   155       6.231  11.977  11.771  1.00142.47           C
ATOM   1177  O   MET   155       7.336  12.223  11.301  1.00142.47           O
ATOM   1178  CB  MET   155       4.567  13.436  10.685  1.00142.47           C
ATOM   1179  CG  MET   155       3.418  12.524  10.269  1.00142.47           C
ATOM   1180  SD  MET   155       2.418  13.256   8.939  1.00142.47           S
ATOM   1181  CE  MET   155       1.080  12.039   9.027  1.00142.47           C
ATOM   1182  N   ILE   156       5.868  10.727  12.124  1.00178.39           N
ATOM   1183  CA  ILE   156       6.777   9.659  11.818  1.00178.39           C
ATOM   1184  C   ILE   156       6.042   8.707  10.951  1.00178.39           C
ATOM   1185  O   ILE   156       4.870   8.463  11.168  1.00178.39           O
ATOM   1186  CB  ILE   156       7.483   8.970  12.979  1.00178.39           C
ATOM   1187  CG1 ILE   156       6.534   8.438  14.062  1.00178.39           C
ATOM   1188  CG2 ILE   156       8.538   9.944  13.537  1.00178.39           C
ATOM   1189  CD1 ILE   156       5.969   9.548  14.948  1.00178.39           C
ATOM   1190  N   ILE   157       6.658   8.216   9.867  1.00120.35           N
ATOM   1191  CA  ILE   157       5.932   7.277   9.061  1.00120.35           C
ATOM   1192  C   ILE   157       6.813   6.091   8.970  1.00120.35           C
ATOM   1193  O   ILE   157       7.993   6.227   8.654  1.00120.35           O
ATOM   1194  CB  ILE   157       5.606   7.783   7.693  1.00120.35           C
ATOM   1195  CG1 ILE   157       4.956   6.670   6.852  1.00120.35           C
ATOM   1196  CG2 ILE   157       6.870   8.423   7.113  1.00120.35           C
ATOM   1197  CD1 ILE   157       4.312   7.146   5.553  1.00120.35           C
ATOM   1198  N   SER   158       6.239   4.908   9.279  1.00147.99           N
ATOM   1199  CA  SER   158       6.938   3.656   9.310  1.00147.99           C
ATOM   1200  C   SER   158       6.549   2.892   8.079  1.00147.99           C
ATOM   1201  O   SER   158       5.370   2.708   7.782  1.00147.99           O
ATOM   1202  CB  SER   158       6.527   2.748  10.484  1.00147.99           C
ATOM   1203  OG  SER   158       6.780   3.362  11.738  1.00147.99           O
ATOM   1204  N   TRP   159       7.576   2.551   7.284  1.00190.62           N
ATOM   1205  CA  TRP   159       7.624   1.776   6.075  1.00190.62           C
ATOM   1206  C   TRP   159       7.843   0.301   6.218  1.00190.62           C
ATOM   1207  O   TRP   159       8.108  -0.325   5.196  1.00190.62           O
ATOM   1208  CB  TRP   159       8.515   2.340   4.968  1.00190.62           C
ATOM   1209  CG  TRP   159       7.784   3.403   4.188  1.00190.62           C
ATOM   1210  CD1 TRP   159       7.726   4.755   4.366  1.00190.62           C
ATOM   1211  CD2 TRP   159       6.940   3.104   3.065  1.00190.62           C
ATOM   1212  CE2 TRP   159       6.408   4.310   2.615  1.00190.62           C
ATOM   1213  CE3 TRP   159       6.634   1.918   2.462  1.00190.62           C
ATOM   1214  NE1 TRP   159       6.899   5.316   3.420  1.00190.62           N
ATOM   1215  CZ2 TRP   159       5.557   4.351   1.550  1.00190.62           C
ATOM   1216  CZ3 TRP   159       5.772   1.963   1.389  1.00190.62           C
ATOM   1217  CH2 TRP   159       5.244   3.156   0.943  1.00190.62           C
ATOM   1218  N   LEU   160       7.905  -0.257   7.448  1.00113.44           N
ATOM   1219  CA  LEU   160       8.223  -1.647   7.703  1.00113.44           C
ATOM   1220  C   LEU   160       7.328  -2.583   6.957  1.00113.44           C
ATOM   1221  O   LEU   160       6.127  -2.599   7.188  1.00113.44           O
ATOM   1222  CB  LEU   160       8.023  -2.028   9.177  1.00113.44           C
ATOM   1223  CG  LEU   160       8.862  -1.199  10.158  1.00113.44           C
ATOM   1224  CD1 LEU   160       8.604  -1.645  11.604  1.00113.44           C
ATOM   1225  CD2 LEU   160      10.351  -1.217   9.778  1.00113.44           C
ATOM   1226  N   PRO   161       7.827  -3.355   6.035  1.00118.24           N
ATOM   1227  CA  PRO   161       6.998  -4.332   5.387  1.00118.24           C
ATOM   1228  C   PRO   161       6.929  -5.620   6.150  1.00118.24           C
ATOM   1229  O   PRO   161       5.924  -6.318   6.036  1.00118.24           O
ATOM   1230  CB  PRO   161       7.572  -4.504   3.989  1.00118.24           C
ATOM   1231  CG  PRO   161       9.031  -4.049   4.127  1.00118.24           C
ATOM   1232  CD  PRO   161       8.980  -2.990   5.235  1.00118.24           C
ATOM   1233  N   LYS   162       7.994  -5.953   6.916  1.00115.22           N
ATOM   1234  CA  LYS   162       8.108  -7.216   7.588  1.00115.22           C
ATOM   1235  C   LYS   162       7.055  -7.349   8.646  1.00115.22           C
ATOM   1236  O   LYS   162       6.463  -8.416   8.807  1.00115.22           O
ATOM   1237  CB  LYS   162       9.497  -7.436   8.213  1.00115.22           C
ATOM   1238  CG  LYS   162      10.575  -7.691   7.157  1.00115.22           C
ATOM   1239  CD  LYS   162      12.003  -7.607   7.693  1.00115.22           C
ATOM   1240  CE  LYS   162      13.065  -7.855   6.619  1.00115.22           C
ATOM   1241  NZ  LYS   162      12.939  -9.232   6.092  1.00115.22           N
ATOM   1242  N   GLY   163       6.836  -6.278   9.430  1.00 50.62           N
ATOM   1243  CA  GLY   163       5.785  -6.220  10.407  1.00 50.62           C
ATOM   1244  C   GLY   163       6.049  -7.145  11.569  1.00 50.62           C
ATOM   1245  O   GLY   163       5.201  -7.263  12.452  1.00 50.62           O
ATOM   1246  N   GLY   164       7.186  -7.874  11.576  1.00 69.68           N
ATOM   1247  CA  GLY   164       7.447  -8.838  12.622  1.00 69.68           C
ATOM   1248  C   GLY   164       7.865  -8.327  13.983  1.00 69.68           C
ATOM   1249  O   GLY   164       7.251  -8.648  14.999  1.00 69.68           O
ATOM   1250  N   VAL   165       8.954  -7.538  14.018  1.00110.26           N
ATOM   1251  CA  VAL   165       9.666  -7.042  15.175  1.00110.26           C
ATOM   1252  C   VAL   165       9.019  -5.857  15.811  1.00110.26           C
ATOM   1253  O   VAL   165       9.533  -5.371  16.819  1.00110.26           O
ATOM   1254  CB  VAL   165      11.087  -6.678  14.879  1.00110.26           C
ATOM   1255  CG1 VAL   165      11.820  -7.968  14.489  1.00110.26           C
ATOM   1256  CG2 VAL   165      11.116  -5.611  13.776  1.00110.26           C
ATOM   1257  N   GLN   166       7.894  -5.362  15.261  1.00149.51           N
ATOM   1258  CA  GLN   166       7.435  -4.041  15.579  1.00149.51           C
ATOM   1259  C   GLN   166       7.398  -3.692  17.032  1.00149.51           C
ATOM   1260  O   GLN   166       7.690  -2.533  17.311  1.00149.51           O
ATOM   1261  CB  GLN   166       6.120  -3.594  14.920  1.00149.51           C
ATOM   1262  CG  GLN   166       6.324  -3.261  13.441  1.00149.51           C
ATOM   1263  CD  GLN   166       5.310  -2.196  13.047  1.00149.51           C
ATOM   1264  NE2 GLN   166       5.783  -1.197  12.255  1.00149.51           N
ATOM   1265  OE1 GLN   166       4.147  -2.218  13.443  1.00149.51           O
ATOM   1266  N   PRO   167       7.074  -4.497  17.994  1.00184.89           N
ATOM   1267  CA  PRO   167       7.181  -3.967  19.325  1.00184.89           C
ATOM   1268  C   PRO   167       8.581  -3.582  19.722  1.00184.89           C
ATOM   1269  O   PRO   167       8.726  -2.603  20.453  1.00184.89           O
ATOM   1270  CB  PRO   167       6.469  -4.969  20.223  1.00184.89           C
ATOM   1271  CG  PRO   167       5.379  -5.547  19.293  1.00184.89           C
ATOM   1272  CD  PRO   167       5.973  -5.440  17.875  1.00184.89           C
ATOM   1273  N   ASP   168       9.619  -4.318  19.267  1.00117.74           N
ATOM   1274  CA  ASP   168      10.981  -3.992  19.598  1.00117.74           C
ATOM   1275  C   ASP   168      11.324  -2.684  18.963  1.00117.74           C
ATOM   1276  O   ASP   168      11.939  -1.822  19.587  1.00117.74           O
ATOM   1277  CB  ASP   168      12.009  -5.003  19.054  1.00117.74           C
ATOM   1278  CG  ASP   168      11.935  -6.293  19.857  1.00117.74           C
ATOM   1279  OD1 ASP   168      12.275  -6.264  21.070  1.00117.74           O
ATOM   1280  OD2 ASP   168      11.549  -7.331  19.257  1.00117.74           O
ATOM   1281  N   ILE   169      10.912  -2.503  17.696  1.00 59.66           N
ATOM   1282  CA  ILE   169      11.231  -1.328  16.939  1.00 59.66           C
ATOM   1283  C   ILE   169      10.598  -0.147  17.587  1.00 59.66           C
ATOM   1284  O   ILE   169      11.202   0.915  17.701  1.00 59.66           O
ATOM   1285  CB  ILE   169      10.700  -1.372  15.541  1.00 59.66           C
ATOM   1286  CG1 ILE   169      11.332  -2.527  14.759  1.00 59.66           C
ATOM   1287  CG2 ILE   169      10.924   0.003  14.895  1.00 59.66           C
ATOM   1288  CD1 ILE   169      10.682  -2.722  13.394  1.00 59.66           C
ATOM   1289  N   PHE   170       9.347  -0.316  18.028  1.00147.02           N
ATOM   1290  CA  PHE   170       8.563   0.745  18.558  1.00147.02           C
ATOM   1291  C   PHE   170       9.251   1.211  19.805  1.00147.02           C
ATOM   1292  O   PHE   170       9.464   2.403  19.987  1.00147.02           O
ATOM   1293  CB  PHE   170       7.149   0.205  18.798  1.00147.02           C
ATOM   1294  CG  PHE   170       6.203   1.197  18.221  1.00147.02           C
ATOM   1295  CD1 PHE   170       6.503   1.810  17.025  1.00147.02           C
ATOM   1296  CD2 PHE   170       5.048   1.548  18.872  1.00147.02           C
ATOM   1297  CE1 PHE   170       5.651   2.732  16.464  1.00147.02           C
ATOM   1298  CE2 PHE   170       4.191   2.465  18.311  1.00147.02           C
ATOM   1299  CZ  PHE   170       4.485   3.062  17.110  1.00147.02           C
ATOM   1300  N   LYS   171       9.695   0.276  20.665  1.00168.67           N
ATOM   1301  CA  LYS   171      10.364   0.609  21.893  1.00168.67           C
ATOM   1302  C   LYS   171      11.635   1.334  21.558  1.00168.67           C
ATOM   1303  O   LYS   171      12.102   2.188  22.309  1.00168.67           O
ATOM   1304  CB  LYS   171      10.714  -0.629  22.741  1.00168.67           C
ATOM   1305  CG  LYS   171       9.489  -1.293  23.376  1.00168.67           C
ATOM   1306  CD  LYS   171       8.723  -0.347  24.298  1.00168.67           C
ATOM   1307  CE  LYS   171       7.479  -0.942  24.961  1.00168.67           C
ATOM   1308  NZ  LYS   171       7.776  -1.305  26.366  1.00168.67           N
ATOM   1309  N   LYS   172      12.208   1.036  20.383  1.00178.54           N
ATOM   1310  CA  LYS   172      13.481   1.561  19.994  1.00178.54           C
ATOM   1311  C   LYS   172      13.450   3.057  20.015  1.00178.54           C
ATOM   1312  O   LYS   172      14.505   3.660  20.193  1.00178.54           O
ATOM   1313  CB  LYS   172      13.896   1.122  18.580  1.00178.54           C
ATOM   1314  CG  LYS   172      15.344   1.468  18.227  1.00178.54           C
ATOM   1315  CD  LYS   172      16.371   0.687  19.048  1.00178.54           C
ATOM   1316  CE  LYS   172      16.654   1.309  20.415  1.00178.54           C
ATOM   1317  NZ  LYS   172      17.360   2.598  20.244  1.00178.54           N
ATOM   1318  N   ILE   173      12.307   3.711  19.698  1.00142.82           N
ATOM   1319  CA  ILE   173      12.294   5.135  19.886  1.00142.82           C
ATOM   1320  C   ILE   173      10.943   5.620  20.304  1.00142.82           C
ATOM   1321  O   ILE   173      10.497   6.670  19.848  1.00142.82           O
ATOM   1322  CB  ILE   173      12.680   5.912  18.665  1.00142.82           C
ATOM   1323  CG1 ILE   173      11.733   5.566  17.510  1.00142.82           C
ATOM   1324  CG2 ILE   173      14.169   5.684  18.379  1.00142.82           C
ATOM   1325  CD1 ILE   173      11.909   6.467  16.294  1.00142.82           C
ATOM   1326  N   ILE   174      10.225   4.894  21.171  1.00143.59           N
ATOM   1327  CA  ILE   174       8.984   5.463  21.615  1.00143.59           C
ATOM   1328  C   ILE   174       9.246   6.566  22.598  1.00143.59           C
ATOM   1329  O   ILE   174       8.514   7.547  22.677  1.00143.59           O
ATOM   1330  CB  ILE   174       7.949   4.500  22.096  1.00143.59           C
ATOM   1331  CG1 ILE   174       7.313   3.779  20.897  1.00143.59           C
ATOM   1332  CG2 ILE   174       6.922   5.319  22.851  1.00143.59           C
ATOM   1333  CD1 ILE   174       6.417   2.599  21.264  1.00143.59           C
ATOM   1334  N   ASP   175      10.283   6.435  23.430  1.00129.50           N
ATOM   1335  CA  ASP   175      10.521   7.502  24.357  1.00129.50           C
ATOM   1336  C   ASP   175      10.914   8.721  23.581  1.00129.50           C
ATOM   1337  O   ASP   175      10.579   9.847  23.943  1.00129.50           O
ATOM   1338  CB  ASP   175      11.622   7.154  25.361  1.00129.50           C
ATOM   1339  CG  ASP   175      11.053   6.052  26.246  1.00129.50           C
ATOM   1340  OD1 ASP   175       9.849   6.150  26.610  1.00129.50           O
ATOM   1341  OD2 ASP   175      11.805   5.090  26.557  1.00129.50           O
ATOM   1342  N   ASP   176      11.631   8.487  22.475  1.00141.28           N
ATOM   1343  CA  ASP   176      12.210   9.424  21.568  1.00141.28           C
ATOM   1344  C   ASP   176      11.148  10.095  20.767  1.00141.28           C
ATOM   1345  O   ASP   176      11.479  10.988  20.004  1.00141.28           O
ATOM   1346  CB  ASP   176      13.178   8.729  20.598  1.00141.28           C
ATOM   1347  CG  ASP   176      14.259   9.710  20.173  1.00141.28           C
ATOM   1348  OD1 ASP   176      13.948  10.734  19.510  1.00141.28           O
ATOM   1349  OD2 ASP   176      15.436   9.426  20.513  1.00141.28           O
ATOM   1350  N   ILE   177       9.882   9.628  20.801  1.00173.09           N
ATOM   1351  CA  ILE   177       8.840  10.284  20.055  1.00173.09           C
ATOM   1352  C   ILE   177       8.345  11.435  20.890  1.00173.09           C
ATOM   1353  O   ILE   177       8.384  11.398  22.120  1.00173.09           O
ATOM   1354  CB  ILE   177       7.718   9.370  19.611  1.00173.09           C
ATOM   1355  CG1 ILE   177       6.790  10.093  18.636  1.00173.09           C
ATOM   1356  CG2 ILE   177       6.986   8.794  20.815  1.00173.09           C
ATOM   1357  CD1 ILE   177       7.480  10.418  17.324  1.00173.09           C
ATOM   1358  N   PRO   178       7.973  12.499  20.213  1.00164.30           N
ATOM   1359  CA  PRO   178       7.534  13.696  20.882  1.00164.30           C
ATOM   1360  C   PRO   178       6.182  13.559  21.507  1.00164.30           C
ATOM   1361  O   PRO   178       5.485  12.576  21.262  1.00164.30           O
ATOM   1362  CB  PRO   178       7.596  14.810  19.842  1.00164.30           C
ATOM   1363  CG  PRO   178       8.719  14.353  18.898  1.00164.30           C
ATOM   1364  CD  PRO   178       8.665  12.817  18.972  1.00164.30           C
ATOM   1365  N   GLU   179       5.801  14.521  22.364  1.00 98.98           N
ATOM   1366  CA  GLU   179       4.493  14.428  22.925  1.00 98.98           C
ATOM   1367  C   GLU   179       3.540  14.692  21.806  1.00 98.98           C
ATOM   1368  O   GLU   179       3.797  15.560  20.972  1.00 98.98           O
ATOM   1369  CB  GLU   179       4.235  15.457  24.043  1.00 98.98           C
ATOM   1370  CG  GLU   179       5.043  15.200  25.319  1.00 98.98           C
ATOM   1371  CD  GLU   179       4.707  16.311  26.306  1.00 98.98           C
ATOM   1372  OE1 GLU   179       4.004  17.266  25.885  1.00 98.98           O
ATOM   1373  OE2 GLU   179       5.147  16.225  27.484  1.00 98.98           O
ATOM   1374  N   GLY   180       2.428  13.920  21.749  1.00 45.00           N
ATOM   1375  CA  GLY   180       1.440  14.143  20.732  1.00 45.00           C
ATOM   1376  C   GLY   180       2.138  14.079  19.422  1.00 45.00           C
ATOM   1377  O   GLY   180       2.267  15.082  18.725  1.00 45.00           O
ATOM   1378  N   CYS   181       2.704  12.916  19.086  1.00 90.84           N
ATOM   1379  CA  CYS   181       3.375  12.908  17.829  1.00 90.84           C
ATOM   1380  C   CYS   181       2.469  12.182  16.895  1.00 90.84           C
ATOM   1381  O   CYS   181       1.821  11.206  17.274  1.00 90.84           O
ATOM   1382  CB  CYS   181       4.743  12.234  17.834  1.00 90.84           C
ATOM   1383  SG  CYS   181       5.540  12.524  16.235  1.00 90.84           S
ATOM   1384  N   ILE   182       2.350  12.661  15.643  1.00167.44           N
ATOM   1385  CA  ILE   182       1.475  11.898  14.824  1.00167.44           C
ATOM   1386  C   ILE   182       2.345  10.842  14.240  1.00167.44           C
ATOM   1387  O   ILE   182       3.327  11.120  13.553  1.00167.44           O
ATOM   1388  CB  ILE   182       0.738  12.681  13.776  1.00167.44           C
ATOM   1389  CG1 ILE   182       1.649  13.247  12.688  1.00167.44           C
ATOM   1390  CG2 ILE   182      -0.021  13.790  14.519  1.00167.44           C
ATOM   1391  CD1 ILE   182       0.838  13.887  11.561  1.00167.44           C
ATOM   1392  N   VAL   183       2.008   9.581  14.562  1.00 88.12           N
ATOM   1393  CA  VAL   183       2.820   8.462  14.184  1.00 88.12           C
ATOM   1394  C   VAL   183       2.054   7.696  13.167  1.00 88.12           C
ATOM   1395  O   VAL   183       0.937   7.264  13.423  1.00 88.12           O
ATOM   1396  CB  VAL   183       3.059   7.548  15.360  1.00 88.12           C
ATOM   1397  CG1 VAL   183       3.836   6.303  14.910  1.00 88.12           C
ATOM   1398  CG2 VAL   183       3.755   8.345  16.476  1.00 88.12           C
ATOM   1399  N   ALA   184       2.636   7.495  11.976  1.00 69.04           N
ATOM   1400  CA  ALA   184       1.917   6.795  10.953  1.00 69.04           C
ATOM   1401  C   ALA   184       2.699   5.608  10.494  1.00 69.04           C
ATOM   1402  O   ALA   184       3.924   5.661  10.414  1.00 69.04           O
ATOM   1403  CB  ALA   184       1.610   7.645   9.710  1.00 69.04           C
ATOM   1404  N   ASN   185       1.988   4.488  10.223  1.00131.99           N
ATOM   1405  CA  ASN   185       2.578   3.291   9.669  1.00131.99           C
ATOM   1406  C   ASN   185       1.827   3.031   8.392  1.00131.99           C
ATOM   1407  O   ASN   185       0.601   3.026   8.341  1.00131.99           O
ATOM   1408  CB  ASN   185       2.486   2.030  10.551  1.00131.99           C
ATOM   1409  CG  ASN   185       1.030   1.676  10.805  1.00131.99           C
ATOM   1410  ND2 ASN   185       0.410   2.368  11.796  1.00131.99           N
ATOM   1411  OD1 ASN   185       0.461   0.800  10.156  1.00131.99           O
ATOM   1412  N   THR   186       2.599   2.957   7.307  1.00252.64           N
ATOM   1413  CA  THR   186       2.309   2.781   5.917  1.00252.64           C
ATOM   1414  C   THR   186       2.391   1.357   5.412  1.00252.64           C
ATOM   1415  O   THR   186       2.788   1.154   4.267  1.00252.64           O
ATOM   1416  CB  THR   186       3.149   3.704   5.075  1.00252.64           C
ATOM   1417  CG2 THR   186       4.628   3.334   5.216  1.00252.64           C
ATOM   1418  OG1 THR   186       2.747   3.664   3.720  1.00252.64           O
ATOM   1419  N   CYS   187       2.248   0.313   6.241  1.00205.30           N
ATOM   1420  CA  CYS   187       2.542  -0.981   5.685  1.00205.30           C
ATOM   1421  C   CYS   187       1.588  -2.040   6.152  1.00205.30           C
ATOM   1422  O   CYS   187       0.376  -1.874   6.214  1.00205.30           O
ATOM   1423  CB  CYS   187       3.875  -1.425   6.208  1.00205.30           C
ATOM   1424  SG  CYS   187       3.785  -1.245   8.018  1.00205.30           S
ATOM   1425  N   THR   188       2.214  -3.191   6.461  1.00138.90           N
ATOM   1426  CA  THR   188       1.785  -4.510   6.837  1.00138.90           C
ATOM   1427  C   THR   188       1.273  -4.593   8.254  1.00138.90           C
ATOM   1428  O   THR   188       0.937  -5.677   8.726  1.00138.90           O
ATOM   1429  CB  THR   188       2.911  -5.495   6.624  1.00138.90           C
ATOM   1430  CG2 THR   188       2.428  -6.943   6.835  1.00138.90           C
ATOM   1431  OG1 THR   188       3.380  -5.372   5.289  1.00138.90           O
ATOM   1432  N   ILE   189       1.327  -3.511   9.047  1.00196.63           N
ATOM   1433  CA  ILE   189       0.782  -3.647  10.375  1.00196.63           C
ATOM   1434  C   ILE   189      -0.577  -3.013  10.354  1.00196.63           C
ATOM   1435  O   ILE   189      -0.806  -2.034   9.642  1.00196.63           O
ATOM   1436  CB  ILE   189       1.626  -3.044  11.453  1.00196.63           C
ATOM   1437  CG1 ILE   189       2.949  -3.817  11.567  1.00196.63           C
ATOM   1438  CG2 ILE   189       0.821  -3.075  12.758  1.00196.63           C
ATOM   1439  CD1 ILE   189       3.839  -3.710  10.332  1.00196.63           C
ATOM   1440  N   PRO   190      -1.516  -3.623  11.044  1.00118.82           N
ATOM   1441  CA  PRO   190      -2.854  -3.100  11.084  1.00118.82           C
ATOM   1442  C   PRO   190      -2.927  -1.948  12.018  1.00118.82           C
ATOM   1443  O   PRO   190      -2.189  -1.922  13.000  1.00118.82           O
ATOM   1444  CB  PRO   190      -3.768  -4.263  11.472  1.00118.82           C
ATOM   1445  CG  PRO   190      -2.812  -5.362  11.968  1.00118.82           C
ATOM   1446  CD  PRO   190      -1.501  -5.065  11.225  1.00118.82           C
ATOM   1447  N   THR   191      -3.856  -1.018  11.754  1.00137.94           N
ATOM   1448  CA  THR   191      -3.948   0.173  12.528  1.00137.94           C
ATOM   1449  C   THR   191      -4.303  -0.240  13.927  1.00137.94           C
ATOM   1450  O   THR   191      -3.880   0.369  14.911  1.00137.94           O
ATOM   1451  CB  THR   191      -4.926   1.143  11.954  1.00137.94           C
ATOM   1452  CG2 THR   191      -4.695   2.472  12.674  1.00137.94           C
ATOM   1453  OG1 THR   191      -4.643   1.350  10.576  1.00137.94           O
ATOM   1454  N   ARG   192      -5.091  -1.316  14.059  1.00111.64           N
ATOM   1455  CA  ARG   192      -5.461  -1.773  15.363  1.00111.64           C
ATOM   1456  C   ARG   192      -4.216  -2.189  16.100  1.00111.64           C
ATOM   1457  O   ARG   192      -4.058  -1.870  17.277  1.00111.64           O
ATOM   1458  CB  ARG   192      -6.457  -2.943  15.275  1.00111.64           C
ATOM   1459  CG  ARG   192      -7.302  -3.161  16.529  1.00111.64           C
ATOM   1460  CD  ARG   192      -8.475  -4.099  16.244  1.00111.64           C
ATOM   1461  NE  ARG   192      -9.224  -4.327  17.509  1.00111.64           N
ATOM   1462  CZ  ARG   192     -10.255  -5.220  17.511  1.00111.64           C
ATOM   1463  NH1 ARG   192     -10.608  -5.857  16.356  1.00111.64           N
ATOM   1464  NH2 ARG   192     -10.935  -5.483  18.663  1.00111.64           N
ATOM   1465  N   GLN   193      -3.284  -2.896  15.425  1.00128.53           N
ATOM   1466  CA  GLN   193      -2.085  -3.365  16.067  1.00128.53           C
ATOM   1467  C   GLN   193      -1.203  -2.215  16.457  1.00128.53           C
ATOM   1468  O   GLN   193      -0.610  -2.232  17.534  1.00128.53           O
ATOM   1469  CB  GLN   193      -1.292  -4.390  15.240  1.00128.53           C
ATOM   1470  CG  GLN   193      -2.048  -5.718  15.131  1.00128.53           C
ATOM   1471  CD  GLN   193      -1.119  -6.781  14.565  1.00128.53           C
ATOM   1472  NE2 GLN   193      -1.609  -8.050  14.548  1.00128.53           N
ATOM   1473  OE1 GLN   193       0.006  -6.498  14.161  1.00128.53           O
ATOM   1474  N   PHE   194      -1.097  -1.181  15.603  1.00175.20           N
ATOM   1475  CA  PHE   194      -0.286  -0.040  15.913  1.00175.20           C
ATOM   1476  C   PHE   194      -0.804   0.637  17.125  1.00175.20           C
ATOM   1477  O   PHE   194      -0.042   1.009  18.013  1.00175.20           O
ATOM   1478  CB  PHE   194      -0.235   1.015  14.804  1.00175.20           C
ATOM   1479  CG  PHE   194       1.035   0.771  14.085  1.00175.20           C
ATOM   1480  CD1 PHE   194       1.140  -0.178  13.104  1.00175.20           C
ATOM   1481  CD2 PHE   194       2.144   1.509  14.427  1.00175.20           C
ATOM   1482  CE1 PHE   194       2.342  -0.380  12.467  1.00175.20           C
ATOM   1483  CE2 PHE   194       3.344   1.311  13.792  1.00175.20           C
ATOM   1484  CZ  PHE   194       3.443   0.363  12.807  1.00175.20           C
ATOM   1485  N   LYS   195      -2.126   0.810  17.186  1.00177.04           N
ATOM   1486  CA  LYS   195      -2.745   1.504  18.260  1.00177.04           C
ATOM   1487  C   LYS   195      -2.514   0.755  19.533  1.00177.04           C
ATOM   1488  O   LYS   195      -2.255   1.365  20.568  1.00177.04           O
ATOM   1489  CB  LYS   195      -4.226   1.710  17.936  1.00177.04           C
ATOM   1490  CG  LYS   195      -4.344   2.624  16.711  1.00177.04           C
ATOM   1491  CD  LYS   195      -5.634   2.471  15.912  1.00177.04           C
ATOM   1492  CE  LYS   195      -5.970   3.670  15.022  1.00177.04           C
ATOM   1493  NZ  LYS   195      -4.753   4.486  14.785  1.00177.04           N
ATOM   1494  N   GLU   196      -2.576  -0.590  19.497  1.00117.64           N
ATOM   1495  CA  GLU   196      -2.371  -1.350  20.698  1.00117.64           C
ATOM   1496  C   GLU   196      -0.952  -1.192  21.153  1.00117.64           C
ATOM   1497  O   GLU   196      -0.695  -1.073  22.350  1.00117.64           O
ATOM   1498  CB  GLU   196      -2.652  -2.852  20.558  1.00117.64           C
ATOM   1499  CG  GLU   196      -2.714  -3.549  21.919  1.00117.64           C
ATOM   1500  CD  GLU   196      -3.900  -2.969  22.681  1.00117.64           C
ATOM   1501  OE1 GLU   196      -5.002  -2.877  22.077  1.00117.64           O
ATOM   1502  OE2 GLU   196      -3.718  -2.598  23.872  1.00117.64           O
ATOM   1503  N   MET   197       0.016  -1.182  20.215  1.00 88.29           N
ATOM   1504  CA  MET   197       1.386  -1.085  20.622  1.00 88.29           C
ATOM   1505  C   MET   197       1.592   0.225  21.313  1.00 88.29           C
ATOM   1506  O   MET   197       2.251   0.271  22.350  1.00 88.29           O
ATOM   1507  CB  MET   197       2.412  -1.184  19.473  1.00 88.29           C
ATOM   1508  CG  MET   197       2.509  -2.577  18.844  1.00 88.29           C
ATOM   1509  SD  MET   197       3.744  -2.730  17.517  1.00 88.29           S
ATOM   1510  CE  MET   197       3.250  -4.409  17.032  1.00 88.29           C
ATOM   1511  N   PHE   198       1.035   1.336  20.787  1.00241.30           N
ATOM   1512  CA  PHE   198       1.261   2.558  21.497  1.00241.30           C
ATOM   1513  C   PHE   198       0.599   2.554  22.837  1.00241.30           C
ATOM   1514  O   PHE   198       1.157   3.087  23.795  1.00241.30           O
ATOM   1515  CB  PHE   198       0.948   3.888  20.807  1.00241.30           C
ATOM   1516  CG  PHE   198       2.203   4.394  20.167  1.00241.30           C
ATOM   1517  CD1 PHE   198       3.429   4.175  20.753  1.00241.30           C
ATOM   1518  CD2 PHE   198       2.171   5.153  19.026  1.00241.30           C
ATOM   1519  CE1 PHE   198       4.591   4.672  20.219  1.00241.30           C
ATOM   1520  CE2 PHE   198       3.332   5.648  18.479  1.00241.30           C
ATOM   1521  CZ  PHE   198       4.549   5.408  19.066  1.00241.30           C
ATOM   1522  N   GLU   199      -0.607   1.971  22.947  1.00 81.22           N
ATOM   1523  CA  GLU   199      -1.306   1.967  24.199  1.00 81.22           C
ATOM   1524  C   GLU   199      -0.462   1.251  25.209  1.00 81.22           C
ATOM   1525  O   GLU   199      -0.315   1.722  26.335  1.00 81.22           O
ATOM   1526  CB  GLU   199      -2.672   1.254  24.116  1.00 81.22           C
ATOM   1527  CG  GLU   199      -3.716   1.998  23.273  1.00 81.22           C
ATOM   1528  CD  GLU   199      -4.603   2.838  24.185  1.00 81.22           C
ATOM   1529  OE1 GLU   199      -4.646   2.545  25.410  1.00 81.22           O
ATOM   1530  OE2 GLU   199      -5.250   3.785  23.664  1.00 81.22           O
ATOM   1531  N   ASP   200       0.142   0.108  24.832  1.00 51.27           N
ATOM   1532  CA  ASP   200       0.930  -0.631  25.776  1.00 51.27           C
ATOM   1533  C   ASP   200       2.108   0.205  26.166  1.00 51.27           C
ATOM   1534  O   ASP   200       2.526   0.225  27.322  1.00 51.27           O
ATOM   1535  CB  ASP   200       1.460  -1.966  25.231  1.00 51.27           C
ATOM   1536  CG  ASP   200       1.868  -2.805  26.436  1.00 51.27           C
ATOM   1537  OD1 ASP   200       1.138  -2.752  27.461  1.00 51.27           O
ATOM   1538  OD2 ASP   200       2.918  -3.496  26.357  1.00 51.27           O
ATOM   1539  N   MET   201       2.672   0.934  25.192  1.00 90.73           N
ATOM   1540  CA  MET   201       3.820   1.761  25.414  1.00 90.73           C
ATOM   1541  C   MET   201       3.454   2.911  26.307  1.00 90.73           C
ATOM   1542  O   MET   201       4.335   3.501  26.925  1.00 90.73           O
ATOM   1543  CB  MET   201       4.448   2.306  24.127  1.00 90.73           C
ATOM   1544  CG  MET   201       5.707   3.126  24.394  1.00 90.73           C
ATOM   1545  SD  MET   201       7.157   2.191  24.954  1.00 90.73           S
ATOM   1546  CE  MET   201       6.749   2.202  26.722  1.00 90.73           C
ATOM   1547  N   GLY   202       2.166   3.320  26.354  1.00 50.81           N
ATOM   1548  CA  GLY   202       1.801   4.398  27.244  1.00 50.81           C
ATOM   1549  C   GLY   202       1.695   5.654  26.446  1.00 50.81           C
ATOM   1550  O   GLY   202       1.396   6.732  26.950  1.00 50.81           O
ATOM   1551  N   ARG   203       1.889   5.500  25.141  1.00363.28           N
ATOM   1552  CA  ARG   203       1.931   6.497  24.125  1.00363.28           C
ATOM   1553  C   ARG   203       0.591   7.055  23.787  1.00363.28           C
ATOM   1554  O   ARG   203       0.475   7.678  22.740  1.00363.28           O
ATOM   1555  CB  ARG   203       2.585   5.998  22.868  1.00363.28           C
ATOM   1556  CG  ARG   203       4.027   5.683  23.205  1.00363.28           C
ATOM   1557  CD  ARG   203       4.689   6.869  23.895  1.00363.28           C
ATOM   1558  NE  ARG   203       4.947   7.855  22.819  1.00363.28           N
ATOM   1559  CZ  ARG   203       4.878   9.183  23.100  1.00363.28           C
ATOM   1560  NH1 ARG   203       4.828   9.585  24.401  1.00363.28           N
ATOM   1561  NH2 ARG   203       4.817  10.109  22.099  1.00363.28           N
ATOM   1562  N   ASP   204      -0.466   6.793  24.579  1.00182.62           N
ATOM   1563  CA  ASP   204      -1.801   7.192  24.193  1.00182.62           C
ATOM   1564  C   ASP   204      -1.865   8.645  23.774  1.00182.62           C
ATOM   1565  O   ASP   204      -2.776   9.048  23.052  1.00182.62           O
ATOM   1566  CB  ASP   204      -2.892   6.906  25.242  1.00182.62           C
ATOM   1567  CG  ASP   204      -3.262   5.430  25.138  1.00182.62           C
ATOM   1568  OD1 ASP   204      -2.621   4.721  24.318  1.00182.62           O
ATOM   1569  OD2 ASP   204      -4.198   4.999  25.864  1.00182.62           O
ATOM   1570  N   ASP   205      -0.896   9.463  24.213  1.00105.88           N
ATOM   1571  CA  ASP   205      -0.754  10.867  23.908  1.00105.88           C
ATOM   1572  C   ASP   205      -0.461  11.054  22.433  1.00105.88           C
ATOM   1573  O   ASP   205      -0.423  12.177  21.938  1.00105.88           O
ATOM   1574  CB  ASP   205       0.402  11.482  24.730  1.00105.88           C
ATOM   1575  CG  ASP   205       0.348  13.007  24.758  1.00105.88           C
ATOM   1576  OD1 ASP   205       0.607  13.655  23.710  1.00105.88           O
ATOM   1577  OD2 ASP   205       0.055  13.550  25.857  1.00105.88           O
ATOM   1578  N   LEU   206      -0.152   9.963  21.708  1.00198.29           N
ATOM   1579  CA  LEU   206       0.229   9.970  20.319  1.00198.29           C
ATOM   1580  C   LEU   206      -0.942   9.795  19.393  1.00198.29           C
ATOM   1581  O   LEU   206      -1.813   8.959  19.625  1.00198.29           O
ATOM   1582  CB  LEU   206       1.209   8.835  20.002  1.00198.29           C
ATOM   1583  CG  LEU   206       2.645   9.121  20.443  1.00198.29           C
ATOM   1584  CD1 LEU   206       3.498   7.862  20.376  1.00198.29           C
ATOM   1585  CD2 LEU   206       3.262  10.199  19.548  1.00198.29           C
ATOM   1586  N   GLN   207      -0.999  10.602  18.304  1.00199.97           N
ATOM   1587  CA  GLN   207      -1.992  10.341  17.295  1.00199.97           C
ATOM   1588  C   GLN   207      -1.379   9.312  16.403  1.00199.97           C
ATOM   1589  O   GLN   207      -0.344   9.542  15.786  1.00199.97           O
ATOM   1590  CB  GLN   207      -2.435  11.514  16.412  1.00199.97           C
ATOM   1591  CG  GLN   207      -3.674  12.237  16.931  1.00199.97           C
ATOM   1592  CD  GLN   207      -3.385  12.872  18.276  1.00199.97           C
ATOM   1593  NE2 GLN   207      -4.372  12.768  19.204  1.00199.97           N
ATOM   1594  OE1 GLN   207      -2.320  13.442  18.504  1.00199.97           O
ATOM   1595  N   VAL   208      -2.025   8.135  16.405  1.00182.25           N
ATOM   1596  CA  VAL   208      -1.703   6.837  15.852  1.00182.25           C
ATOM   1597  C   VAL   208      -1.982   6.586  14.365  1.00182.25           C
ATOM   1598  O   VAL   208      -1.680   5.503  13.866  1.00182.25           O
ATOM   1599  CB  VAL   208      -2.444   5.770  16.647  1.00182.25           C
ATOM   1600  CG1 VAL   208      -1.984   4.345  16.292  1.00182.25           C
ATOM   1601  CG2 VAL   208      -2.293   6.096  18.138  1.00182.25           C
ATOM   1602  N   THR   209      -2.655   7.476  13.617  1.00176.60           N
ATOM   1603  CA  THR   209      -3.098   7.117  12.274  1.00176.60           C
ATOM   1604  C   THR   209      -2.038   6.741  11.257  1.00176.60           C
ATOM   1605  O   THR   209      -0.891   7.171  11.329  1.00176.60           O
ATOM   1606  CB  THR   209      -3.963   8.173  11.653  1.00176.60           C
ATOM   1607  CG2 THR   209      -3.164   9.482  11.535  1.00176.60           C
ATOM   1608  OG1 THR   209      -4.399   7.741  10.375  1.00176.60           O
ATOM   1609  N   SER   210      -2.455   5.933  10.231  1.00164.85           N
ATOM   1610  CA  SER   210      -1.599   5.347   9.212  1.00164.85           C
ATOM   1611  C   SER   210      -1.720   5.994   7.851  1.00164.85           C
ATOM   1612  O   SER   210      -2.801   6.120   7.268  1.00164.85           O
ATOM   1613  CB  SER   210      -1.913   3.860   8.978  1.00164.85           C
ATOM   1614  OG  SER   210      -3.193   3.709   8.384  1.00164.85           O
ATOM   1615  N   TYR   211      -0.579   6.428   7.264  1.00283.69           N
ATOM   1616  CA  TYR   211      -0.816   6.811   5.917  1.00283.69           C
ATOM   1617  C   TYR   211      -0.499   5.644   5.064  1.00283.69           C
ATOM   1618  O   TYR   211       0.557   5.028   5.174  1.00283.69           O
ATOM   1619  CB  TYR   211      -0.560   8.262   5.435  1.00283.69           C
ATOM   1620  CG  TYR   211       0.770   8.876   5.657  1.00283.69           C
ATOM   1621  CD1 TYR   211       1.154   9.364   6.887  1.00283.69           C
ATOM   1622  CD2 TYR   211       1.625   8.988   4.595  1.00283.69           C
ATOM   1623  CE1 TYR   211       2.391   9.948   7.047  1.00283.69           C
ATOM   1624  CE2 TYR   211       2.851   9.571   4.755  1.00283.69           C
ATOM   1625  CZ  TYR   211       3.241  10.051   5.972  1.00283.69           C
ATOM   1626  OH  TYR   211       4.513  10.646   6.099  1.00283.69           O
ATOM   1627  N   HIS   212      -1.491   5.237   4.252  1.00151.89           N
ATOM   1628  CA  HIS   212      -1.314   3.990   3.576  1.00151.89           C
ATOM   1629  C   HIS   212      -1.508   4.258   2.095  1.00151.89           C
ATOM   1630  O   HIS   212      -2.570   4.705   1.666  1.00151.89           O
ATOM   1631  CB  HIS   212      -2.346   2.997   4.136  1.00151.89           C
ATOM   1632  CG  HIS   212      -1.927   1.561   4.163  1.00151.89           C
ATOM   1633  CD2 HIS   212      -1.195   0.821   3.288  1.00151.89           C
ATOM   1634  ND1 HIS   212      -2.278   0.700   5.180  1.00151.89           N
ATOM   1635  CE1 HIS   212      -1.745  -0.509   4.872  1.00151.89           C
ATOM   1636  NE2 HIS   212      -1.078  -0.485   3.731  1.00151.89           N
ATOM   1637  N   PRO   213      -0.504   4.047   1.276  1.00240.59           N
ATOM   1638  CA  PRO   213      -0.667   4.329  -0.119  1.00240.59           C
ATOM   1639  C   PRO   213      -1.583   3.469  -0.898  1.00240.59           C
ATOM   1640  O   PRO   213      -2.043   3.910  -1.947  1.00240.59           O
ATOM   1641  CB  PRO   213       0.718   4.317  -0.726  1.00240.59           C
ATOM   1642  CG  PRO   213       1.597   4.776   0.426  1.00240.59           C
ATOM   1643  CD  PRO   213       0.858   4.319   1.687  1.00240.59           C
ATOM   1644  N   ALA   214      -1.772   2.214  -0.473  1.00100.99           N
ATOM   1645  CA  ALA   214      -2.603   1.253  -1.146  1.00100.99           C
ATOM   1646  C   ALA   214      -1.982   0.867  -2.461  1.00100.99           C
ATOM   1647  O   ALA   214      -2.327  -0.175  -3.018  1.00100.99           O
ATOM   1648  CB  ALA   214      -4.033   1.764  -1.392  1.00100.99           C
ATOM   1649  N   THR   215      -0.992   1.652  -2.942  1.00158.13           N
ATOM   1650  CA  THR   215      -0.311   1.409  -4.172  1.00158.13           C
ATOM   1651  C   THR   215       1.135   1.509  -3.791  1.00158.13           C
ATOM   1652  O   THR   215       1.444   1.668  -2.617  1.00158.13           O
ATOM   1653  CB  THR   215      -0.639   2.425  -5.227  1.00158.13           C
ATOM   1654  CG2 THR   215      -0.047   1.955  -6.563  1.00158.13           C
ATOM   1655  OG1 THR   215      -2.047   2.515  -5.378  1.00158.13           O
ATOM   1656  N   VAL   216       2.052   1.417  -4.767  1.00274.09           N
ATOM   1657  CA  VAL   216       3.481   1.361  -4.591  1.00274.09           C
ATOM   1658  C   VAL   216       4.131   2.676  -4.208  1.00274.09           C
ATOM   1659  O   VAL   216       5.357   2.719  -4.261  1.00274.09           O
ATOM   1660  CB  VAL   216       4.228   0.758  -5.747  1.00274.09           C
ATOM   1661  CG1 VAL   216       3.667  -0.648  -6.014  1.00274.09           C
ATOM   1662  CG2 VAL   216       4.237   1.707  -6.945  1.00274.09           C
ATOM   1663  N   PRO   217       3.470   3.658  -3.624  1.00416.88           N
ATOM   1664  CA  PRO   217       3.784   5.057  -3.833  1.00416.88           C
ATOM   1665  C   PRO   217       4.367   5.537  -5.111  1.00416.88           C
ATOM   1666  O   PRO   217       3.978   6.634  -5.513  1.00416.88           O
ATOM   1667  CB  PRO   217       4.606   5.558  -2.661  1.00416.88           C
ATOM   1668  CG  PRO   217       4.026   4.764  -1.507  1.00416.88           C
ATOM   1669  CD  PRO   217       3.539   3.464  -2.168  1.00416.88           C
ATOM   1670  N   GLU   218       5.247   4.827  -5.804  1.00238.22           N
ATOM   1671  CA  GLU   218       5.570   5.443  -7.055  1.00238.22           C
ATOM   1672  C   GLU   218       4.364   5.438  -7.946  1.00238.22           C
ATOM   1673  O   GLU   218       4.083   6.404  -8.649  1.00238.22           O
ATOM   1674  CB  GLU   218       6.536   4.665  -7.902  1.00238.22           C
ATOM   1675  CG  GLU   218       7.932   4.715  -7.383  1.00238.22           C
ATOM   1676  CD  GLU   218       8.658   4.811  -8.682  1.00238.22           C
ATOM   1677  OE1 GLU   218       8.813   3.759  -9.341  1.00238.22           O
ATOM   1678  OE2 GLU   218       9.031   5.956  -9.040  1.00238.22           O
ATOM   1679  N   HIS   219       3.651   4.304  -7.959  1.00203.18           N
ATOM   1680  CA  HIS   219       2.565   4.025  -8.846  1.00203.18           C
ATOM   1681  C   HIS   219       1.253   4.656  -8.467  1.00203.18           C
ATOM   1682  O   HIS   219       0.232   4.329  -9.064  1.00203.18           O
ATOM   1683  CB  HIS   219       2.371   2.528  -9.136  1.00203.18           C
ATOM   1684  CG  HIS   219       1.592   2.306 -10.402  1.00203.18           C
ATOM   1685  CD2 HIS   219       0.320   1.865 -10.589  1.00203.18           C
ATOM   1686  ND1 HIS   219       2.093   2.542 -11.665  1.00203.18           N
ATOM   1687  CE1 HIS   219       1.112   2.233 -12.545  1.00203.18           C
ATOM   1688  NE2 HIS   219       0.015   1.816 -11.939  1.00203.18           N
ATOM   1689  N   LYS   220       1.139   5.416  -7.369  1.00279.45           N
ATOM   1690  CA  LYS   220      -0.169   6.009  -7.246  1.00279.45           C
ATOM   1691  C   LYS   220      -0.131   7.027  -6.152  1.00279.45           C
ATOM   1692  O   LYS   220       0.452   6.804  -5.096  1.00279.45           O
ATOM   1693  CB  LYS   220      -1.297   5.019  -6.903  1.00279.45           C
ATOM   1694  CG  LYS   220      -2.688   5.605  -7.163  1.00279.45           C
ATOM   1695  CD  LYS   220      -3.845   4.621  -6.983  1.00279.45           C
ATOM   1696  CE  LYS   220      -4.107   3.735  -8.201  1.00279.45           C
ATOM   1697  NZ  LYS   220      -5.236   2.821  -7.921  1.00279.45           N
ATOM   1698  N   GLY   221      -0.805   8.160  -6.413  1.00110.95           N
ATOM   1699  CA  GLY   221      -0.968   9.353  -5.629  1.00110.95           C
ATOM   1700  C   GLY   221      -1.821   9.141  -4.386  1.00110.95           C
ATOM   1701  O   GLY   221      -1.992  10.053  -3.586  1.00110.95           O
ATOM   1702  N   GLN   222      -2.526   8.014  -4.210  1.00167.41           N
ATOM   1703  CA  GLN   222      -3.434   8.066  -3.090  1.00167.41           C
ATOM   1704  C   GLN   222      -2.872   7.879  -1.717  1.00167.41           C
ATOM   1705  O   GLN   222      -1.853   7.237  -1.498  1.00167.41           O
ATOM   1706  CB  GLN   222      -4.673   7.176  -3.223  1.00167.41           C
ATOM   1707  CG  GLN   222      -5.648   7.766  -4.234  1.00167.41           C
ATOM   1708  CD  GLN   222      -7.014   7.148  -4.016  1.00167.41           C
ATOM   1709  NE2 GLN   222      -7.907   7.919  -3.338  1.00167.41           N
ATOM   1710  OE1 GLN   222      -7.285   6.024  -4.431  1.00167.41           O
ATOM   1711  N   VAL   223      -3.548   8.491  -0.719  1.00182.36           N
ATOM   1712  CA  VAL   223      -3.134   8.253   0.632  1.00182.36           C
ATOM   1713  C   VAL   223      -4.364   7.753   1.319  1.00182.36           C
ATOM   1714  O   VAL   223      -5.476   8.108   0.936  1.00182.36           O
ATOM   1715  CB  VAL   223      -2.691   9.424   1.456  1.00182.36           C
ATOM   1716  CG1 VAL   223      -2.223   8.838   2.790  1.00182.36           C
ATOM   1717  CG2 VAL   223      -1.600  10.230   0.765  1.00182.36           C
ATOM   1718  N   PHE   224      -4.200   6.871   2.321  1.00149.73           N
ATOM   1719  CA  PHE   224      -5.295   6.369   3.110  1.00149.73           C
ATOM   1720  C   PHE   224      -4.923   6.659   4.506  1.00149.73           C
ATOM   1721  O   PHE   224      -3.867   6.242   4.966  1.00149.73           O
ATOM   1722  CB  PHE   224      -5.468   4.852   3.168  1.00149.73           C
ATOM   1723  CG  PHE   224      -6.271   4.391   2.023  1.00149.73           C
ATOM   1724  CD1 PHE   224      -7.640   4.341   2.131  1.00149.73           C
ATOM   1725  CD2 PHE   224      -5.660   3.987   0.864  1.00149.73           C
ATOM   1726  CE1 PHE   224      -8.401   3.902   1.076  1.00149.73           C
ATOM   1727  CE2 PHE   224      -6.418   3.548  -0.192  1.00149.73           C
ATOM   1728  CZ  PHE   224      -7.787   3.509  -0.088  1.00149.73           C
ATOM   1729  N   VAL   225      -5.824   7.323   5.229  1.00186.39           N
ATOM   1730  CA  VAL   225      -5.584   7.762   6.559  1.00186.39           C
ATOM   1731  C   VAL   225      -6.510   6.964   7.394  1.00186.39           C
ATOM   1732  O   VAL   225      -7.664   6.854   7.024  1.00186.39           O
ATOM   1733  CB  VAL   225      -5.972   9.187   6.837  1.00186.39           C
ATOM   1734  CG1 VAL   225      -5.550   9.508   8.276  1.00186.39           C
ATOM   1735  CG2 VAL   225      -5.399  10.127   5.771  1.00186.39           C
ATOM   1736  N   ALA   226      -6.087   6.396   8.538  1.00 69.91           N
ATOM   1737  CA  ALA   226      -7.036   5.584   9.269  1.00 69.91           C
ATOM   1738  C   ALA   226      -7.493   6.337  10.473  1.00 69.91           C
ATOM   1739  O   ALA   226      -6.677   6.888  11.204  1.00 69.91           O
ATOM   1740  CB  ALA   226      -6.449   4.259   9.777  1.00 69.91           C
ATOM   1741  N   GLU   227      -8.820   6.369  10.716  1.00 75.26           N
ATOM   1742  CA  GLU   227      -9.359   7.098  11.836  1.00 75.26           C
ATOM   1743  C   GLU   227      -9.645   6.169  12.990  1.00 75.26           C
ATOM   1744  O   GLU   227      -9.537   4.949  12.888  1.00 75.26           O
ATOM   1745  CB  GLU   227     -10.647   7.879  11.517  1.00 75.26           C
ATOM   1746  CG  GLU   227     -10.400   9.059  10.573  1.00 75.26           C
ATOM   1747  CD  GLU   227     -11.654   9.921  10.528  1.00 75.26           C
ATOM   1748  OE1 GLU   227     -12.773   9.345  10.470  1.00 75.26           O
ATOM   1749  OE2 GLU   227     -11.507  11.171  10.557  1.00 75.26           O
ATOM   1750  N   GLY   228     -10.008   6.755  14.151  1.00 51.60           N
ATOM   1751  CA  GLY   228     -10.339   6.025  15.344  1.00 51.60           C
ATOM   1752  C   GLY   228      -9.381   6.428  16.437  1.00 51.60           C
ATOM   1753  O   GLY   228      -9.771   7.085  17.400  1.00 51.60           O
ATOM   1754  N   TYR   229      -8.096   6.052  16.309  1.00193.53           N
ATOM   1755  CA  TYR   229      -7.054   6.369  17.253  1.00193.53           C
ATOM   1756  C   TYR   229      -6.527   7.766  17.226  1.00193.53           C
ATOM   1757  O   TYR   229      -5.729   8.110  18.094  1.00193.53           O
ATOM   1758  CB  TYR   229      -5.825   5.478  17.295  1.00193.53           C
ATOM   1759  CG  TYR   229      -6.016   4.417  18.318  1.00193.53           C
ATOM   1760  CD1 TYR   229      -7.030   3.486  18.282  1.00193.53           C
ATOM   1761  CD2 TYR   229      -5.089   4.352  19.326  1.00193.53           C
ATOM   1762  CE1 TYR   229      -7.117   2.520  19.258  1.00193.53           C
ATOM   1763  CE2 TYR   229      -5.169   3.395  20.303  1.00193.53           C
ATOM   1764  CZ  TYR   229      -6.187   2.478  20.270  1.00193.53           C
ATOM   1765  OH  TYR   229      -6.267   1.491  21.273  1.00193.53           O
ATOM   1766  N   ALA   230      -6.738   8.538  16.153  1.00 78.44           N
ATOM   1767  CA  ALA   230      -6.151   9.851  16.190  1.00 78.44           C
ATOM   1768  C   ALA   230      -7.140  10.855  16.680  1.00 78.44           C
ATOM   1769  O   ALA   230      -8.313  10.554  16.888  1.00 78.44           O
ATOM   1770  CB  ALA   230      -5.629  10.333  14.827  1.00 78.44           C
ATOM   1771  N   ASP   231      -6.650  12.086  16.930  1.00134.57           N
ATOM   1772  CA  ASP   231      -7.495  13.174  17.321  1.00134.57           C
ATOM   1773  C   ASP   231      -8.019  13.728  16.035  1.00134.57           C
ATOM   1774  O   ASP   231      -7.363  13.627  15.000  1.00134.57           O
ATOM   1775  CB  ASP   231      -6.716  14.288  18.035  1.00134.57           C
ATOM   1776  CG  ASP   231      -7.687  15.155  18.815  1.00134.57           C
ATOM   1777  OD1 ASP   231      -8.923  15.004  18.631  1.00134.57           O
ATOM   1778  OD2 ASP   231      -7.189  15.979  19.625  1.00134.57           O
ATOM   1779  N   GLU   232      -9.209  14.355  16.070  1.00 79.21           N
ATOM   1780  CA  GLU   232      -9.825  14.818  14.862  1.00 79.21           C
ATOM   1781  C   GLU   232      -8.917  15.815  14.218  1.00 79.21           C
ATOM   1782  O   GLU   232      -8.764  15.820  12.998  1.00 79.21           O
ATOM   1783  CB  GLU   232     -11.190  15.482  15.110  1.00 79.21           C
ATOM   1784  CG  GLU   232     -12.054  15.602  13.852  1.00 79.21           C
ATOM   1785  CD  GLU   232     -12.653  14.228  13.573  1.00 79.21           C
ATOM   1786  OE1 GLU   232     -11.864  13.295  13.265  1.00 79.21           O
ATOM   1787  OE2 GLU   232     -13.903  14.090  13.666  1.00 79.21           O
ATOM   1788  N   GLU   233      -8.280  16.682  15.025  1.00114.43           N
ATOM   1789  CA  GLU   233      -7.420  17.706  14.508  1.00114.43           C
ATOM   1790  C   GLU   233      -6.256  17.053  13.829  1.00114.43           C
ATOM   1791  O   GLU   233      -5.857  17.460  12.739  1.00114.43           O
ATOM   1792  CB  GLU   233      -6.850  18.596  15.624  1.00114.43           C
ATOM   1793  CG  GLU   233      -6.429  19.989  15.158  1.00114.43           C
ATOM   1794  CD  GLU   233      -7.658  20.880  15.274  1.00114.43           C
ATOM   1795  OE1 GLU   233      -8.703  20.382  15.770  1.00114.43           O
ATOM   1796  OE2 GLU   233      -7.564  22.073  14.879  1.00114.43           O
ATOM   1797  N   VAL   234      -5.682  16.012  14.461  1.00 71.94           N
ATOM   1798  CA  VAL   234      -4.529  15.344  13.933  1.00 71.94           C
ATOM   1799  C   VAL   234      -4.873  14.682  12.642  1.00 71.94           C
ATOM   1800  O   VAL   234      -4.075  14.725  11.707  1.00 71.94           O
ATOM   1801  CB  VAL   234      -3.974  14.316  14.866  1.00 71.94           C
ATOM   1802  CG1 VAL   234      -2.917  13.488  14.120  1.00 71.94           C
ATOM   1803  CG2 VAL   234      -3.421  15.053  16.098  1.00 71.94           C
ATOM   1804  N   VAL   235      -6.060  14.045  12.550  1.00135.94           N
ATOM   1805  CA  VAL   235      -6.391  13.361  11.335  1.00135.94           C
ATOM   1806  C   VAL   235      -6.546  14.357  10.236  1.00135.94           C
ATOM   1807  O   VAL   235      -6.168  14.083   9.101  1.00135.94           O
ATOM   1808  CB  VAL   235      -7.641  12.536  11.351  1.00135.94           C
ATOM   1809  CG1 VAL   235      -7.770  11.934   9.945  1.00135.94           C
ATOM   1810  CG2 VAL   235      -7.543  11.452  12.432  1.00135.94           C
ATOM   1811  N   GLU   236      -7.118  15.535  10.545  1.00 69.00           N
ATOM   1812  CA  GLU   236      -7.346  16.545   9.555  1.00 69.00           C
ATOM   1813  C   GLU   236      -6.022  16.973   9.014  1.00 69.00           C
ATOM   1814  O   GLU   236      -5.868  17.143   7.807  1.00 69.00           O
ATOM   1815  CB  GLU   236      -8.019  17.790  10.152  1.00 69.00           C
ATOM   1816  CG  GLU   236      -9.448  17.542  10.637  1.00 69.00           C
ATOM   1817  CD  GLU   236     -10.393  17.675   9.450  1.00 69.00           C
ATOM   1818  OE1 GLU   236     -10.228  18.643   8.660  1.00 69.00           O
ATOM   1819  OE2 GLU   236     -11.298  16.810   9.321  1.00 69.00           O
ATOM   1820  N   ALA   237      -5.028  17.152   9.903  1.00 44.46           N
ATOM   1821  CA  ALA   237      -3.728  17.613   9.507  1.00 44.46           C
ATOM   1822  C   ALA   237      -3.067  16.609   8.614  1.00 44.46           C
ATOM   1823  O   ALA   237      -2.447  16.986   7.624  1.00 44.46           O
ATOM   1824  CB  ALA   237      -2.787  17.853  10.700  1.00 44.46           C
ATOM   1825  N   VAL   238      -3.170  15.306   8.948  1.00 86.10           N
ATOM   1826  CA  VAL   238      -2.505  14.291   8.185  1.00 86.10           C
ATOM   1827  C   VAL   238      -3.120  14.207   6.831  1.00 86.10           C
ATOM   1828  O   VAL   238      -2.432  13.969   5.843  1.00 86.10           O
ATOM   1829  CB  VAL   238      -2.500  12.939   8.836  1.00 86.10           C
ATOM   1830  CG1 VAL   238      -1.788  11.946   7.899  1.00 86.10           C
ATOM   1831  CG2 VAL   238      -1.806  13.082  10.201  1.00 86.10           C
ATOM   1832  N   TYR   239      -4.444  14.407   6.764  1.00166.16           N
ATOM   1833  CA  TYR   239      -5.233  14.301   5.577  1.00166.16           C
ATOM   1834  C   TYR   239      -4.776  15.378   4.648  1.00166.16           C
ATOM   1835  O   TYR   239      -4.558  15.125   3.465  1.00166.16           O
ATOM   1836  CB  TYR   239      -6.701  14.545   5.955  1.00166.16           C
ATOM   1837  CG  TYR   239      -7.599  13.682   5.145  1.00166.16           C
ATOM   1838  CD1 TYR   239      -7.601  12.339   5.425  1.00166.16           C
ATOM   1839  CD2 TYR   239      -8.406  14.159   4.138  1.00166.16           C
ATOM   1840  CE1 TYR   239      -8.406  11.475   4.731  1.00166.16           C
ATOM   1841  CE2 TYR   239      -9.220  13.291   3.440  1.00166.16           C
ATOM   1842  CZ  TYR   239      -9.221  11.948   3.738  1.00166.16           C
ATOM   1843  OH  TYR   239     -10.049  11.049   3.035  1.00166.16           O
ATOM   1844  N   GLU   240      -4.593  16.606   5.177  1.00101.55           N
ATOM   1845  CA  GLU   240      -4.213  17.735   4.384  1.00101.55           C
ATOM   1846  C   GLU   240      -2.828  17.518   3.847  1.00101.55           C
ATOM   1847  O   GLU   240      -2.561  17.834   2.691  1.00101.55           O
ATOM   1848  CB  GLU   240      -4.308  19.070   5.157  1.00101.55           C
ATOM   1849  CG  GLU   240      -3.299  19.268   6.288  1.00101.55           C
ATOM   1850  CD  GLU   240      -2.181  20.145   5.744  1.00101.55           C
ATOM   1851  OE1 GLU   240      -2.269  20.537   4.549  1.00101.55           O
ATOM   1852  OE2 GLU   240      -1.235  20.452   6.518  1.00101.55           O
ATOM   1853  N   LEU   241      -1.912  16.953   4.660  1.00 84.06           N
ATOM   1854  CA  LEU   241      -0.565  16.719   4.226  1.00 84.06           C
ATOM   1855  C   LEU   241      -0.572  15.734   3.112  1.00 84.06           C
ATOM   1856  O   LEU   241       0.179  15.888   2.154  1.00 84.06           O
ATOM   1857  CB  LEU   241       0.383  16.157   5.299  1.00 84.06           C
ATOM   1858  CG  LEU   241       0.920  17.213   6.272  1.00 84.06           C
ATOM   1859  CD1 LEU   241       1.858  16.560   7.297  1.00 84.06           C
ATOM   1860  CD2 LEU   241       1.581  18.377   5.510  1.00 84.06           C
ATOM   1861  N   GLY   242      -1.410  14.688   3.222  1.00 39.10           N
ATOM   1862  CA  GLY   242      -1.493  13.652   2.238  1.00 39.10           C
ATOM   1863  C   GLY   242      -1.974  14.245   0.956  1.00 39.10           C
ATOM   1864  O   GLY   242      -1.463  13.914  -0.103  1.00 39.10           O
ATOM   1865  N   GLU   243      -2.977  15.138   0.998  1.00107.66           N
ATOM   1866  CA  GLU   243      -3.485  15.721  -0.212  1.00107.66           C
ATOM   1867  C   GLU   243      -2.382  16.542  -0.800  1.00107.66           C
ATOM   1868  O   GLU   243      -2.179  16.602  -2.012  1.00107.66           O
ATOM   1869  CB  GLU   243      -4.671  16.671   0.035  1.00107.66           C
ATOM   1870  CG  GLU   243      -5.913  15.994   0.622  1.00107.66           C
ATOM   1871  CD  GLU   243      -6.614  15.200  -0.473  1.00107.66           C
ATOM   1872  OE1 GLU   243      -5.918  14.728  -1.411  1.00107.66           O
ATOM   1873  OE2 GLU   243      -7.863  15.058  -0.379  1.00107.66           O
ATOM   1874  N   LYS   244      -1.639  17.227   0.076  1.00190.87           N
ATOM   1875  CA  LYS   244      -0.577  18.084  -0.339  1.00190.87           C
ATOM   1876  C   LYS   244       0.571  17.283  -0.887  1.00190.87           C
ATOM   1877  O   LYS   244       1.429  17.862  -1.545  1.00190.87           O
ATOM   1878  CB  LYS   244      -0.022  18.933   0.814  1.00190.87           C
ATOM   1879  CG  LYS   244       0.771  20.148   0.336  1.00190.87           C
ATOM   1880  CD  LYS   244      -0.123  21.252  -0.234  1.00190.87           C
ATOM   1881  CE  LYS   244      -0.595  21.002  -1.668  1.00190.87           C
ATOM   1882  NZ  LYS   244       0.468  21.383  -2.625  1.00190.87           N
ATOM   1883  N   ALA   245       0.811  16.048  -0.385  1.00134.20           N
ATOM   1884  CA  ALA   245       1.810  15.189  -0.975  1.00134.20           C
ATOM   1885  C   ALA   245       1.377  14.257  -2.086  1.00134.20           C
ATOM   1886  O   ALA   245       1.828  14.291  -3.230  1.00134.20           O
ATOM   1887  CB  ALA   245       2.508  14.309   0.077  1.00134.20           C
ATOM   1888  N   ARG   246       0.455  13.355  -1.727  1.00329.86           N
ATOM   1889  CA  ARG   246       0.040  12.273  -2.567  1.00329.86           C
ATOM   1890  C   ARG   246      -0.944  12.688  -3.616  1.00329.86           C
ATOM   1891  O   ARG   246      -1.015  12.088  -4.687  1.00329.86           O
ATOM   1892  CB  ARG   246      -0.273  11.022  -1.737  1.00329.86           C
ATOM   1893  CG  ARG   246       1.037  10.430  -1.205  1.00329.86           C
ATOM   1894  CD  ARG   246       0.901   9.185  -0.339  1.00329.86           C
ATOM   1895  NE  ARG   246       0.662   8.031  -1.234  1.00329.86           N
ATOM   1896  CZ  ARG   246       1.712   7.343  -1.752  1.00329.86           C
ATOM   1897  NH1 ARG   246       2.987   7.653  -1.384  1.00329.86           N
ATOM   1898  NH2 ARG   246       1.475   6.372  -2.673  1.00329.86           N
ATOM   1899  N   GLY   247      -1.742  13.729  -3.343  1.00 41.34           N
ATOM   1900  CA  GLY   247      -2.655  14.223  -4.333  1.00 41.34           C
ATOM   1901  C   GLY   247      -4.032  13.828  -3.925  1.00 41.34           C
ATOM   1902  O   GLY   247      -4.972  14.608  -4.071  1.00 41.34           O
ATOM   1903  N   LEU   248      -4.175  12.600  -3.392  1.00167.35           N
ATOM   1904  CA  LEU   248      -5.448  12.136  -2.935  1.00167.35           C
ATOM   1905  C   LEU   248      -5.333  11.763  -1.495  1.00167.35           C
ATOM   1906  O   LEU   248      -4.288  11.315  -1.026  1.00167.35           O
ATOM   1907  CB  LEU   248      -6.008  10.932  -3.712  1.00167.35           C
ATOM   1908  CG  LEU   248      -6.717  11.321  -5.021  1.00167.35           C
ATOM   1909  CD1 LEU   248      -7.255  10.085  -5.758  1.00167.35           C
ATOM   1910  CD2 LEU   248      -7.834  12.339  -4.740  1.00167.35           C
ATOM   1911  N   ALA   249      -6.422  11.980  -0.737  1.00 66.10           N
ATOM   1912  CA  ALA   249      -6.392  11.640   0.652  1.00 66.10           C
ATOM   1913  C   ALA   249      -7.563  10.764   0.874  1.00 66.10           C
ATOM   1914  O   ALA   249      -8.633  10.968   0.313  1.00 66.10           O
ATOM   1915  CB  ALA   249      -6.506  12.853   1.590  1.00 66.10           C
ATOM   1916  N   PHE   250      -7.388   9.712   1.671  1.00112.89           N
ATOM   1917  CA  PHE   250      -8.533   8.911   1.909  1.00112.89           C
ATOM   1918  C   PHE   250      -8.418   8.736   3.366  1.00112.89           C
ATOM   1919  O   PHE   250      -7.309   8.835   3.867  1.00112.89           O
ATOM   1920  CB  PHE   250      -8.453   7.548   1.198  1.00112.89           C
ATOM   1921  CG  PHE   250      -9.843   7.056   0.985  1.00112.89           C
ATOM   1922  CD1 PHE   250     -10.526   7.449  -0.143  1.00112.89           C
ATOM   1923  CD2 PHE   250     -10.467   6.224   1.885  1.00112.89           C
ATOM   1924  CE1 PHE   250     -11.810   7.020  -0.373  1.00112.89           C
ATOM   1925  CE2 PHE   250     -11.754   5.791   1.660  1.00112.89           C
ATOM   1926  CZ  PHE   250     -12.427   6.188   0.529  1.00112.89           C
ATOM   1927  N   LYS   251      -9.527   8.609   4.102  1.00200.30           N
ATOM   1928  CA  LYS   251      -9.414   8.289   5.487  1.00200.30           C
ATOM   1929  C   LYS   251     -10.395   7.191   5.702  1.00200.30           C
ATOM   1930  O   LYS   251     -11.593   7.350   5.501  1.00200.30           O
ATOM   1931  CB  LYS   251      -9.620   9.453   6.481  1.00200.30           C
ATOM   1932  CG  LYS   251     -10.877  10.302   6.308  1.00200.30           C
ATOM   1933  CD  LYS   251     -11.112  11.239   7.497  1.00200.30           C
ATOM   1934  CE  LYS   251      -9.876  12.066   7.859  1.00200.30           C
ATOM   1935  NZ  LYS   251     -10.225  13.121   8.835  1.00200.30           N
ATOM   1936  N   VAL   252      -9.884   6.013   6.087  1.00 85.66           N
ATOM   1937  CA  VAL   252     -10.676   4.846   6.262  1.00 85.66           C
ATOM   1938  C   VAL   252     -10.737   4.565   7.736  1.00 85.66           C
ATOM   1939  O   VAL   252     -10.073   5.231   8.531  1.00 85.66           O
ATOM   1940  CB  VAL   252     -10.065   3.686   5.528  1.00 85.66           C
ATOM   1941  CG1 VAL   252     -10.893   2.404   5.708  1.00 85.66           C
ATOM   1942  CG2 VAL   252      -9.926   4.124   4.063  1.00 85.66           C
ATOM   1943  N   PRO   253     -11.569   3.653   8.160  1.00101.66           N
ATOM   1944  CA  PRO   253     -11.556   3.379   9.561  1.00101.66           C
ATOM   1945  C   PRO   253     -10.297   2.636   9.834  1.00101.66           C
ATOM   1946  O   PRO   253      -9.822   1.915   8.959  1.00101.66           O
ATOM   1947  CB  PRO   253     -12.855   2.634   9.879  1.00101.66           C
ATOM   1948  CG  PRO   253     -13.536   2.441   8.510  1.00101.66           C
ATOM   1949  CD  PRO   253     -12.916   3.540   7.636  1.00101.66           C
ATOM   1950  N   GLY   254      -9.752   2.780  11.049  1.00 44.63           N
ATOM   1951  CA  GLY   254      -8.502   2.171  11.380  1.00 44.63           C
ATOM   1952  C   GLY   254      -8.636   0.692  11.189  1.00 44.63           C
ATOM   1953  O   GLY   254      -7.705   0.016  10.753  1.00 44.63           O
ATOM   1954  N   TYR   255      -9.806   0.129  11.527  1.00 73.51           N
ATOM   1955  CA  TYR   255      -9.919  -1.295  11.410  1.00 73.51           C
ATOM   1956  C   TYR   255      -9.805  -1.662   9.956  1.00 73.51           C
ATOM   1957  O   TYR   255      -9.138  -2.627   9.593  1.00 73.51           O
ATOM   1958  CB  TYR   255     -11.241  -1.860  11.952  1.00 73.51           C
ATOM   1959  CG  TYR   255     -11.004  -3.320  12.126  1.00 73.51           C
ATOM   1960  CD1 TYR   255     -10.380  -3.772  13.266  1.00 73.51           C
ATOM   1961  CD2 TYR   255     -11.390  -4.228  11.169  1.00 73.51           C
ATOM   1962  CE1 TYR   255     -10.142  -5.111  13.454  1.00 73.51           C
ATOM   1963  CE2 TYR   255     -11.155  -5.571  11.352  1.00 73.51           C
ATOM   1964  CZ  TYR   255     -10.531  -6.013  12.495  1.00 73.51           C
ATOM   1965  OH  TYR   255     -10.289  -7.390  12.686  1.00 73.51           O
ATOM   1966  N   LEU   256     -10.466  -0.872   9.097  1.00207.55           N
ATOM   1967  CA  LEU   256     -10.565  -0.996   7.672  1.00207.55           C
ATOM   1968  C   LEU   256      -9.286  -0.664   6.968  1.00207.55           C
ATOM   1969  O   LEU   256      -9.253  -0.748   5.749  1.00207.55           O
ATOM   1970  CB  LEU   256     -11.656  -0.117   7.055  1.00207.55           C
ATOM   1971  CG  LEU   256     -13.063  -0.611   7.418  1.00207.55           C
ATOM   1972  CD1 LEU   256     -13.322  -1.997   6.806  1.00207.55           C
ATOM   1973  CD2 LEU   256     -13.288  -0.571   8.938  1.00207.55           C
ATOM   1974  N   LEU   257      -8.266  -0.082   7.620  1.00149.56           N
ATOM   1975  CA  LEU   257      -7.125   0.205   6.784  1.00149.56           C
ATOM   1976  C   LEU   257      -6.299  -0.961   6.298  1.00149.56           C
ATOM   1977  O   LEU   257      -5.973  -1.019   5.112  1.00149.56           O
ATOM   1978  CB  LEU   257      -6.185   1.355   7.198  1.00149.56           C
ATOM   1979  CG  LEU   257      -6.634   2.706   6.593  1.00149.56           C
ATOM   1980  CD1 LEU   257      -5.598   3.815   6.835  1.00149.56           C
ATOM   1981  CD2 LEU   257      -6.966   2.561   5.095  1.00149.56           C
ATOM   1982  N   GLY   258      -5.912  -1.917   7.161  1.00 55.40           N
ATOM   1983  CA  GLY   258      -5.050  -2.975   6.682  1.00 55.40           C
ATOM   1984  C   GLY   258      -5.778  -3.857   5.711  1.00 55.40           C
ATOM   1985  O   GLY   258      -5.249  -4.217   4.660  1.00 55.40           O
ATOM   1986  N   PRO   259      -6.974  -4.234   6.076  1.00208.37           N
ATOM   1987  CA  PRO   259      -7.773  -5.094   5.257  1.00208.37           C
ATOM   1988  C   PRO   259      -8.316  -4.490   4.012  1.00208.37           C
ATOM   1989  O   PRO   259      -8.986  -5.220   3.306  1.00208.37           O
ATOM   1990  CB  PRO   259      -8.872  -5.658   6.154  1.00208.37           C
ATOM   1991  CG  PRO   259      -8.215  -5.671   7.537  1.00208.37           C
ATOM   1992  CD  PRO   259      -7.219  -4.500   7.484  1.00208.37           C
ATOM   1993  N   VAL   260      -8.327  -3.169   3.802  1.00184.56           N
ATOM   1994  CA  VAL   260      -8.617  -2.740   2.463  1.00184.56           C
ATOM   1995  C   VAL   260      -7.342  -2.476   1.704  1.00184.56           C
ATOM   1996  O   VAL   260      -7.145  -2.909   0.576  1.00184.56           O
ATOM   1997  CB  VAL   260      -9.489  -1.522   2.368  1.00184.56           C
ATOM   1998  CG1 VAL   260     -10.867  -1.893   2.936  1.00184.56           C
ATOM   1999  CG2 VAL   260      -8.811  -0.335   3.072  1.00184.56           C
ATOM   2000  N   CYS   261      -6.448  -1.701   2.345  1.00180.79           N
ATOM   2001  CA  CYS   261      -5.225  -1.155   1.823  1.00180.79           C
ATOM   2002  C   CYS   261      -4.020  -2.038   1.821  1.00180.79           C
ATOM   2003  O   CYS   261      -2.969  -1.588   1.369  1.00180.79           O
ATOM   2004  CB  CYS   261      -4.834   0.145   2.521  1.00180.79           C
ATOM   2005  SG  CYS   261      -6.168   1.348   2.344  1.00180.79           S
ATOM   2006  N   ASP   262      -4.036  -3.225   2.446  1.00120.85           N
ATOM   2007  CA  ASP   262      -2.786  -3.936   2.403  1.00120.85           C
ATOM   2008  C   ASP   262      -2.875  -4.949   1.295  1.00120.85           C
ATOM   2009  O   ASP   262      -3.880  -5.000   0.588  1.00120.85           O
ATOM   2010  CB  ASP   262      -2.403  -4.607   3.737  1.00120.85           C
ATOM   2011  CG  ASP   262      -0.879  -4.556   3.900  1.00120.85           C
ATOM   2012  OD1 ASP   262      -0.146  -5.151   3.067  1.00120.85           O
ATOM   2013  OD2 ASP   262      -0.429  -3.890   4.870  1.00120.85           O
ATOM   2014  N   MET   263      -1.844  -5.814   1.153  1.00 69.18           N
ATOM   2015  CA  MET   263      -1.695  -6.747   0.059  1.00 69.18           C
ATOM   2016  C   MET   263      -2.842  -7.707   0.010  1.00 69.18           C
ATOM   2017  O   MET   263      -3.218  -8.181  -1.061  1.00 69.18           O
ATOM   2018  CB  MET   263      -0.402  -7.575   0.145  1.00 69.18           C
ATOM   2019  CG  MET   263      -0.098  -8.361  -1.134  1.00 69.18           C
ATOM   2020  SD  MET   263       1.411  -9.370  -1.055  1.00 69.18           S
ATOM   2021  CE  MET   263       0.697 -10.599   0.075  1.00 69.18           C
ATOM   2022  N   ALA   264      -3.407  -8.021   1.183  1.00 72.23           N
ATOM   2023  CA  ALA   264      -4.527  -8.901   1.365  1.00 72.23           C
ATOM   2024  C   ALA   264      -5.690  -8.334   0.606  1.00 72.23           C
ATOM   2025  O   ALA   264      -6.661  -9.038   0.344  1.00 72.23           O
ATOM   2026  CB  ALA   264      -4.946  -9.047   2.840  1.00 72.23           C
ATOM   2027  N   SER   265      -5.636  -7.031   0.264  1.00108.27           N
ATOM   2028  CA  SER   265      -6.735  -6.326  -0.338  1.00108.27           C
ATOM   2029  C   SER   265      -7.352  -7.120  -1.459  1.00108.27           C
ATOM   2030  O   SER   265      -8.577  -7.199  -1.548  1.00108.27           O
ATOM   2031  CB  SER   265      -6.321  -4.990  -0.972  1.00108.27           C
ATOM   2032  OG  SER   265      -7.459  -4.353  -1.535  1.00108.27           O
ATOM   2033  N   ALA   266      -6.552  -7.745  -2.343  1.00 39.50           N
ATOM   2034  CA  ALA   266      -7.186  -8.458  -3.414  1.00 39.50           C
ATOM   2035  C   ALA   266      -8.005  -9.581  -2.858  1.00 39.50           C
ATOM   2036  O   ALA   266      -9.158  -9.760  -3.247  1.00 39.50           O
ATOM   2037  CB  ALA   266      -6.185  -9.064  -4.412  1.00 39.50           C
ATOM   2038  N   VAL   267      -7.441 -10.358  -1.913  1.00111.24           N
ATOM   2039  CA  VAL   267      -8.163 -11.478  -1.386  1.00111.24           C
ATOM   2040  C   VAL   267      -9.356 -11.025  -0.605  1.00111.24           C
ATOM   2041  O   VAL   267     -10.405 -11.662  -0.655  1.00111.24           O
ATOM   2042  CB  VAL   267      -7.338 -12.447  -0.573  1.00111.24           C
ATOM   2043  CG1 VAL   267      -6.704 -11.753   0.640  1.00111.24           C
ATOM   2044  CG2 VAL   267      -8.252 -13.622  -0.190  1.00111.24           C
ATOM   2045  N   THR   268      -9.241  -9.910   0.136  1.00123.77           N
ATOM   2046  CA  THR   268     -10.351  -9.448   0.919  1.00123.77           C
ATOM   2047  C   THR   268     -11.461  -9.105  -0.027  1.00123.77           C
ATOM   2048  O   THR   268     -12.618  -9.423   0.234  1.00123.77           O
ATOM   2049  CB  THR   268     -10.015  -8.250   1.782  1.00123.77           C
ATOM   2050  CG2 THR   268      -9.917  -6.993   0.903  1.00123.77           C
ATOM   2051  OG1 THR   268     -11.005  -8.063   2.783  1.00123.77           O
ATOM   2052  N   ALA   269     -11.138  -8.471  -1.171  1.00 36.73           N
ATOM   2053  CA  ALA   269     -12.131  -8.049  -2.115  1.00 36.73           C
ATOM   2054  C   ALA   269     -12.836  -9.241  -2.673  1.00 36.73           C
ATOM   2055  O   ALA   269     -14.057  -9.232  -2.805  1.00 36.73           O
ATOM   2056  CB  ALA   269     -11.532  -7.273  -3.300  1.00 36.73           C
ATOM   2057  N   ILE   270     -12.088 -10.309  -3.010  1.00100.68           N
ATOM   2058  CA  ILE   270     -12.722 -11.432  -3.628  1.00100.68           C
ATOM   2059  C   ILE   270     -13.673 -12.039  -2.654  1.00100.68           C
ATOM   2060  O   ILE   270     -14.784 -12.409  -3.026  1.00100.68           O
ATOM   2061  CB  ILE   270     -11.794 -12.532  -4.076  1.00100.68           C
ATOM   2062  CG1 ILE   270     -11.117 -13.230  -2.887  1.00100.68           C
ATOM   2063  CG2 ILE   270     -10.804 -11.934  -5.088  1.00100.68           C
ATOM   2064  CD1 ILE   270     -10.531 -14.591  -3.263  1.00100.68           C
ATOM   2065  N   VAL   271     -13.264 -12.161  -1.376  1.00117.27           N
ATOM   2066  CA  VAL   271     -14.127 -12.785  -0.422  1.00117.27           C
ATOM   2067  C   VAL   271     -15.374 -11.971  -0.270  1.00117.27           C
ATOM   2068  O   VAL   271     -16.460 -12.531  -0.148  1.00117.27           O
ATOM   2069  CB  VAL   271     -13.529 -13.023   0.949  1.00117.27           C
ATOM   2070  CG1 VAL   271     -12.316 -13.958   0.806  1.00117.27           C
ATOM   2071  CG2 VAL   271     -13.221 -11.692   1.648  1.00117.27           C
ATOM   2072  N   TYR   272     -15.270 -10.627  -0.275  1.00 95.13           N
ATOM   2073  CA  TYR   272     -16.455  -9.831  -0.123  1.00 95.13           C
ATOM   2074  C   TYR   272     -17.380 -10.116  -1.254  1.00 95.13           C
ATOM   2075  O   TYR   272     -18.550 -10.407  -1.038  1.00 95.13           O
ATOM   2076  CB  TYR   272     -16.206  -8.308  -0.173  1.00 95.13           C
ATOM   2077  CG  TYR   272     -15.752  -7.793   1.148  1.00 95.13           C
ATOM   2078  CD1 TYR   272     -14.436  -7.849   1.539  1.00 95.13           C
ATOM   2079  CD2 TYR   272     -16.672  -7.226   2.000  1.00 95.13           C
ATOM   2080  CE1 TYR   272     -14.043  -7.361   2.763  1.00 95.13           C
ATOM   2081  CE2 TYR   272     -16.289  -6.736   3.225  1.00 95.13           C
ATOM   2082  CZ  TYR   272     -14.973  -6.804   3.609  1.00 95.13           C
ATOM   2083  OH  TYR   272     -14.579  -6.300   4.866  1.00 95.13           O
ATOM   2084  N   ALA   273     -16.870 -10.093  -2.496  1.00 35.99           N
ATOM   2085  CA  ALA   273     -17.739 -10.235  -3.625  1.00 35.99           C
ATOM   2086  C   ALA   273     -18.421 -11.557  -3.554  1.00 35.99           C
ATOM   2087  O   ALA   273     -19.626 -11.645  -3.778  1.00 35.99           O
ATOM   2088  CB  ALA   273     -16.989 -10.154  -4.971  1.00 35.99           C
ATOM   2089  N   GLY   274     -17.675 -12.620  -3.207  1.00 32.11           N
ATOM   2090  CA  GLY   274     -18.240 -13.935  -3.182  1.00 32.11           C
ATOM   2091  C   GLY   274     -19.329 -14.003  -2.160  1.00 32.11           C
ATOM   2092  O   GLY   274     -20.371 -14.602  -2.407  1.00 32.11           O
ATOM   2093  N   LEU   275     -19.117 -13.391  -0.979  1.00108.90           N
ATOM   2094  CA  LEU   275     -20.065 -13.466   0.093  1.00108.90           C
ATOM   2095  C   LEU   275     -21.340 -12.811  -0.337  1.00108.90           C
ATOM   2096  O   LEU   275     -22.419 -13.349  -0.099  1.00108.90           O
ATOM   2097  CB  LEU   275     -19.551 -12.773   1.382  1.00108.90           C
ATOM   2098  CG  LEU   275     -20.425 -12.900   2.662  1.00108.90           C
ATOM   2099  CD1 LEU   275     -19.709 -12.273   3.870  1.00108.90           C
ATOM   2100  CD2 LEU   275     -21.837 -12.308   2.508  1.00108.90           C
ATOM   2101  N   LEU   276     -21.258 -11.633  -0.986  1.00 92.93           N
ATOM   2102  CA  LEU   276     -22.452 -10.932  -1.359  1.00 92.93           C
ATOM   2103  C   LEU   276     -23.237 -11.739  -2.330  1.00 92.93           C
ATOM   2104  O   LEU   276     -24.455 -11.841  -2.205  1.00 92.93           O
ATOM   2105  CB  LEU   276     -22.209  -9.547  -1.979  1.00 92.93           C
ATOM   2106  CG  LEU   276     -21.861  -8.467  -0.940  1.00 92.93           C
ATOM   2107  CD1 LEU   276     -23.062  -8.180  -0.026  1.00 92.93           C
ATOM   2108  CD2 LEU   276     -20.594  -8.822  -0.151  1.00 92.93           C
ATOM   2109  N   THR   277     -22.568 -12.348  -3.322  1.00146.35           N
ATOM   2110  CA  THR   277     -23.295 -13.090  -4.298  1.00146.35           C
ATOM   2111  C   THR   277     -23.954 -14.278  -3.676  1.00146.35           C
ATOM   2112  O   THR   277     -25.075 -14.606  -4.047  1.00146.35           O
ATOM   2113  CB  THR   277     -22.486 -13.501  -5.481  1.00146.35           C
ATOM   2114  CG2 THR   277     -22.103 -12.216  -6.216  1.00146.35           C
ATOM   2115  OG1 THR   277     -21.331 -14.225  -5.092  1.00146.35           O
ATOM   2116  N   PHE   278     -23.294 -14.964  -2.722  1.00169.51           N
ATOM   2117  CA  PHE   278     -23.889 -16.130  -2.140  1.00169.51           C
ATOM   2118  C   PHE   278     -25.118 -15.741  -1.377  1.00169.51           C
ATOM   2119  O   PHE   278     -26.126 -16.438  -1.440  1.00169.51           O
ATOM   2120  CB  PHE   278     -22.970 -16.960  -1.220  1.00169.51           C
ATOM   2121  CG  PHE   278     -21.870 -17.541  -2.046  1.00169.51           C
ATOM   2122  CD1 PHE   278     -22.141 -18.395  -3.085  1.00169.51           C
ATOM   2123  CD2 PHE   278     -20.554 -17.263  -1.760  1.00169.51           C
ATOM   2124  CE1 PHE   278     -21.114 -18.920  -3.830  1.00169.51           C
ATOM   2125  CE2 PHE   278     -19.529 -17.794  -2.505  1.00169.51           C
ATOM   2126  CZ  PHE   278     -19.804 -18.629  -3.555  1.00169.51           C
ATOM   2127  N   ARG   279     -25.078 -14.620  -0.633  1.00224.38           N
ATOM   2128  CA  ARG   279     -26.207 -14.238   0.162  1.00224.38           C
ATOM   2129  C   ARG   279     -27.344 -13.903  -0.755  1.00224.38           C
ATOM   2130  O   ARG   279     -28.498 -14.198  -0.452  1.00224.38           O
ATOM   2131  CB  ARG   279     -25.941 -13.054   1.121  1.00224.38           C
ATOM   2132  CG  ARG   279     -26.874 -13.020   2.345  1.00224.38           C
ATOM   2133  CD  ARG   279     -26.554 -11.896   3.342  1.00224.38           C
ATOM   2134  NE  ARG   279     -27.384 -12.072   4.570  1.00224.38           N
ATOM   2135  CZ  ARG   279     -26.914 -12.825   5.604  1.00224.38           C
ATOM   2136  NH1 ARG   279     -25.709 -13.451   5.484  1.00224.38           N
ATOM   2137  NH2 ARG   279     -27.637 -12.937   6.757  1.00224.38           N
ATOM   2138  N   ASP   280     -27.044 -13.278  -1.910  1.00 88.74           N
ATOM   2139  CA  ASP   280     -28.058 -12.875  -2.835  1.00 88.74           C
ATOM   2140  C   ASP   280     -28.758 -14.099  -3.339  1.00 88.74           C
ATOM   2141  O   ASP   280     -29.984 -14.139  -3.398  1.00 88.74           O
ATOM   2142  CB  ASP   280     -27.466 -12.131  -4.043  1.00 88.74           C
ATOM   2143  CG  ASP   280     -28.600 -11.419  -4.754  1.00 88.74           C
ATOM   2144  OD1 ASP   280     -29.778 -11.719  -4.422  1.00 88.74           O
ATOM   2145  OD2 ASP   280     -28.308 -10.564  -5.631  1.00 88.74           O
ATOM   2146  N   ALA   281     -27.990 -15.139  -3.715  1.00 57.45           N
ATOM   2147  CA  ALA   281     -28.573 -16.337  -4.230  1.00 57.45           C
ATOM   2148  C   ALA   281     -29.384 -16.984  -3.140  1.00 57.45           C
ATOM   2149  O   ALA   281     -30.531 -17.380  -3.328  1.00 57.45           O
ATOM   2150  CB  ALA   281     -27.518 -17.358  -4.694  1.00 57.45           C
ATOM   2151  N   CYS   282     -28.815 -17.082  -1.932  1.00 79.85           N
ATOM   2152  CA  CYS   282     -29.477 -17.803  -0.898  1.00 79.85           C
ATOM   2153  C   CYS   282     -30.739 -17.156  -0.470  1.00 79.85           C
ATOM   2154  O   CYS   282     -31.722 -17.866  -0.335  1.00 79.85           O
ATOM   2155  CB  CYS   282     -28.595 -18.025   0.339  1.00 79.85           C
ATOM   2156  SG  CYS   282     -27.243 -19.190  -0.010  1.00 79.85           S
ATOM   2157  N   THR   283     -30.746 -15.841  -0.177  1.00 86.90           N
ATOM   2158  CA  THR   283     -31.939 -15.194   0.306  1.00 86.90           C
ATOM   2159  C   THR   283     -32.937 -14.886  -0.786  1.00 86.90           C
ATOM   2160  O   THR   283     -34.130 -15.155  -0.651  1.00 86.90           O
ATOM   2161  CB  THR   283     -31.626 -13.911   1.014  1.00 86.90           C
ATOM   2162  CG2 THR   283     -32.928 -13.370   1.633  1.00 86.90           C
ATOM   2163  OG1 THR   283     -30.677 -14.150   2.044  1.00 86.90           O
ATOM   2164  N   ASP   284     -32.498 -14.227  -1.878  1.00 79.49           N
ATOM   2165  CA  ASP   284     -33.467 -13.844  -2.869  1.00 79.49           C
ATOM   2166  C   ASP   284     -33.896 -14.950  -3.786  1.00 79.49           C
ATOM   2167  O   ASP   284     -35.074 -15.291  -3.874  1.00 79.49           O
ATOM   2168  CB  ASP   284     -32.997 -12.665  -3.738  1.00 79.49           C
ATOM   2169  CG  ASP   284     -33.076 -11.415  -2.873  1.00 79.49           C
ATOM   2170  OD1 ASP   284     -33.752 -11.475  -1.811  1.00 79.49           O
ATOM   2171  OD2 ASP   284     -32.469 -10.383  -3.264  1.00 79.49           O
ATOM   2172  N   ILE   285     -32.920 -15.544  -4.489  1.00133.29           N
ATOM   2173  CA  ILE   285     -33.167 -16.509  -5.525  1.00133.29           C
ATOM   2174  C   ILE   285     -33.581 -17.827  -4.999  1.00133.29           C
ATOM   2175  O   ILE   285     -34.056 -18.652  -5.761  1.00133.29           O
ATOM   2176  CB  ILE   285     -32.099 -16.643  -6.581  1.00133.29           C
ATOM   2177  CG1 ILE   285     -30.768 -17.150  -6.031  1.00133.29           C
ATOM   2178  CG2 ILE   285     -31.994 -15.279  -7.285  1.00133.29           C
ATOM   2179  CD1 ILE   285     -29.768 -17.526  -7.120  1.00133.29           C
ATOM   2180  N   LEU   286     -33.206 -18.146  -3.758  1.00193.01           N
ATOM   2181  CA  LEU   286     -33.749 -19.268  -3.058  1.00193.01           C
ATOM   2182  C   LEU   286     -34.222 -18.563  -1.864  1.00193.01           C
ATOM   2183  O   LEU   286     -33.788 -17.441  -1.625  1.00193.01           O
ATOM   2184  CB  LEU   286     -32.711 -20.306  -2.593  1.00193.01           C
ATOM   2185  CG  LEU   286     -32.115 -21.170  -3.722  1.00193.01           C
ATOM   2186  CD1 LEU   286     -33.171 -22.119  -4.313  1.00193.01           C
ATOM   2187  CD2 LEU   286     -31.421 -20.309  -4.790  1.00193.01           C
ATOM   2188  N   GLY   287     -35.163 -19.126  -1.114  1.00 61.09           N
ATOM   2189  CA  GLY   287     -35.459 -18.396   0.063  1.00 61.09           C
ATOM   2190  C   GLY   287     -34.654 -19.094   1.076  1.00 61.09           C
ATOM   2191  O   GLY   287     -34.992 -20.183   1.528  1.00 61.09           O
ATOM   2192  N   ALA   288     -33.522 -18.486   1.422  1.00 52.16           N
ATOM   2193  CA  ALA   288     -32.708 -19.064   2.428  1.00 52.16           C
ATOM   2194  C   ALA   288     -32.774 -18.050   3.503  1.00 52.16           C
ATOM   2195  O   ALA   288     -32.710 -16.854   3.223  1.00 52.16           O
ATOM   2196  CB  ALA   288     -31.239 -19.226   2.009  1.00 52.16           C
ATOM   2197  N   PRO   289     -32.915 -18.452   4.724  1.00139.76           N
ATOM   2198  CA  PRO   289     -33.006 -17.441   5.721  1.00139.76           C
ATOM   2199  C   PRO   289     -31.685 -16.781   5.770  1.00139.76           C
ATOM   2200  O   PRO   289     -30.676 -17.456   5.579  1.00139.76           O
ATOM   2201  CB  PRO   289     -33.429 -18.142   7.001  1.00139.76           C
ATOM   2202  CG  PRO   289     -34.262 -19.325   6.472  1.00139.76           C
ATOM   2203  CD  PRO   289     -33.670 -19.639   5.085  1.00139.76           C
ATOM   2204  N   VAL   290     -31.659 -15.468   6.021  1.00 93.82           N
ATOM   2205  CA  VAL   290     -30.388 -14.828   6.030  1.00 93.82           C
ATOM   2206  C   VAL   290     -29.561 -15.418   7.115  1.00 93.82           C
ATOM   2207  O   VAL   290     -28.340 -15.497   7.001  1.00 93.82           O
ATOM   2208  CB  VAL   290     -30.415 -13.339   6.182  1.00 93.82           C
ATOM   2209  CG1 VAL   290     -30.947 -12.751   4.871  1.00 93.82           C
ATOM   2210  CG2 VAL   290     -31.246 -12.969   7.420  1.00 93.82           C
ATOM   2211  N   ASP   291     -30.186 -15.837   8.222  1.00 54.94           N
ATOM   2212  CA  ASP   291     -29.341 -16.380   9.237  1.00 54.94           C
ATOM   2213  C   ASP   291     -28.696 -17.620   8.697  1.00 54.94           C
ATOM   2214  O   ASP   291     -27.508 -17.852   8.910  1.00 54.94           O
ATOM   2215  CB  ASP   291     -30.073 -16.724  10.544  1.00 54.94           C
ATOM   2216  CG  ASP   291     -29.004 -16.919  11.612  1.00 54.94           C
ATOM   2217  OD1 ASP   291     -28.068 -17.729  11.378  1.00 54.94           O
ATOM   2218  OD2 ASP   291     -29.098 -16.244  12.671  1.00 54.94           O
ATOM   2219  N   PHE   292     -29.462 -18.444   7.956  1.00 46.07           N
ATOM   2220  CA  PHE   292     -28.930 -19.672   7.440  1.00 46.07           C
ATOM   2221  C   PHE   292     -27.830 -19.387   6.469  1.00 46.07           C
ATOM   2222  O   PHE   292     -26.783 -20.029   6.512  1.00 46.07           O
ATOM   2223  CB  PHE   292     -29.981 -20.556   6.743  1.00 46.07           C
ATOM   2224  CG  PHE   292     -30.840 -21.154   7.806  1.00 46.07           C
ATOM   2225  CD1 PHE   292     -30.412 -22.268   8.491  1.00 46.07           C
ATOM   2226  CD2 PHE   292     -32.066 -20.617   8.114  1.00 46.07           C
ATOM   2227  CE1 PHE   292     -31.189 -22.834   9.474  1.00 46.07           C
ATOM   2228  CE2 PHE   292     -32.850 -21.178   9.096  1.00 46.07           C
ATOM   2229  CZ  PHE   292     -32.413 -22.289   9.779  1.00 46.07           C
ATOM   2230  N   THR   293     -28.027 -18.404   5.573  1.00107.40           N
ATOM   2231  CA  THR   293     -27.038 -18.117   4.579  1.00107.40           C
ATOM   2232  C   THR   293     -25.784 -17.668   5.261  1.00107.40           C
ATOM   2233  O   THR   293     -24.689 -18.064   4.868  1.00107.40           O
ATOM   2234  CB  THR   293     -27.487 -17.052   3.610  1.00107.40           C
ATOM   2235  CG2 THR   293     -27.648 -15.723   4.357  1.00107.40           C
ATOM   2236  OG1 THR   293     -26.552 -16.906   2.552  1.00107.40           O
ATOM   2237  N   GLN   294     -25.897 -16.825   6.305  1.00166.76           N
ATOM   2238  CA  GLN   294     -24.702 -16.357   6.932  1.00166.76           C
ATOM   2239  C   GLN   294     -23.992 -17.425   7.695  1.00166.76           C
ATOM   2240  O   GLN   294     -22.765 -17.421   7.753  1.00166.76           O
ATOM   2241  CB  GLN   294     -24.842 -15.034   7.698  1.00166.76           C
ATOM   2242  CG  GLN   294     -25.848 -14.938   8.829  1.00166.76           C
ATOM   2243  CD  GLN   294     -25.759 -13.471   9.200  1.00166.76           C
ATOM   2244  NE2 GLN   294     -25.279 -12.660   8.216  1.00166.76           N
ATOM   2245  OE1 GLN   294     -26.083 -13.055  10.310  1.00166.76           O
ATOM   2246  N   ASN   295     -24.721 -18.371   8.310  1.00 83.93           N
ATOM   2247  CA  ASN   295     -24.035 -19.417   9.012  1.00 83.93           C
ATOM   2248  C   ASN   295     -23.263 -20.218   8.011  1.00 83.93           C
ATOM   2249  O   ASN   295     -22.154 -20.668   8.283  1.00 83.93           O
ATOM   2250  CB  ASN   295     -24.964 -20.387   9.757  1.00 83.93           C
ATOM   2251  CG  ASN   295     -24.078 -21.345  10.546  1.00 83.93           C
ATOM   2252  ND2 ASN   295     -23.554 -22.394   9.858  1.00 83.93           N
ATOM   2253  OD1 ASN   295     -23.847 -21.164  11.741  1.00 83.93           O
ATOM   2254  N   MET   296     -23.839 -20.431   6.815  1.00 95.84           N
ATOM   2255  CA  MET   296     -23.163 -21.217   5.827  1.00 95.84           C
ATOM   2256  C   MET   296     -21.903 -20.514   5.437  1.00 95.84           C
ATOM   2257  O   MET   296     -20.857 -21.142   5.296  1.00 95.84           O
ATOM   2258  CB  MET   296     -23.997 -21.416   4.552  1.00 95.84           C
ATOM   2259  CG  MET   296     -23.361 -22.404   3.572  1.00 95.84           C
ATOM   2260  SD  MET   296     -24.360 -22.749   2.095  1.00 95.84           S
ATOM   2261  CE  MET   296     -24.017 -21.158   1.290  1.00 95.84           C
ATOM   2262  N   ALA   297     -21.973 -19.182   5.262  1.00 38.74           N
ATOM   2263  CA  ALA   297     -20.845 -18.405   4.839  1.00 38.74           C
ATOM   2264  C   ALA   297     -19.768 -18.477   5.870  1.00 38.74           C
ATOM   2265  O   ALA   297     -18.596 -18.614   5.530  1.00 38.74           O
ATOM   2266  CB  ALA   297     -21.185 -16.919   4.662  1.00 38.74           C
ATOM   2267  N   VAL   298     -20.131 -18.381   7.163  1.00101.36           N
ATOM   2268  CA  VAL   298     -19.130 -18.408   8.187  1.00101.36           C
ATOM   2269  C   VAL   298     -18.470 -19.751   8.197  1.00101.36           C
ATOM   2270  O   VAL   298     -17.263 -19.841   8.405  1.00101.36           O
ATOM   2271  CB  VAL   298     -19.641 -18.051   9.562  1.00101.36           C
ATOM   2272  CG1 VAL   298     -20.061 -16.569   9.540  1.00101.36           C
ATOM   2273  CG2 VAL   298     -20.778 -19.001   9.969  1.00101.36           C
ATOM   2274  N   GLU   299     -19.234 -20.835   7.960  1.00 42.44           N
ATOM   2275  CA  GLU   299     -18.681 -22.160   7.964  1.00 42.44           C
ATOM   2276  C   GLU   299     -17.667 -22.271   6.870  1.00 42.44           C
ATOM   2277  O   GLU   299     -16.597 -22.840   7.072  1.00 42.44           O
ATOM   2278  CB  GLU   299     -19.730 -23.255   7.708  1.00 42.44           C
ATOM   2279  CG  GLU   299     -19.144 -24.669   7.746  1.00 42.44           C
ATOM   2280  CD  GLU   299     -20.293 -25.665   7.687  1.00 42.44           C
ATOM   2281  OE1 GLU   299     -20.847 -25.880   6.575  1.00 42.44           O
ATOM   2282  OE2 GLU   299     -20.635 -26.224   8.763  1.00 42.44           O
ATOM   2283  N   ALA   300     -17.974 -21.732   5.675  1.00 29.51           N
ATOM   2284  CA  ALA   300     -17.071 -21.825   4.565  1.00 29.51           C
ATOM   2285  C   ALA   300     -15.815 -21.089   4.899  1.00 29.51           C
ATOM   2286  O   ALA   300     -14.720 -21.568   4.619  1.00 29.51           O
ATOM   2287  CB  ALA   300     -17.635 -21.198   3.279  1.00 29.51           C
ATOM   2288  N   LEU   301     -15.935 -19.899   5.516  1.00101.02           N
ATOM   2289  CA  LEU   301     -14.767 -19.135   5.833  1.00101.02           C
ATOM   2290  C   LEU   301     -13.935 -19.886   6.826  1.00101.02           C
ATOM   2291  O   LEU   301     -12.711 -19.884   6.728  1.00101.02           O
ATOM   2292  CB  LEU   301     -15.049 -17.733   6.416  1.00101.02           C
ATOM   2293  CG  LEU   301     -15.552 -16.694   5.390  1.00101.02           C
ATOM   2294  CD1 LEU   301     -15.772 -15.324   6.051  1.00101.02           C
ATOM   2295  CD2 LEU   301     -14.617 -16.606   4.171  1.00101.02           C
ATOM   2296  N   GLN   302     -14.567 -20.547   7.814  1.00 45.73           N
ATOM   2297  CA  GLN   302     -13.816 -21.238   8.821  1.00 45.73           C
ATOM   2298  C   GLN   302     -13.048 -22.363   8.201  1.00 45.73           C
ATOM   2299  O   GLN   302     -11.882 -22.569   8.527  1.00 45.73           O
ATOM   2300  CB  GLN   302     -14.688 -21.842   9.937  1.00 45.73           C
ATOM   2301  CG  GLN   302     -15.367 -20.799  10.826  1.00 45.73           C
ATOM   2302  CD  GLN   302     -15.994 -21.534  12.003  1.00 45.73           C
ATOM   2303  NE2 GLN   302     -16.708 -22.656  11.715  1.00 45.73           N
ATOM   2304  OE1 GLN   302     -15.849 -21.122  13.152  1.00 45.73           O
ATOM   2305  N   MET   303     -13.676 -23.123   7.287  1.00 82.98           N
ATOM   2306  CA  MET   303     -13.020 -24.245   6.682  1.00 82.98           C
ATOM   2307  C   MET   303     -11.864 -23.770   5.870  1.00 82.98           C
ATOM   2308  O   MET   303     -10.798 -24.379   5.886  1.00 82.98           O
ATOM   2309  CB  MET   303     -13.934 -25.047   5.750  1.00 82.98           C
ATOM   2310  CG  MET   303     -14.994 -25.850   6.501  1.00 82.98           C
ATOM   2311  SD  MET   303     -16.258 -26.601   5.436  1.00 82.98           S
ATOM   2312  CE  MET   303     -17.163 -25.041   5.225  1.00 82.98           C
ATOM   2313  N   MET   304     -12.042 -22.662   5.133  1.00156.48           N
ATOM   2314  CA  MET   304     -10.994 -22.172   4.295  1.00156.48           C
ATOM   2315  C   MET   304      -9.841 -21.785   5.166  1.00156.48           C
ATOM   2316  O   MET   304      -8.692 -22.073   4.845  1.00156.48           O
ATOM   2317  CB  MET   304     -11.407 -20.923   3.495  1.00156.48           C
ATOM   2318  CG  MET   304     -10.406 -20.506   2.416  1.00156.48           C
ATOM   2319  SD  MET   304     -10.402 -21.552   0.926  1.00156.48           S
ATOM   2320  CE  MET   304      -9.325 -22.853   1.595  1.00156.48           C
ATOM   2321  N   ALA   305     -10.127 -21.133   6.307  1.00 39.13           N
ATOM   2322  CA  ALA   305      -9.106 -20.669   7.199  1.00 39.13           C
ATOM   2323  C   ALA   305      -8.336 -21.835   7.740  1.00 39.13           C
ATOM   2324  O   ALA   305      -7.111 -21.789   7.814  1.00 39.13           O
ATOM   2325  CB  ALA   305      -9.680 -19.894   8.397  1.00 39.13           C
ATOM   2326  N   LYS   306      -9.030 -22.922   8.128  1.00 94.52           N
ATOM   2327  CA  LYS   306      -8.342 -24.030   8.723  1.00 94.52           C
ATOM   2328  C   LYS   306      -7.410 -24.634   7.721  1.00 94.52           C
ATOM   2329  O   LYS   306      -6.251 -24.891   8.036  1.00 94.52           O
ATOM   2330  CB  LYS   306      -9.280 -25.139   9.234  1.00 94.52           C
ATOM   2331  CG  LYS   306      -8.599 -26.122  10.194  1.00 94.52           C
ATOM   2332  CD  LYS   306      -7.451 -26.917   9.568  1.00 94.52           C
ATOM   2333  CE  LYS   306      -6.694 -27.809  10.552  1.00 94.52           C
ATOM   2334  NZ  LYS   306      -5.584 -28.498   9.855  1.00 94.52           N
ATOM   2335  N   PHE   307      -7.878 -24.867   6.478  1.00 85.43           N
ATOM   2336  CA  PHE   307      -7.006 -25.480   5.517  1.00 85.43           C
ATOM   2337  C   PHE   307      -5.845 -24.595   5.242  1.00 85.43           C
ATOM   2338  O   PHE   307      -4.711 -25.060   5.155  1.00 85.43           O
ATOM   2339  CB  PHE   307      -7.642 -25.841   4.160  1.00 85.43           C
ATOM   2340  CG  PHE   307      -8.157 -27.234   4.269  1.00 85.43           C
ATOM   2341  CD1 PHE   307      -7.258 -28.277   4.219  1.00 85.43           C
ATOM   2342  CD2 PHE   307      -9.496 -27.518   4.404  1.00 85.43           C
ATOM   2343  CE1 PHE   307      -7.680 -29.582   4.312  1.00 85.43           C
ATOM   2344  CE2 PHE   307      -9.922 -28.824   4.497  1.00 85.43           C
ATOM   2345  CZ  PHE   307      -9.017 -29.858   4.454  1.00 85.43           C
ATOM   2346  N   MET   308      -6.096 -23.288   5.103  1.00138.79           N
ATOM   2347  CA  MET   308      -5.041 -22.397   4.760  1.00138.79           C
ATOM   2348  C   MET   308      -4.088 -22.327   5.900  1.00138.79           C
ATOM   2349  O   MET   308      -2.938 -21.955   5.702  1.00138.79           O
ATOM   2350  CB  MET   308      -5.494 -20.994   4.323  1.00138.79           C
ATOM   2351  CG  MET   308      -4.486 -20.401   3.334  1.00138.79           C
ATOM   2352  SD  MET   308      -4.905 -18.783   2.626  1.00138.79           S
ATOM   2353  CE  MET   308      -3.586 -18.775   1.375  1.00138.79           C
ATOM   2354  N   GLU   309      -4.563 -22.581   7.134  1.00134.63           N
ATOM   2355  CA  GLU   309      -3.719 -22.618   8.293  1.00134.63           C
ATOM   2356  C   GLU   309      -2.786 -23.788   8.181  1.00134.63           C
ATOM   2357  O   GLU   309      -1.574 -23.635   8.334  1.00134.63           O
ATOM   2358  CB  GLU   309      -4.546 -22.860   9.566  1.00134.63           C
ATOM   2359  CG  GLU   309      -3.798 -22.607  10.871  1.00134.63           C
ATOM   2360  CD  GLU   309      -4.040 -21.157  11.258  1.00134.63           C
ATOM   2361  OE1 GLU   309      -4.846 -20.484  10.562  1.00134.63           O
ATOM   2362  OE2 GLU   309      -3.428 -20.706  12.262  1.00134.63           O
ATOM   2363  N   GLU   310      -3.321 -24.996   7.893  1.00 61.15           N
ATOM   2364  CA  GLU   310      -2.463 -26.146   7.873  1.00 61.15           C
ATOM   2365  C   GLU   310      -1.495 -26.042   6.739  1.00 61.15           C
ATOM   2366  O   GLU   310      -0.297 -26.241   6.919  1.00 61.15           O
ATOM   2367  CB  GLU   310      -3.196 -27.498   7.776  1.00 61.15           C
ATOM   2368  CG  GLU   310      -3.964 -27.740   6.478  1.00 61.15           C
ATOM   2369  CD  GLU   310      -4.377 -29.205   6.489  1.00 61.15           C
ATOM   2370  OE1 GLU   310      -4.322 -29.823   7.586  1.00 61.15           O
ATOM   2371  OE2 GLU   310      -4.748 -29.725   5.404  1.00 61.15           O
ATOM   2372  N   GLU   311      -1.979 -25.704   5.531  1.00135.04           N
ATOM   2373  CA  GLU   311      -1.064 -25.558   4.446  1.00135.04           C
ATOM   2374  C   GLU   311      -0.437 -24.236   4.717  1.00135.04           C
ATOM   2375  O   GLU   311      -0.984 -23.460   5.486  1.00135.04           O
ATOM   2376  CB  GLU   311      -1.759 -25.529   3.078  1.00135.04           C
ATOM   2377  CG  GLU   311      -2.635 -26.761   2.835  1.00135.04           C
ATOM   2378  CD  GLU   311      -1.863 -28.008   3.238  1.00135.04           C
ATOM   2379  OE1 GLU   311      -0.618 -28.026   3.049  1.00135.04           O
ATOM   2380  OE2 GLU   311      -2.513 -28.962   3.745  1.00135.04           O
ATOM   2381  N   GLY   312       0.752 -23.950   4.167  1.00 56.50           N
ATOM   2382  CA  GLY   312       1.404 -22.702   4.458  1.00 56.50           C
ATOM   2383  C   GLY   312       0.621 -21.545   3.921  1.00 56.50           C
ATOM   2384  O   GLY   312       0.585 -20.488   4.546  1.00 56.50           O
ATOM   2385  N   LEU   313       0.062 -21.711   2.706  1.00189.73           N
ATOM   2386  CA  LEU   313      -0.756 -20.796   1.946  1.00189.73           C
ATOM   2387  C   LEU   313      -0.576 -21.233   0.539  1.00189.73           C
[truncated: 3,864,436 more chars]
