# Supplementary material for: Comprehensive computational analysis of Hmd enzymes and paralogs in methanogenic Archaea
Source: BMC Evol Biol. 2009 Aug 11;9:199. doi: 10.1186/1471-2148-9-199 (PMC2739858; doi:10.1186/1471-2148-9-199)
Supplement: Additional file 4 — Model-Template Sequence Alignments. A ClustalW2 alignment between each modeled peptide sequence and the peptide sequences of parent structures used by I-TASSER to create the model. [file 1471-2148-9-199-S4.txt]

HMD ENZYME Mj_DSM2661 (RC)

Hmd_E_Mj_2661.MJ0784.both      ---MKIAILGAGCYRTHAAAGITNFMRA--CEVAK-EVGKPEIALTHSSI 44
2B0J                           ---MKIAILGAGCYRTHAAAGITNFMRA--CEVAK-EVGKPEIALTHSSI 44
2AHR                           SNAMKIGIIGVGKMASAIIKGLKQTPHE--LIISGSSLERSKEIAEQLAL 48
2F1K                           ---MKIGVVGLGLIGASLAGDLRRRGHY--LIGVSRQQSTCEKAVERQLV 45
2G5C                           --MQNVLIVGVGFMGGSFAKSLRRSGFKGKIYGYDINPESISKAVDLGII 48
                                   :: ::* *        .: .            .    .       :

Hmd_E_Mj_2661.MJ0784.both      TYGAELLHLVP--DVKEVIVSDPCFAEEPGLVVIDEFDPKEVMEAHLSGN 92
2B0J                           TYGAELLHLVP--DVKEVIVSDPCFAEEPGLVVIDEFDPKEVMEAHLSGN 92
2AHR                           PYAMSHQDLID--QVDLVILGIKPQLFETVLKPLHFKQPIISMAAGIS-- 94
2F1K                           DEAGQDLSLLQ--TAKIIFLCTPIQLILPTLEKLIPHLSPTAIVTDVAS- 92
2G5C                           DEGTTSIAKVEDFSPDFVMLSSPVRTFREIAKKLSYILSEDATVTDQGS- 97
                                 .      :     . :::             :    .     :  .  

Hmd_E_Mj_2661.MJ0784.both      PESIMPKIREVVKAKAKELPKPPKACIHLVHPEDVGLKVTSDDREAVEGA 142
2B0J                           PESIMPKIREVVKAKAKELPKPPKACIHLVHPEDVGLKVTSDDREAVEGA 142
2AHR                           -------LQRLATFVGQDLP------------------------------ 107
2F1K                           -------VKTAIAEPASQLWSG---------------------------- 107
2G5C                           -------VKGKLVYDLENILGKR--------------------------- 113
                                      ::       .::                               

Hmd_E_Mj_2661.MJ0784.both      DIVITWLPKGNKQPDIIKKFADAIPEGAIVTHACTIPTTKFAKIFKDLGR 192
2B0J                           DIVITWLPKGNKQPDIIKKFADAIPEGAIVTHACTIPTTKFAKIFKDLGR 192
2AHR                           --LLRIMPNMNAQ---ILQSSTALTGNALVSQELQARVRDLTDSFG---- 148
2F1K                           --FIGGHPMAGTAAQGIDGAEENLFVNAPYVLTPTEYTDPEQLACLRSVL 155
2G5C                           --FVGGHPIAGTEKSGVEYSLDNLYEGKKVILTPTKKTDKKRLKLVKRVW 161
                                 .:   *  .     :      :  .          .            

Hmd_E_Mj_2661.MJ0784.both      EDLNITSYHPGCVPEMKGQVYIAEGYASEEAVNKLYEIGKIARGKAFKMP 242
2B0J                           EDLNITSYHPGCVPEMKGQVYIAEGYASEEAVNKLYEIGKIARGKAFKMP 242
2AHR                           STFDISEKDFDTFTALAGSS-PAYIYLFIEALAKAGVKNGIPKAKALEIV 197
2F1K                           EPLGVKIYLCTPADHDQAVAWISHLPVMVSAALIQACAGEKD-GDILKLA 204
2G5C                           EDVGGVVEYMSPELHDYVFGVVSHLPHAVAFALVDTLIHMSTPEVDLFKY 211
                               . ..                  :                       :   

Hmd_E_Mj_2661.MJ0784.both      ANLIGPVCDMCSAVTATVYAGLLAYRDAVTKILGAPADFAQMMADEALTQ 292
2B0J                           ANLIGPVCDMCSAVTATVYAGLLAYRDAVTKILGAPADFAQMMADEALTQ 292
2AHR                           T------------------QTVLASASNLKTSSQSPHDFIDAICSPGGTT 229
2F1K                           QN------------------LASSGFRDTSRVGGGNPELGTMMATYNQRA 236
2G5C                           PG---------------------GGFKDFTRIAKSDPIMWRDIFLENKEN 240
                                                      .     .    .   :   :       

Hmd_E_Mj_2661.MJ0784.both      IHNLMKEKGIANMEEALDPAALLGTADSMCFGPLAEILPTALKVLEKHKV 342
2B0J                           IHNLMKEKGIANMEEALDPAALLGTADSMCFGPLAEILPTALKVLEKHKV 342
2AHR                           IAGLMELERLG---------------------LTATVSSAIDKTIDKAKS 258
2F1K                           LLKSLQDYRQH--------------LDQLITLISNQQWPELHRLLQQTNG 272
2G5C                           VMKAIEGFEKS--------------LNHLKELIVREAEEELVEYLKEVKI 276
                               :   ::                                    . :.: : 

Hmd_E_Mj_2661.MJ0784.both      VEEEGKTKCEIMSQKE 358
2B0J                           VEEEGKTKCEIMSQKE 358
2AHR                           L--------------- 259
2F1K                           DRDKYVE--------- 279
2G5C                           KRMEI----------- 281


------------------------------------------------------------------------------------------
------------------------------------------------------------------------------------------
HMD ENZYME Mk_AV19 (RC)

Hmd_E_Mk_AV19.MK0013.both      MVEINKVAILGAGCWRTHAATGITT---FKRACEVADETGIKEAALTHSS 47
2B0J                           ----MKIAILGAGCYRTHAAAGITN---FMRACEVAKEVGKPEIALTHSS 43
2F1K                           ----MKIGVVGLGLIGASLAGDLRRR--GHYLIGVSRQQSTCEKAVERQL 44
2G5C                           ---MQNVLIVGVGFMGGSFAKSLRRSGFKGKIYGYDINPESISKAVDLGI 47
1F0Y                           -----SSSSTASASAKKIIVKHVTVIG--GGLMGAGIAQVAAATGHTVVL 43
                                    .    . .      .  :                     .     

Hmd_E_Mk_AV19.MK0013.both      VTYAVELKHLAG---VDEVVLSDPVFDAD-GFTVVDIEEDCDVDLDEFIK 93
2B0J                           ITYGAELLHLVPD--VKEVIVSDPCFAEEPGLVVID-----EFDPKEVME 86
2F1K                           VDEAGQDLSLLQT--AKIIFLCTP-------------------------- 66
2G5C                           IDEGTTSIAKVEDFSPDFVMLSSP-------------------------- 71
1F0Y                           VDQTEDILAKSKKGIEESLRKVAK-------------------------- 67
                               :               . :                               

Hmd_E_Mk_AV19.MK0013.both      AHLEGNPEDVMPKLRDYVNDIADDVPKPPKGAIHFLSPEEMEDKLDIVVT 143
2B0J                           AHLSGNPESIMPKIREVVKAKAKELPKPPKACIHLVHPEDVG----LKVT 132
2F1K                           ------IQLILPTLEKLIPHLSPTAIVT-------------------DVA 91
2G5C                           ------VRTFREIAKKLSYILSEDATVT-------------------DQG 96
1F0Y                           -------KKFAENPKAGDEFVEKTLSTI--------------------AT 90
                                      . .    .                                   

Hmd_E_Mk_AV19.MK0013.both      TDD-AEAVEDADMIISWLPKGGVQPDIFKKIID--DIPEGCIVANTCTIP 190
2B0J                           SDD-REAVEGADIVITWLPKGNKQPDIIKKFAD--AIPEGAIVTHACTIP 179
2F1K                           SVK-TAIAEPASQLWSGFIGGHPMAGTAAQGID--GAEENLFVNAPYVLT 138
2G5C                           SVKGKLVYDLENILGKRFVGGHPIAGTEKSGVE--YSLDNLYEGKKVILT 144
1F0Y                           STDAASVVHSTDLVVEAIVENLKVKNELFKRLDKFAAEHTIFASNTSSLQ 140
                               : .     .  . :   :  .    .   .  :     .         : 

Hmd_E_Mk_AV19.MK0013.both      TRQFKEMFEDMGRDDLQVTSYHPATVPEHKGQVFVAEGYADEEVVEAVYE 240
2B0J                           TTKFAKIFKDLGREDLNITSYHPGCVPEMKGQVYIAEGYASEEAVNKLYE 229
2F1K                           PTEYT---------DPEQLACLRSVLEPLGVKIYLCTPADHDQAVAWISH 179
2G5C                           PTKKT---------DKKRLKLVKRVWEDVGGVVEYMSPELHDYVFGVVSH 185
1F0Y                           ITSIAN---ATTRQDRFAGLHFFNPVPVMKLVEVIKTPMTSQKTFESLVD 187
                                 .           *                          : ..  : .

Hmd_E_Mk_AV19.MK0013.both      LGEKARGLAFKVPGYLLGPVCDMASAVTAIVYAGLLTFRDACTDILGAPV 290
2B0J                           IGKIARGKAFKMPANLIGPVCDMCSAVTATVYAGLLAYRDAVTKILGAPA 279
2F1K                           LPVMVS--AALIQACAGEKDGDILKLAQNLASSGFR----DTSRVGGGNP 223
2G5C                           LPHAVAFALVDTLIHMSTPEVDLFKYP----GGGFK----DFTRIAKSDP 227
1F0Y                           FSKALG---KHPVSCKDTPGFIVNRLLVPYLMEAIR--LYERGDASKEDI 232
                               :                     :          .:               

Hmd_E_Mk_AV19.MK0013.both      DFTQNMAVEALQMMAKFMEEEGLDKLEEALDPAALTNTADSMNFGPLADT 340
2B0J                           DFAQMMADEALTQIHNLMKEKGIANMEEALDPAALLGTADSMCFGPLA-- 327
2F1K                           ELGTMMATYNQRALLKSLQD-----YRQHLD--QLITLISNQQWPELH-- 264
2G5C                           IMWRDIFLENKENVMKAIEG-----FEKSLN--HLKELIVREAEEELV-- 268
1F0Y                           DTAMKLGAGYPMGPFELLDYVGLDTTKFIVDGWHEMDAENPLHQPSPSLN 282
                                    :         : :.       .  ::                   

Hmd_E_Mk_AV19.MK0013.both      EILPKALEVLEKYSKKAE------------- 358
2B0J                           EILPTALKVLEKHKVVEEEGKTKCEIMSQKE 358
2F1K                           RLLQQTNGDRDKYVE---------------- 279
2G5C                           EYLKEVKIKRMEI------------------ 281
1F0Y                           KLVAENKFGKKTGEGFYKYK----------- 302
                               . :                            


------------------------------------------------------------------------------------------
------------------------------------------------------------------------------------------
HMD ENZYME Mm_S2 (RC)

Hmd_enzyme_Mm_S2.MMP0127.both      MKVAILGAGCYRTHAASGITNFSRASQVAKEAGIPEIAMTHSTITMGAEL 50
2B0J                               MKIAILGAGCYRTHAAAGITNFMRACEVAKEVGKPEIALTHSSITYGAEL 50
2AHR                               --------------------------SNAMKIGIIGVGKMASAIIKG--- 21
2F1K                               -----------------------------MKIGVVGLGLIGASLAGD--- 18
2G5C                               ----------------------------MQNVLIVGVGFMGGSFAKS--- 19
                                                                 :     :.   .::  .   

Hmd_enzyme_Mm_S2.MMP0127.both      LHLIPEITEVVVSDPCFAEEPGMVVLDQFDYKAVMEAHLAGDAEKVMPEI 100
2B0J                               LHLVPDVKEVIVSDPCFAEEPGLVVIDEFDPKEVMEAHLSGNPESIMPKI 100
2AHR                               --LKQTPHELIISGSSLERSK--------EIAEQLALPYAMSHQDLIDQV 61
2F1K                               --LRRRGHYLIGVSRQQSTCE--------KAVERQLVDEAGQDLSLLQTA 58
2G5C                               --LRRSGFKGKIYGYDINPES------ISKAVDLGIIDEGTTSIAKVEDF 61
                                     *          .               .         .      :   

Hmd_enzyme_Mm_S2.MMP0127.both      R--EAVKAKAKETPKPPKG--CIHFVHPETVGLKVTASDVEAVKDADIVI 146
2B0J                               R--EVVKAKAKELPKPPKA--CIHLVHPEDVGLKVTSDDREAVEGADIVI 146
2AHR                               D--LVILGIKPQLFETVLK--PLHFKQPIIS--------MAAGISLQRLA 99
2F1K                               K--IIFLCTPIQLILPTLEKLIPHLSPTAIVTDVASVKTAIAEPASQLWS 106
2G5C                               SPDFVMLSSPVRTFREIAKKLSYILSEDATVTDQGSVKGKLVYDLENILG 111
                                        .     .            :                .    :   

Hmd_enzyme_Mm_S2.MMP0127.both      T-WLP----KGGSQPAIIEKFASEIKKGAIVTHACTIPTPKFAKIFKDLG 191
2B0J                               T-WLP----KGNKQPDIIKKFADAIPEGAIVTHACTIPTTKFAKIFKDLG 191
2AHR                               T-FVG----QDLPLLRIMPNMNAQILQSSTALTGNALVSQELQARVRDLT 144
2F1K                               G-FIGGHPMAGTAAQGIDGAEENLFVNAPYVLTPTEYTDPEQLACLRSVL 155
2G5C                               KRFVGGHPIAGTEKSGVEYSLDNLYEGKKVILTPTKKTDKKRLKLVKRVW 161
                                     ::      .     :                       :    .: : 

Hmd_enzyme_Mm_S2.MMP0127.both      RDDLNIIAYHPGAVPEMKGQAFLSEGLADAEKVEEFYCMAKTARGEAFKM 241
2B0J                               REDLNITSYHPGCVPEMKGQVYIAEGYASEEAVNKLYEIGKIARGKAFKM 241
2AHR                               DS-----------------------------------------FGSTFDI 153
2F1K                               EP-----------------------------------------LGVKIYL 164
2G5C                               EDVG----------------------------------------GVVEYM 171
                                                                               *    :

Hmd_enzyme_Mm_S2.MMP0127.both      PANLISPVCDMGSAVTAPVYAAILAYRDAVTQILGAPADFAQMMADEAIS 291
2B0J                               PANLIGPVCDMCSAVTATVYAGLLAYRDAVTKILGAPADFAQMMADEALT 291
2AHR                               SEKDFDTFTALAGSSPAYIYLFIEALAKAGVKNGIPKAKALEIVTQTVLA 203
2F1K                               CTP-ADHDQAVAWISHLPVMVSAALIQACAGEKDGDILKLAQNLASSGFR 213
2G5C                               SPELHDYVFGVVSHLPHAVAFALVDTLIHMSTPEVDLFKYP----GGGFK 217
                                        .    :       :                   .         : 

Hmd_enzyme_Mm_S2.MMP0127.both      QILDLMRNEG-IKNMEDKLNPKALTGTADS--MCFGPLADILPASLKVLE 338
2B0J                               QIHNLMKEKG-IANMEEALDPAALLGTADS--MCFGPLAEILPTALKVLE 338
2AHR                               SASNLKTSS------QSPHDFIDAICSPGG--TTIAGLMELERLGLTATV 245
2F1K                               DTSRVGGGNPELGTMMATYNQRALLKSLQDYRQHLDQLITLISNQQWPEL 263
2G5C                               DFTRIAKSDPIMWRDIFLENKENVMKAIEGFEKSLNHLKELIVREAEEEL 267
                                   .   :   .          :      :  .    :  *  :         

Hmd_enzyme_Mm_S2.MMP0127.both      KH-ANENKCECGCSIKP--- 354
2B0J                               KHKVVEEEGKTKCEIMSQKE 358
2AHR                               SSAIDKTIDKAKSL------ 259
2F1K                               HRLLQQTNGDRDKYVE---- 279
2G5C                               VEYLKEVKIKRMEI------ 281
                                        :   .          


------------------------------------------------------------------------------------------
------------------------------------------------------------------------------------------
HMD ENZYME Mth_dH (RC)

1NP3                           ------------------MRVFYDKD---CDLSIIQGKKVAIIGYGSQGH 29
1YRL                           MANYFNTLNLRQQLAQLGKCRFMGRDEFADGASYLQGKKVVIVGCGAQGL 50
Hmd_E_Mth_dH.MTH1142.both      ---MIDMKLAILGAGCYRTHAASGITNFSRACEVAEMVGKPEIAMTHSTI 47
2B0J                           ------MKIAILGAGCYRTHAAAGITNFMRACEVAKEVGKPEIALTHSSI 44
2F1K                           -------------------------------------MKIGVVGLGLIGA 13
                                                                         :.      

1NP3                           AHACNLKDSGVDVTVGLR-----SGSATVAKAEAHGLKVADVKTAVAAAD 74
1YRL                           NQGLNMRDSGLDISYALRKEAIAEKRASWRKATENGFKVGTYEELIPQAD 100
Hmd_E_Mth_dH.MTH1142.both      TMGAELKELAG-VDEVVVADPVFDN--QFTVIDDFAYEDVIEAHKE-DPE 93
2B0J                           TYGAELLHLVPDVKEVIVSDPCFAEEPGLVVIDEFDPKEVMEAHLSGNPE 94
2F1K                           SLAGDLRRRGHYLIGVSRQQSTCEKAVERQLVDEAG----QDLSLLQTAK 59
                                 . ::      :                                   ..

1NP3                           VVMILTPDEFQGRLYKEEIEPNLKKGATLAFAHGFSIHYNQVVPRADLDV 124
1YRL                           LVINLTPDKQHSDVVR-TVQPLMKDGAALGYSHGFNIVEVGEQIRKDITV 149
Hmd_E_Mth_dH.MTH1142.both      KIMPQIREKVNEVAKELPKPPEGAIHFTHPEDLGFEITTDDREAVADADF 143
2B0J                           SIMPKIREVVKAKAKELPKPPKACIHLVHPEDVGLKVTSDDREAVEGADI 144
2F1K                           IIFLCTP-----------------IQLILPTLEKLIPHLSPTAIVTDVAS 92
                                ::                               :           .   

1NP3                           IMIAPKAPGHTVRSEFVKGGGIPD-LIAIY--QDASGNAKNVALSYACGV 171
1YRL                           VMVAPKCPGTEVREEYKRGFGVPT-LIAVHPENDPKGEGMAIAKAWAAAT 198
Hmd_E_Mth_dH.MTH1142.both      IMTWFPKGDMQPGIIDKFIDDIKPGAIVTHACTIPTTKFYKIFEEKHGDL 193
2B0J                           VITWLPKGNKQPDIIKKFADAIPEGAIVTHACTIPTTKFAKIFKDLG--- 191
2F1K                           VKTAIAEPASQLWSGFIGGHPMAG-----TAAQGIDGAEENLFVNAPYVL 137
                               :                    :                   :        

1NP3                           GGGRTGIIETTFKDETETDLFGEQAVLCGG-------------------- 201
1YRL                           GGHRAGVLESSFVAEVKSDLMGEQTILCGMLQAGSLLCFDKLVEEGTDPA 248
Hmd_E_Mth_dH.MTH1142.both      VTKPETLNVTSYHPGAVPEMKGQVYIAEGY-------------------- 223
2B0J                           ---REDLNITSYHPGCVPEMKGQVYIAEGY-------------------- 218
2F1K                           TPTEYTDPEQLACLRSVLEPLGVKIYLCTP-------------------- 167
                                                 :  *                            

1NP3                           --------------------------------------------------
1YRL                           YAEKLIQFGWETITEALKQGGITLMMDRLSNPAKLRAYALSEQLKEIMAP 298
Hmd_E_Mth_dH.MTH1142.both      --------------------------------------------------
2B0J                           --------------------------------------------------
2F1K                           --------------------------------------------------
                                                                                 

1NP3                           --------------------------------------------------
1YRL                           LFQKHMDDIISGEFSSGMMADWANDDKKLLTWREETGKTAFETAPQYEGK 348
Hmd_E_Mth_dH.MTH1142.both      --------------------------------------------------
2B0J                           --------------------------------------------------
2F1K                           --------------------------------------------------
                                                                                 

1NP3                           ------------CVELVKAG----FETLVEAGYAPEMAYFECLHELKLIV 235
1YRL                           IGEQEYFDKGVLMIAMVKAGVELAFETMVDSGIIEESAYYESLHELPLIA 398
Hmd_E_Mth_dH.MTH1142.both      -------------------ASEEAINTLFELGQKARGNAYRLPAELLGPV 254
2B0J                           -------------------ASEEAVNKLYEIGKIARGKAFKMPANLIGPV 249
2F1K                           ------------------------ADHDQAVAWISHLPVMVSAALIQACA 193
                                                        :     .   .         :   .

1NP3                           DLMYEGGIANMNYSISNNAEYGEYVTGPEVINAESRAAMRNALKRIQDGE 285
1YRL                           NTIARKRLYEMNVVISDTAEYGNYLFS-----YACVPLLKPFMAELQPGD 443
Hmd_E_Mth_dH.MTH1142.both      CDMCSALTAITYAGILSYRDSVTQVLG----APAGFAQMMAKESLEQITA 300
2B0J                           CDMCSAVTATVYAGLLAYRDAVTKILG----APADFAQMMADEALTQIHN 295
2F1K                           GEKDGDILKLAQNLASSGFRDTSRVGG-------GNPELGTMMATYN--- 233
                                                       : .         . :       :   

1NP3                           YAKMFITEGAANYPSMTAYRRNNAAHPIEQIGEKLRAMMPWIAANKIVDK 335
1YRL                           LG-KAIPEGAVDNGQLRDVNEAIRSHAIEQVGKKLRGYMTDMKRIAVAG- 491
Hmd_E_Mth_dH.MTH1142.both      LMEKVGIDKMEEHLDPGALLGTADSMNFGASADILPTVFEILEKRKK--- 347
2B0J                           LMKEKGIANMEEALDPAALLGTADSMCFGPLAEILPTALKVLEKHKVVEE 345
2F1K                           -QRALLKSLQDYRQHLDQLITLISNQQWPELHRLLQQTNGDRDKYVE--- 279
                                                                 *               

1NP3                           SKN---------- 338
1YRL                           -------------
Hmd_E_Mth_dH.MTH1142.both      -------------
2B0J                           EGKTKCEIMSQKE 358
2F1K                           -------------


------------------------------------------------------------------------------------------
------------------------------------------------------------------------------------------
HMD ENZYME Mtm (RC)

1NP3                ------------------MRVFYDKD---CDLSIIQGKKVAIIGYGSQGHAHACNLKDSG 39
1YRL                MANYFNTLNLRQQLAQLGKCRFMGRDEFADGASYLQGKKVVIVGCGAQGLNQGLNMRDSG 60
Hmd_enzyme_Mtm      ----MKLAILGAGCYRTHAASGITNFSRACEVAEMVGKPEIAMTHST--ITMGAELKELA 54
2B0J                ----MKIAILGAGCYRTHAAAGITNFMRACEVAKEVGKPEIALTHSS--ITYGAELLHLV 54
2F1K                -------------------------------------MKIGVVGLGLIGASLAGDLRRRG 23
                                                              :  .      . ::    

1NP3                VDVTVGLR-----SGSATVAKAEAHGLKVADVKTAVAAADVVMILTPDEFQGRLYKEEIE 94
1YRL                LDISYALRKEAIAEKRASWRKATENGFKVGTYEELIPQADLVINLTPDKQHSDVVR-TVQ 119
Hmd_enzyme_Mtm      G-VDEVVVADPVFDN--QFTVIDDFAYEDVIEAHKE-DPENIMPQIREKVNEVAKELPKP 110
2B0J                PDVKEVIVSDPCFAEEPGLVVIDEFDPKEVMEAHLSGNPESIMPKIREVVKAKAKELPKP 114
2F1K                HYLIGVSRQQSTCEKAVERQLVDEAG----QDLSLLQTAKIIFLCTP------------- 66
                      :                                   .. ::                 

1NP3                PNLKKGATLAFAHGFSIHYNQVVPRADLDVIMIAPKAPGHTVRSEFVKGGGIPD-LIAIY 153
1YRL                PLMKDGAALGYSHGFNIVEVGEQIRKDITVVMVAPKCPGTEVREEYKRGFGVPT-LIAVH 178
Hmd_enzyme_Mtm      PEGAIHFTHPEDLGFEITTDDREAVADADFIMTWFPKGDMQPDIINKFIDDIKPGAIVTH 170
2B0J                PKACIHLVHPEDVGLKVTSDDREAVEGADIVITWLPKGNKQPDIIKKFADAIPEGAIVTH 174
2F1K                ----IQLILPTLEKLIPHLSPTAIVTDVASVKTAIAEPASQLWSGFIGGHPMAG-----T 117
                                  :           .   :                    :        

1NP3                --QDASGNAKNVALSYACGVGGGRTGIIETTFKDETETDLFGEQAVLCGG---------- 201
1YRL                PENDPKGEGMAIAKAWAAATGGHRAGVLESSFVAEVKSDLMGEQTILCGMLQAGSLLCFD 238
Hmd_enzyme_Mtm      ACTIPTTKFYKIFEQKHGDLVTKPETLNVTSYHPGAVPEMKGQVYIAEGY---------- 220
2B0J                ACTIPTTKFAKIFKDLG------REDLNITSYHPGCVPEMKGQVYIAEGY---------- 218
2F1K                AAQGIDGAEENLFVNAPYVLTPTEYTDPEQLACLRSVLEPLGVKIYLCTP---------- 167
                               :                          :  *                  

1NP3                ------------------------------------------------------------
1YRL                KLVEEGTDPAYAEKLIQFGWETITEALKQGGITLMMDRLSNPAKLRAYALSEQLKEIMAP 298
Hmd_enzyme_Mtm      ------------------------------------------------------------
2B0J                ------------------------------------------------------------
2F1K                ------------------------------------------------------------
                                                                                

1NP3                ------------------------------------------------------------
1YRL                LFQKHMDDIISGEFSSGMMADWANDDKKLLTWREETGKTAFETAPQYEGKIGEQEYFDKG 358
Hmd_enzyme_Mtm      ------------------------------------------------------------
2B0J                ------------------------------------------------------------
2F1K                ------------------------------------------------------------
                                                                                

1NP3                --CVELVKAG----FETLVEAGYAPEMAYFECLHELKLIVDLMYEGGIANMNYSISNNAE 255
1YRL                VLMIAMVKAGVELAFETMVDSGIIEESAYYESLHELPLIANTIARKRLYEMNVVISDTAE 418
Hmd_enzyme_Mtm      ---------ASEDAIETLFELGQKARGNAYRLPAELLGPVCDMCSALTAMTYACILSYRD 271
2B0J                ---------ASEEAVNKLYEIGKIARGKAFKMPANLIGPVCDMCSAVTATVYAGLLAYRD 269
2F1K                --------------ADHDQAVAWISHLPVMVSAALIQACAGEKDGDILKLAQNLASSGFR 213
                                   :     .   .         :   .                    

1NP3                YGEYVTGPEVINAESRAAMRNALKRIQDGEYAKMFITEGAANYPSMTAYRRNNAAHPIEQ 315
1YRL                YGNYLFS-----YACVPLLKPFMAELQPGDLG-KAIPEGAVDNGQLRDVNEAIRSHAIEQ 472
Hmd_enzyme_Mtm      SVTQVLG----APASFAQMMAKESLEQITALMEKVGIDKMEENLDPGALLGTADSMNFGA 327
2B0J                AVTKILG----APADFAQMMADEALTQIHNLMKEKGIANMEEALDPAALLGTADSMCFGP 325
2F1K                DTSRVGG-------GNPELGTMMATYN----QRALLKSLQDYRQHLDQLITLISNQQWPE 262
                        : .         . :       :                                 

1NP3                IGEKLRAMMPWIAANKIVDKSKN---------- 338
1YRL                VGKKLRGYMTDMKRIAVAG-------------- 491
Hmd_enzyme_Mtm      SAEILPTVFEILEKRKK---------------- 344
2B0J                LAEILPTALKVLEKHKVVEEEGKTKCEIMSQKE 358
2F1K                LHRLLQQTNGDRDKYVE---------------- 279
                      . *                            


------------------------------------------------------------------------------------------
------------------------------------------------------------------------------------------
HMD PARALOG1 Mj_DSM2661 (C)

Hmd_P_Mj_2661.MJ1338.I-TASSER      MRNIRKIKVDNMKVSVYGAGNQNLYINKLNLPEKFGGEPPYGGSRMAIEF 50
2GF2                               -----------MPVGFIGLG---------NMGNPMAKNLMKHGYPLIIYD 30
1j3v                               ----------MEKVAFIGLG---------AMGYPMAGHLARRFPTLVWNR 31
2F1K                               -----------MKIGVVGLG---------LIGASLAGDLRRRGHYLIGVS 30
2B0J                               -----------MKIAILGAG---------CYRTHAAAGITNFMRACEVAK 30
                                                :.. * *               .              

Hmd_P_Mj_2661.MJ1338.I-TASSER      AEAGHDVVLAEPNKNIMSDDLWKKVEDAGVKVVSDDVEAAKHGEIHVLFT 100
2GF2                               VFPDACKEFQDAG-EQVVSSPADVAEKADRIITMLPTSIN---------- 69
1j3v                               TFEKALRHQEEFG-SEAV--PLERVAEARVIFTCLPTTR----------- 67
2F1K                               RQQSTCEKAVERQLVDEAGQDLSLLQTAKIIFLCTPIQL----------- 69
2B0J                               EVGKPEIALTHSS-ITYGAELLHLVPDVKEVIVSDPCFAEEP-------G 72
                                             .                .   .                  

Hmd_P_Mj_2661.MJ1338.I-TASSER      PFGKATFRIAKTIIEHVP--ENAVICNTCTVSPVVLYYSLEPILRTKRKD 148
2GF2                               --AIEAYSGANGILKKVK--KGSLLIDSSTIDPAVS----KELAKEVE-K 110
1j3v                               ----EVYEVAEALYPYLR--EGTYWVDATSGEPEAS----RRLAERLR-E 106
2F1K                               -----ILPTLEKLIPHLS--PTAIVTDVASVKTAIA----EPASQLWSGF 108
2B0J                               LVVIDEFDPKEVMEAHLSGNPESIMPKIREVVKAKA----KELPKPPKAC 118
                                             : :   :     :   .             .   .     

Hmd_P_Mj_2661.MJ1338.I-TASSER      VGISSMHPAAVPGTPQHGHYVIGGKTTDGKELAT---EEQIKKAVELAKS 195
2GF2                               MGAVFMDAPVSGGVGAARS---GNLTFMVGGVE----DEFAAAQELLGCM 153
1j3v                               KGVTYLDAPVSGGTSGAEA---GTLTVMLGGPE----EAVERVRPFLAYA 149
2F1K                               IGGHPMAGTAAQGIDGAEENLFVNAPYVLTPTEYTDPEQLACLRSVLEPL 158
2B0J                               IHLVHPEDVGLKVTSDDREAVEGADIVITWLPKGNKQPDIIKKFADAIPE 168
                                                                                     

Hmd_P_Mj_2661.MJ1338.I-TASSER      AGKEAYVVPADVSSVVADMGSL-----------VTAVALSGVLDYYTVGR 234
2GF2                               GSNVVYCGAVGTGQAAKICNNM-----------LLAISMIGTAEAMNLGI 192
1j3v                               -KKVVHVGPVGAGHAVKAINNA-----------LLAVNLWAAGEGLLALV 187
2F1K                               GVKIYLCTPADHDQAVAWISHL-----------PVMVS---------AAL 188
2B0J                               GAIVTHACTIPTTKFAKIFKDLGREDLNITSYHPGCVPEMKGQVYIAEGY 218
                                           .      .                    :             

Hmd_P_Mj_2661.MJ1338.I-TASSER      KIINAPKKMIEQQVIMTLQTMASLVET----------------SGIEGMV 268
2GF2                               RLGLDPKLLAKILNMSSGRCWSSDT-----------------YNPVPGVM 225
1j3v                               KQGVSAEKALEVINASSGRSNATEN-----------------LIPQRVLT 220
2F1K                               IQACAGEKDGDILKLAQN--LASSG-----------------FRDTSRVG 219
2B0J                               ASEEAVNKLYEIGKIARGKAFKMPANLIGPVCDMCSAVTATVYAGLLAYR 268
                                         :   .                                       

Hmd_P_Mj_2661.MJ1338.I-TASSER      KALNPELLIRSASSMKLLDRQKDLDAALEILQN-----LDETLKAEVEKA 313
2GF2                               DGV--PSANNYQGGFGTTLMAKDLGLAQDSAT---------STKSPILLG 264
1j3v                               RAF--PKT------FALGLLVKDLGIAMGVLD---------GEKAPSPLL 253
2F1K                               GGN--PELGTMMATYNQRALLKSLQDYRQHLD---------QLITLISNQ 258
2B0J                               DAV--TKILGAPADFAQMMADEALTQIHNLMKEKGIANMEEALDPAALLG 316
                                    .                   : *                    .     

Hmd_P_Mj_2661.MJ1338.I-TASSER      EIKPTTLVAAQSLVKEIKTLIGGAAAEGAIKRSARKLFEH-- 353
2GF2                               SLAHQIYRMMCAKGYSKKDFSSVFQFLREEET---------- 296
1j3v                               RLAREVYEMAKRELGPDADHVEALRLLERWGGVEIR------ 289
2F1K                               QWP-ELHRLLQQTNGDRDKYVE-------------------- 279
2B0J                               TADSMCFGPLAEILPTALKVLEKHKVVEEEGKTKCEIMSQKE 358


------------------------------------------------------------------------------------------
------------------------------------------------------------------------------------------
HMD PARALOG1 Mj_DSM2661 (R)

Hmd_P_Mj_2661.MJ1338.RAPDF      MRNIRKIKVDNMKVSVYGAGNQNLYINKLNLPEKFGGEPPYGGSRMAIEF 50
2GF2                            -----------MPVGFIGLG---------NMGNPMAKNLMKHGYPLIIYD 30
1j3v                            ----------MEKVAFIGLG---------AMGYPMAGHLARRFPTLVWNR 31
2F1K                            -----------MKIGVVGLG---------LIGASLAGDLRRRGHYLIGVS 30
2B0J                            -----------MKIAILGAG---------CYRTHAAAGITNFMRACEVAK 30
                                             :.. * *               .              

Hmd_P_Mj_2661.MJ1338.RAPDF      AEAGHDVVLAEPNKNIMSDDLWKKVEDAGVKVVSDDVEAAKHGEIHVLFT 100
2GF2                            VFPDACKEFQDAG-EQVVSSPADVAEKADRIITMLPTSIN---------- 69
1j3v                            TFEKALRHQEEFG-SEAV--PLERVAEARVIFTCLPTTR----------- 67
2F1K                            RQQSTCEKAVERQLVDEAGQDLSLLQTAKIIFLCTPIQL----------- 69
2B0J                            EVGKPEIALTHSS-ITYGAELLHLVPDVKEVIVSDPCFAEEP-------G 72
                                          .                .   .                  

Hmd_P_Mj_2661.MJ1338.RAPDF      PFGKATFRIAKTIIEHVP--ENAVICNTCTVSPVVLYYSLEPILRTKRKD 148
2GF2                            --AIEAYSGANGILKKVK--KGSLLIDSSTIDPAVS----KELAKEVE-K 110
1j3v                            ----EVYEVAEALYPYLR--EGTYWVDATSGEPEAS----RRLAERLR-E 106
2F1K                            -----ILPTLEKLIPHLS--PTAIVTDVASVKTAIA----EPASQLWSGF 108
2B0J                            LVVIDEFDPKEVMEAHLSGNPESIMPKIREVVKAKA----KELPKPPKAC 118
                                          : :   :     :   .             .   .     

Hmd_P_Mj_2661.MJ1338.RAPDF      VGISSMHPAAVPGTPQHGHYVIGGKTTDGKELAT---EEQIKKAVELAKS 195
2GF2                            MGAVFMDAPVSGGVGAARS---GNLTFMVGGVE----DEFAAAQELLGCM 153
1j3v                            KGVTYLDAPVSGGTSGAEA---GTLTVMLGGPE----EAVERVRPFLAYA 149
2F1K                            IGGHPMAGTAAQGIDGAEENLFVNAPYVLTPTEYTDPEQLACLRSVLEPL 158
2B0J                            IHLVHPEDVGLKVTSDDREAVEGADIVITWLPKGNKQPDIIKKFADAIPE 168
                                                                                  

Hmd_P_Mj_2661.MJ1338.RAPDF      AGKEAYVVPADVSSVVADMGSL-----------VTAVALSGVLDYYTVGR 234
2GF2                            GSNVVYCGAVGTGQAAKICNNM-----------LLAISMIGTAEAMNLGI 192
1j3v                            -KKVVHVGPVGAGHAVKAINNA-----------LLAVNLWAAGEGLLALV 187
2F1K                            GVKIYLCTPADHDQAVAWISHL-----------PVMVS---------AAL 188
2B0J                            GAIVTHACTIPTTKFAKIFKDLGREDLNITSYHPGCVPEMKGQVYIAEGY 218
                                        .      .                    :             

Hmd_P_Mj_2661.MJ1338.RAPDF      KIINAPKKMIEQQVIMTLQTMASLVET----------------SGIEGMV 268
2GF2                            RLGLDPKLLAKILNMSSGRCWSSDT-----------------YNPVPGVM 225
1j3v                            KQGVSAEKALEVINASSGRSNATEN-----------------LIPQRVLT 220
2F1K                            IQACAGEKDGDILKLAQN--LASSG-----------------FRDTSRVG 219
2B0J                            ASEEAVNKLYEIGKIARGKAFKMPANLIGPVCDMCSAVTATVYAGLLAYR 268
                                      :   .                                       

Hmd_P_Mj_2661.MJ1338.RAPDF      KALNPELLIRSASSMKLLDRQKDLDAALEILQN-----LDETLKAEVEKA 313
2GF2                            DGV--PSANNYQGGFGTTLMAKDLGLAQDSAT---------STKSPILLG 264
1j3v                            RAF--PKT------FALGLLVKDLGIAMGVLD---------GEKAPSPLL 253
2F1K                            GGN--PELGTMMATYNQRALLKSLQDYRQHLD---------QLITLISNQ 258
2B0J                            DAV--TKILGAPADFAQMMADEALTQIHNLMKEKGIANMEEALDPAALLG 316
                                 .                   : *                    .     

Hmd_P_Mj_2661.MJ1338.RAPDF      EIKPTTLVAAQSLVKEIKTLIGGAAAEGAIKRSARKLFEH-- 353
2GF2                            SLAHQIYRMMCAKGYSKKDFSSVFQFLREEET---------- 296
1j3v                            RLAREVYEMAKRELGPDADHVEALRLLERWGGVEIR------ 289
2F1K                            QWP-ELHRLLQQTNGDRDKYVE-------------------- 279
2B0J                            TADSMCFGPLAEILPTALKVLEKHKVVEEEGKTKCEIMSQKE 358


------------------------------------------------------------------------------------------
------------------------------------------------------------------------------------------
HMD PARALOG1 Mk_AV19 (RC)

1XC2                           ---MNVYFLGGGN------------------MAAAVAGGLVKQGGYRIYI 29
1YQG                           ---MNVYFLGGGN------------------MAAAVAGGLVKQGGYRIYI 29
2AHR                           SNAMKIGIIGVGK------------------MASAIIKG-LKQTPHELII 31
2F1K                           ---MKIGVVGLGL------------------IGASLAGDLRRRGHYLIGV 29
Hmd_P_Mk_AV19.MK1365.both      --MATVAVLGFGNQRLYERIGAAEKLGGEPPFGGAAMAIEFAEAGHDVVL 48
                                   .: .:* *                   :..:       .  : : :

1XC2                           ANRGAEKRE----RLEKELGVETSATLPELHS-DDVLILAVKPQDMEAAC 74
1YQG                           ANRGAEKRE----RLEKELGVETSATLPELHS-DDVLILAVKPQDMEAAC 74
2AHR                           SGSSLERSK----EIAEQLALPYAMSHQDLIDQVDLVILGIKPQLFETVL 77
2F1K                           SRQQSTCEK----AVERQLVDEAGQDLSLLQT-AKIIFLCTPIQLILPTL 74
Hmd_P_Mk_AV19.MK1365.both      ADPNLSEQDPEHVDRVADAGVELTEDDAQAVEGAEMVVLFTPFGATGGII 98
                               :       .        :                .::.*           

1XC2                           KNIRTNGALVLSVAAGLS-----VGTLSRYLGGTRRIVR-VMPN-TPGKI 117
1YQG                           KNIRTNGALVLSVAAGLS-----VGTLSRYLGGTRRIVR-VMPN-TPGKI 117
2AHR                           KPLHFK-QPIISMAAGIS-----LQRLATFVGQDLPLLR-IMPN-MNAQI 119
2F1K                           EKLIPHLSPTAIVTDVAS-----VKTAIAEPASQLWSGF-IGGHPMAGTA 118
Hmd_P_Mk_AV19.MK1365.both      REIASHLEEGAVVCPTCTSSAFEIHESLYEAGLEVPEAVGVMPAHPAGIP 148
                               . :  :      :    :     :       .        :      .  

1XC2                           GLGVSGMYAEAEVSETDRRIADRIMKSVGLTVWLDDEEKMHGITGISG-- 165
1YQG                           GLGVSGMYAEAEVSETDRRIADRIMKSVGLTVWLDDEEKMHGITGISG-- 165
2AHR                           LQSSTALTGNALVSQELQARVRDLTDSFGSTFDISEKD-FDTFTALAG-- 166
2F1K                           AQGIDGAEENLFVNAPYVLTPTEYTDPEQLACLRSVLEPLGVKIYLCTPA 168
Hmd_P_Mk_AV19.MK1365.both      GTENHRAYITARGTGNGTVLATEEQAELVEEVLSSTGKEVFELPHVELVS 198
                                            .                    .  . .     :    

1XC2                           ----SGPAYVFYLLDALQNAAIRQGFDM-----AEARALSLATFKGAVAL 206
1YQG                           ----SGPAYVFYLLDALQNAAIRQGFDM-----AEARALSLATFKGAVAL 206
2AHR                           ----SSPAYIYLFIEALAKAGVKNGIPK-----AKALEIVTQTVLASASN 207
2F1K                           DH-DQAVAWISHLPVMVSAALIQACAGE-----KDGDILKLAQNLASSGF 212
Hmd_P_Mk_AV19.MK1365.both      VVGDLSVVLLKRVIEALKEFCAVKALGAPQEMIDRQAMMTLATLAALIEA 248
                                    . . :  .   :                     :      .    

1XC2                           AEQT---GEDFEKLQKNVTSKGGTTHEAVEAFRRHR------VAEAISEG 247
1YQG                           AEQT---GEDFEKLQKNVTSKGGTTHEAVEAFRRHR------VAEAISEG 247
2AHR                           LKTS---SQSPHDFIDAICSPGGTTIAGLMELERLG------LTATVSSA 248
2F1K                           RDTSRVGGGNPELGTMMATYNQRALLKSLQDYRQHLDQLITLISNQQWPE 262
Hmd_P_Mk_AV19.MK1365.both      GGIGGLLETLDEEAIEASYSNMEPFVDGVEEPEGEPVERFVVLPGEATRE 298
                                          .           .   .:   .         :.      

1XC2                           VCACVRRSQEMERQYQ---------- 263
1YQG                           VCACVRRSQEMERQYQ---------- 263
2AHR                           IDKTIDKAKSL--------------- 259
2F1K                           LHRLLQQTNGDRDKYVE--------- 279
Hmd_P_Mk_AV19.MK1365.both      AVIELVGERGWRTVRMRAWVDLYKKH 324


------------------------------------------------------------------------------------------
------------------------------------------------------------------------------------------
HMD PARALOG1 Mth_dH (RC)

2F1K                                ---MKIGVVGLG----------------------LIGASLAGDLRRRGHY 25
2G5C                                --MQNVLIVGVG----------------------FMGGSFAKSLRRSGFK 26
Hmd_enzyme_Mth_dH.MTH1512.both      MSTMKVAVYGAGNQKLYVDQ--LNLPEKYGGEAPYGGSRMAIEFAEAGHD 48
2B0J                                ---MKIAILGAGCYRTHAAAGITNFMRACEVAKEVGKPEIALTHSSITYG 47
2GF2                                ---MPVGFIGLG----------------------NMGNPMAKNLMKHGYP 25
                                         : . * *                           :*       . 

2F1K                                --LIGVS---RQQSTCEKAVERQLVDEAGQDLSLLQ--TAKIIFLCTPI- 67
2G5C                                GKIYGYD---INPESISKAVDLGIIDEGTTSIAKVEDFSPDFVMLSSPV- 72
Hmd_enzyme_Mth_dH.MTH1512.both      VVLAEPA---RDMLDDAHWKVVEDAGVTVTDNDAEAASEAEIAVLFTPFG 95
2B0J                                AELLHLVPDVKEVIVSDPCFAEEPGLVVIDEFDPKEVMEAHLSGNPESIM 97
2GF2                                LIIYDVFP------DACKEFQDAGEQVVSSPADVAEKADRIITMLPTSIN 69
                                      :                                      :     .. 

2F1K                                -QLILPTLEKLIPHLSPTAIVTDVASVK-TAIAEPASQLWSGFIGGHPMA 115
2G5C                                -RTFREIAKKLSYILSEDATVTDQGSVKGKLVYDLENILGKRFVGGHPIA 121
Hmd_enzyme_Mth_dH.MTH1512.both      -KKTFEIAKNITNHLPEGAVIANTCTVSPVVLYYVLERELRRDRKDLGIA 144
2B0J                                -PKIREVVKAKAKELPKPPKACIHLVHPEDVGLKVTSDDREAVEGADIVI 146
2GF2                                AIEAYSGANGILKKVKKGSLLIDSSTIDPAVSKELAKEVEK--MGAVFMD 117
                                            :     :   .                 .           : 

2F1K                                GTAAQGIDGAEEN-LFVNAPYVLTPTEYTDPEQLACLRSVLEPLGVKIYL 164
2G5C                                GTEKSGVEYSLDN-LYEGKKVILTPTKKTDKKRLKLVKRVWEDVGGVVEY 170
Hmd_enzyme_Mth_dH.MTH1512.both      SMHPAAVPGTPQHGHYVIGGHSSSELDIATDEQISRCVELAESCG-KVAY 193
2B0J                                TWLPKGNKQPDIIKKFADAIPEGAIVTHACTIPTTKFAKIFKDLGREDLN 196
2GF2                                APVSGGVG--------AARSGNLTFMVGGVEDEFAAAQELLGCMGSNVVY 159
                                         .                 :               :    *     

2F1K                                CTPADHDQAVAWISHLPVMVSAA--------------------LIQACAG 194
2G5C                                MSPELHDYVFGVVSHLPHAVAFA--------------------LVDTLIH 200
Hmd_enzyme_Mth_dH.MTH1512.both      VVPADVSSAVADMGSLVTAVTLSGVLDY--YYVGTQIIRAPKEMVEKQIL 241
2B0J                                ITSYHPGCVPEMKGQVYIAEGYASEEAVNKLYEIGKIARGKAFKMPANLI 246
2GF2                                CGAVGTGQAAKICNNMLLAISMIG----------------TAEAMNLGIR 193
                                      .   . .    . :                            :     

2F1K                                EKDGDILKLAQNLASSGFRDTSR---VGGGNPELGTMMATYNQRALLK-- 239
2G5C                                MSTPEVDLFKY--PGGGFKDFTR---IAKSDPIMWRDIFLENKENVMK-- 243
Hmd_enzyme_Mth_dH.MTH1512.both      MTLQTIASLVETSGVNGMLKAMNPELLVRSAKSMHLLEEQEELDAALN-- 289
2B0J                                GPVCDMCSAVTATVYAGLLAYRDAVTKILGAPADFAQMMADEALTQIHNL 296
2GF2                                LGLDPKLLAKILNMSSGRCWSSDTYNPVPG--VMDGVPSANNYQGGFG-- 239
                                                    *            .           :    :   

2F1K                                ----SLQDYRQHLDQLIT---------LISNQQWPELHRLLQQTNGDRDK 276
2G5C                                ----AIEGFEKSLNHLKE---------LIVREAEEELVEYLKEVKIKRME 280
Hmd_enzyme_Mth_dH.MTH1512.both      ----TLSDLDDEVNKWIEKGEIR-HTDLVAAQALAKEIKNLMGGKAAEGT 334
2B0J                                MKEKGIANMEEALDPAALLGTADSMCFGPLAEILPTALKVLEKHKVVEEE 346
2GF2                                ---TTLMAKDLGLAQDSATSTKS---PILLGSLAHQIYRMMCAKGYSKKD 283
                                         :      :                  .      . :      .  

2F1K                                YVE---------- 279
2G5C                                I------------ 281
Hmd_enzyme_Mth_dH.MTH1512.both      IRRCMRKMFE--- 344
2B0J                                GKTKCEIMSQKE- 358
2GF2                                FSSVFQFLREEET 296


------------------------------------------------------------------------------------------
------------------------------------------------------------------------------------------
HMD PARALOG1 Mtm (C)

2F1K                      ---MKIGVVGLG----------------------LIGASLAGDLRRRGHY--LIGVS--- 30
2G5C                      --MQNVLIVGVG----------------------FMGGSFAKSLRRSGFKGKIYGYD--- 33
Hmd_P.1_Mtm_I-TASSER      MSTMKVAVYGAGNQKLYVDQ--LNLPEKYGGEAPYGGSRMAIEFAEAGHDVVLAEPA--- 55
2B0J                      ---MKIAILGAGCYRTHAAAGITNFMRACEVAKEVGKPEIALTHSSITYGAELLHLVPDV 57
2GF2                      ---MPVGFIGLG----------------------NMGNPMAKNLMKHGYPLIIYDVF--- 32
                               : . * *                           :*       .   :       

2F1K                      -------------------------------------------------------RQQST 35
2G5C                      -------------------------------------------------------INPES 38
Hmd_P.1_Mtm_I-TASSER      -------------------------------------------------------REMLD 60
2B0J                      KEVIVSDPCFAEEPGLVVIDEFDPKEVMEAHLSGNPESIMPKIREVVKAKAKELPKPPKA 117
2GF2                      ---------------------------------------------------------PDA 35
                                                                                      

2F1K                      CEKAVERQLVDEAGQDLSLLQ--TAKIIFLCTPI-QLILPTLEKLIPHLSPTAIVTDVAS 92
2G5C                      ISKAVDLGIIDEGTTSIAKVEDFSPDFVMLSSPV-RTFREIAKKLSYILSEDATVTDQGS 97
Hmd_P.1_Mtm_I-TASSER      DAHWKVVEDAGVTVTDSDAEAASEAEMAVLFTPFGKKTFDIAKDITKHLPEGAVIANTCT 120
2B0J                      CIHLVHPEDVGLKVTSDDREAVEGADIVITWLPKGNKQPDIIKKFADAIPEGAIVTHACT 177
2GF2                      CKEFQDAGEQVVSSPADVAEKADRIITMLPTSINAIEAYSGANGILKKVKKGSLLIDSST 95
                            .                         .             : :   :   : : .  :

2F1K                      VK-TAIAEPASQLWSGFIGGHPMAGTAAQGIDGAEEN-LFVNAPYVLTPTEYTDPEQLAC 150
2G5C                      VKGKLVYDLENILGKRFVGGHPIAGTEKSGVEYSLDN-LYEGKKVILTPTKKTDKKRLKL 156
Hmd_P.1_Mtm_I-TASSER      VSPVVLYYVLERELRRDRQDLGIASMHPAAVPGTPQHGHYVIGGHSSSELDIATDEQISR 180
2B0J                      IPTTKFAKIFKDLGR---EDLNITSYHPGCVP--------EMKGQVYIAEGYASEEAVNK 226
2GF2                      IDPAVSKELAKEVEK--MGAVFMDAPVSGGVG--------AARSGNLTFMVGGVEDEFAA 145
                          :         .           : .     :                        . .  

2F1K                      LRSVLEPLGVKIYLCTPADHDQAVAWISHLPVMVSAALIQACAGE---------KDGDIL 201
2G5C                      VKRVWEDVGGVVEYMSPELHDYVFGVVSHLPHAVAFALVDTLIHM---------STPEVD 207
Hmd_P.1_Mtm_I-TASSER      CVELAESCG-KTAYVVPADVSSAVADMGSLVTAVTLSGVLDYYYVGTQIIKAPVEMVEKQ 239
2B0J                      LYEIGKIAR-GKAFKMPANLIGPVCDMCSAVTATVYAGLLAYRDAVTKILGAPADFAQMM 285
2GF2                      AQELLGCMGSNVVYCGAVGTGQAAKICNNMLLAISMIGTAEAMNLGIRLGLDPKLLAKIL 205
                             :            .                                        .  

2F1K                      KLAQNLASSGFRDTSRVGGGNPELGTMMATYNQR--ALLKSLQDYRQHLDQLITLISNQ- 258
2G5C                      LFKY--PGGGFKDFTRIAKSDPIMWRDIFLENKE--NVMKAIEGFEKSLNHLKELIVRE- 262
Hmd_P.1_Mtm_I-TASSER      ILMTLQTIASLVETSGVNGMLKAMNPELLVRSAKSMHLLEEQEELDAAINTLADLDDEVT 299
2B0J                      ADEALTQIHNLMKEKGIANMEEALDPAALLGTADSMCFGPLAEILPTALKVLEKHKVVE- 344
2GF2                      NMSSGRCWSSDTYNPVPGVMDGVPSANNYQGGFGTTLMAKDLGLAQDSATSTKSPILLG- 264
                                   .                           .                      

2F1K                      --------------QWPELHRLLQQTNGDRDKYVE---------- 279
2G5C                      --------------AEEELVEYLKEVKIKRMEI------------ 281
Hmd_P.1_Mtm_I-TASSER      QWINKGEIRHTDLVAAQALAKELKNLMGGKAAEGTIRRCMRKMFE 344
2B0J                      -----------------EEGKTKCEIMSQKE-------------- 358
2GF2                      -------------SLAHQIYRMMCAKGYSKKDFSSVFQFLREEET 296
                                              .        :               


------------------------------------------------------------------------------------------
------------------------------------------------------------------------------------------
HMD PARALOG1 Mtm (R)

2F1K                   ---MKIGVVGLG----------------------LIGASLAGDLRRRGHY--LIGVS--- 30
2G5C                   --MQNVLIVGVG----------------------FMGGSFAKSLRRSGFKGKIYGYD--- 33
Hmd_P.1_Mtm_RAPDF      MSTMKVAVYGAGNQKLYVDQ--LNLPEKYGGEAPYGGSRMAIEFAEAGHDVVLAEPA--- 55
2B0J                   ---MKIAILGAGCYRTHAAAGITNFMRACEVAKEVGKPEIALTHSSITYGAELLHLVPDV 57
2GF2                   ---MPVGFIGLG----------------------NMGNPMAKNLMKHGYPLIIYDVF--- 32
                            : . * *                           :*       .   :       

2F1K                   -------------------------------------------------------RQQST 35
2G5C                   -------------------------------------------------------INPES 38
Hmd_P.1_Mtm_RAPDF      -------------------------------------------------------REMLD 60
2B0J                   KEVIVSDPCFAEEPGLVVIDEFDPKEVMEAHLSGNPESIMPKIREVVKAKAKELPKPPKA 117
2GF2                   ---------------------------------------------------------PDA 35
                                                                                   

2F1K                   CEKAVERQLVDEAGQDLSLLQ--TAKIIFLCTPI-QLILPTLEKLIPHLSPTAIVTDVAS 92
2G5C                   ISKAVDLGIIDEGTTSIAKVEDFSPDFVMLSSPV-RTFREIAKKLSYILSEDATVTDQGS 97
Hmd_P.1_Mtm_RAPDF      DAHWKVVEDAGVTVTDSDAEAASEAEMAVLFTPFGKKTFDIAKDITKHLPEGAVIANTCT 120
2B0J                   CIHLVHPEDVGLKVTSDDREAVEGADIVITWLPKGNKQPDIIKKFADAIPEGAIVTHACT 177
2GF2                   CKEFQDAGEQVVSSPADVAEKADRIITMLPTSINAIEAYSGANGILKKVKKGSLLIDSST 95
                         .                         .             : :   :   : : .  :

2F1K                   VK-TAIAEPASQLWSGFIGGHPMAGTAAQGIDGAEEN-LFVNAPYVLTPTEYTDPEQLAC 150
2G5C                   VKGKLVYDLENILGKRFVGGHPIAGTEKSGVEYSLDN-LYEGKKVILTPTKKTDKKRLKL 156
Hmd_P.1_Mtm_RAPDF      VSPVVLYYVLERELRRDRQDLGIASMHPAAVPGTPQHGHYVIGGHSSSELDIATDEQISR 180
2B0J                   IPTTKFAKIFKDLGR---EDLNITSYHPGCVP--------EMKGQVYIAEGYASEEAVNK 226
2GF2                   IDPAVSKELAKEVEK--MGAVFMDAPVSGGVG--------AARSGNLTFMVGGVEDEFAA 145
                       :         .           : .     :                        . .  

2F1K                   LRSVLEPLGVKIYLCTPADHDQAVAWISHLPVMVSAALIQACAGE---------KDGDIL 201
2G5C                   VKRVWEDVGGVVEYMSPELHDYVFGVVSHLPHAVAFALVDTLIHM---------STPEVD 207
Hmd_P.1_Mtm_RAPDF      CVELAESCG-KTAYVVPADVSSAVADMGSLVTAVTLSGVLDYYYVGTQIIKAPVEMVEKQ 239
2B0J                   LYEIGKIAR-GKAFKMPANLIGPVCDMCSAVTATVYAGLLAYRDAVTKILGAPADFAQMM 285
2GF2                   AQELLGCMGSNVVYCGAVGTGQAAKICNNMLLAISMIGTAEAMNLGIRLGLDPKLLAKIL 205
                          :            .                                        .  

2F1K                   KLAQNLASSGFRDTSRVGGGNPELGTMMATYNQR--ALLKSLQDYRQHLDQLITLISNQ- 258
2G5C                   LFKY--PGGGFKDFTRIAKSDPIMWRDIFLENKE--NVMKAIEGFEKSLNHLKELIVRE- 262
Hmd_P.1_Mtm_RAPDF      ILMTLQTIASLVETSGVNGMLKAMNPELLVRSAKSMHLLEEQEELDAAINTLADLDDEVT 299
2B0J                   ADEALTQIHNLMKEKGIANMEEALDPAALLGTADSMCFGPLAEILPTALKVLEKHKVVE- 344
2GF2                   NMSSGRCWSSDTYNPVPGVMDGVPSANNYQGGFGTTLMAKDLGLAQDSATSTKSPILLG- 264
                                .                           .                      

2F1K                   --------------QWPELHRLLQQTNGDRDKYVE---------- 279
2G5C                   --------------AEEELVEYLKEVKIKRMEI------------ 281
Hmd_P.1_Mtm_RAPDF      QWINKGEIRHTDLVAAQALAKELKNLMGGKAAEGTIRRCMRKMFE 344
2B0J                   -----------------EEGKTKCEIMSQKE-------------- 358
2GF2                   -------------SLAHQIYRMMCAKGYSKKDFSSVFQFLREEET 296
                                           .        :               


------------------------------------------------------------------------------------------
------------------------------------------------------------------------------------------
HMD PARALOG2 Mj_DSM2661 (C)

Hmd_P_Mj_2661.MJ0715.I-TASSER      MKISIYGAGNQR--------LYLEQLKVPEKFGG------EPPYGGAGMA 36
2B0J                               MKIAILGAGCYRTHAAAGITNFMRACEVAKEVGKPEIALTHSSITYGAEL 50
1NP3                               --MRVF---------------YDKDCDLSIIQGK-----KVAIIGYGSQG 28
                                     : :                : .  .:.   *        .    ..  

Hmd_P_Mj_2661.MJ0715.I-TASSER      IEFAKAGHDVVLSEP---------------NRDVMSDDLWKK-------- 63
2B0J                               LHLVPDVKEVIVSDPCFAEEPGLVVIDEFDPKEVMEAHLSGNPESIMPKI 100
1NP3                               HAHACNLKDSGVDVTVGLRS---------GSATVAKAEAHGLK------- 62
                                      .   ::  :. .                  * . .            

Hmd_P_Mj_2661.MJ0715.I-TASSER      -----------------------VEDAGVKVVSDDIEAAKHGEIHVLFTP 90
2B0J                               REVVKAKAKELPKPPKACIHLVHPEDVGLKVTSDDREAVEGADIVITWLP 150
1NP3                               -----------------------VADVKTAVAAADVVMILTPDEFQGRLY 89
                                                            *.   *.: *       :       

Hmd_P_Mj_2661.MJ0715.I-TASSER      FGRITLNIANTIIEHVPENAIICNTCTIPTPVLYRSLEGILRLKRRDVGI 140
2B0J                               KGNKQPDIIKKFADAIPEGAIVTHACTIPTTKFAKIFK---DLGREDLNI 197
1NP3                               KEEIEPNLKKGATLAFAHGFSIHYNQVVPRADLDVIMIAP-KAPGHTVRS 138
                                     .   :: :     ....  :    .:* . :   :        . :  

Hmd_P_Mj_2661.MJ0715.I-TASSER      SSMHPTGVPGTPSQKYYTIAGKALEGKEYATEDQINKLVELVKSVGKIPY 190
2B0J                               TSYHPGCVP--------EMKGQVYIAEGYASEEAVNKLYEIGKIARGKAF 239
1NP3                               EFVKGGGIP--------DLIAIYQDASGNAKNVALSYACGVGGGRTGIIE 180
                                      :   :*         : .    ..  *.:  :.    :         

Hmd_P_Mj_2661.MJ0715.I-TASSER      VTPADVVPAVADMGALVTAVALVGVLDYYRVGTQIINAPKDMIEKQILIS 240
2B0J                               KMPANLIGPVCDMCSAVTATVYAGLLAYRDAVTKILGAPADFAQMMADEA 289
1NP3                               TTFKDETETDLFGEQAVLCGGCVELVKAGFETLVEAGYAPEMAYFECLHE 230
                                       :   .       * .   . ::          . . ::        

Hmd_P_Mj_2661.MJ0715.I-TASSER      LQTIASIIETSGMEGLMKVFNKDALLSSAKN---MLIDERQEDLNLALKI 287
2B0J                               LTQIHNLMKEKGIANMEEALDPAALLGTADS---MCFGPLAEILPTALKV 336
1NP3                               LKLIVDLMYEGGIANMNYSISNNAEYGEYVTGPEVINAESRAAMRNALKR 280
                                   *  * .::   *: .:   :.  *  .   .   :        :  *** 

Hmd_P_Mj_2661.MJ0715.I-TASSER      IEEFDKSTIGEKD---ISQTYLVAPQALIKEAVSLIGKSAVEGMIRRSSN 334
2B0J                               LEKH--------------------------KVVEEEGKTKCEIMSQKE-- 358
1NP3                               IQDGEYAKMFITEGAANYPSMTAYRRNNAAHPIEQIGEKLRAMMPWIAAN 330
                                   ::.                           . :.  *:.    *      

Hmd_P_Mj_2661.MJ0715.I-TASSER      KLFK---- 338
2B0J                               --------
1NP3                               KIVDKSKN 338


------------------------------------------------------------------------------------------
------------------------------------------------------------------------------------------
HMD PARALOG2 Mj_DSM2661 (R)

Hmd_P_Mj_2661.MJ0715.RAPDF      MKISIYGAGNQR--------LYLEQLKVPEKFGG------EPPYGGAGMA 36
2B0J                            MKIAILGAGCYRTHAAAGITNFMRACEVAKEVGKPEIALTHSSITYGAEL 50
1NP3                            --MRVF---------------YDKDCDLSIIQGK-----KVAIIGYGSQG 28
                                  : :                : .  .:.   *        .    ..  

Hmd_P_Mj_2661.MJ0715.RAPDF      IEFAKAGHDVVLSEP---------------NRDVMSDDLWKK-------- 63
2B0J                            LHLVPDVKEVIVSDPCFAEEPGLVVIDEFDPKEVMEAHLSGNPESIMPKI 100
1NP3                            HAHACNLKDSGVDVTVGLRS---------GSATVAKAEAHGLK------- 62
                                   .   ::  :. .                  * . .            

Hmd_P_Mj_2661.MJ0715.RAPDF      -----------------------VEDAGVKVVSDDIEAAKHGEIHVLFTP 90
2B0J                            REVVKAKAKELPKPPKACIHLVHPEDVGLKVTSDDREAVEGADIVITWLP 150
1NP3                            -----------------------VADVKTAVAAADVVMILTPDEFQGRLY 89
                                                         *.   *.: *       :       

Hmd_P_Mj_2661.MJ0715.RAPDF      FGRITLNIANTIIEHVPENAIICNTCTIPTPVLYRSLEGILRLKRRDVGI 140
2B0J                            KGNKQPDIIKKFADAIPEGAIVTHACTIPTTKFAKIFK---DLGREDLNI 197
1NP3                            KEEIEPNLKKGATLAFAHGFSIHYNQVVPRADLDVIMIAP-KAPGHTVRS 138
                                  .   :: :     ....  :    .:* . :   :        . :  

Hmd_P_Mj_2661.MJ0715.RAPDF      SSMHPTGVPGTPSQKYYTIAGKALEGKEYATEDQINKLVELVKSVGKIPY 190
2B0J                            TSYHPGCVP--------EMKGQVYIAEGYASEEAVNKLYEIGKIARGKAF 239
1NP3                            EFVKGGGIP--------DLIAIYQDASGNAKNVALSYACGVGGGRTGIIE 180
                                   :   :*         : .    ..  *.:  :.    :         

Hmd_P_Mj_2661.MJ0715.RAPDF      VTPADVVPAVADMGALVTAVALVGVLDYYRVGTQIINAPKDMIEKQILIS 240
2B0J                            KMPANLIGPVCDMCSAVTATVYAGLLAYRDAVTKILGAPADFAQMMADEA 289
1NP3                            TTFKDETETDLFGEQAVLCGGCVELVKAGFETLVEAGYAPEMAYFECLHE 230
                                    :   .       * .   . ::          . . ::        

Hmd_P_Mj_2661.MJ0715.RAPDF      LQTIASIIETSGMEGLMKVFNKDALLSSAKN---MLIDERQEDLNLALKI 287
2B0J                            LTQIHNLMKEKGIANMEEALDPAALLGTADS---MCFGPLAEILPTALKV 336
1NP3                            LKLIVDLMYEGGIANMNYSISNNAEYGEYVTGPEVINAESRAAMRNALKR 280
                                *  * .::   *: .:   :.  *  .   .   :        :  *** 

Hmd_P_Mj_2661.MJ0715.RAPDF      IEEFDKSTIGEKD---ISQTYLVAPQALIKEAVSLIGKSAVEGMIRRSSN 334
2B0J                            LEKH--------------------------KVVEEEGKTKCEIMSQKE-- 358
1NP3                            IQDGEYAKMFITEGAANYPSMTAYRRNNAAHPIEQIGEKLRAMMPWIAAN 330
                                ::.                           . :.  *:.    *      

Hmd_P_Mj_2661.MJ0715.RAPDF      KLFK---- 338
2B0J                            --------
1NP3                            KIVDKSKN 338


------------------------------------------------------------------------------------------
------------------------------------------------------------------------------------------
HMD PARALOG2 Mk_AV19 (C)

Hmd_P_Mk_AV19.MK1122.I-TASSER      -------MEVHYELPLGGAHL-AYRAAEAG-----HDVVLCD-PSFDISE 36
2B0J                               MKIAILGAGCYRTHAAAGITN-FMRACEVAKEVGKPEIALTH-SSITYGA 48
2F1K                               MKIGVVGLGLIGASLAGDLRRRGHYLIGVSRQQSTCEKAVER-QLVDEAG 49
2GF2                               MPVGFIGLGNMGNPMAKNLMKHGYPLIIYDVFPDACKEFQDAGEQVVSSP 50
1I36                               LRVGFIGFGEVAQTLASRLRSRGVEVVTSLEGRSPSTIERARTVGVTETS 50
                                                                                .    

Hmd_P_Mk_AV19.MK1122.I-TASSER      ESMERLESAGVELVTDDTAGVEH--GEIQI-LFTP--------FGHTVKI 75
2B0J                               ELLHLVPDVKEVIVSDPCFAEEP--GLVVIDEFDPKEVMEAHLSGNPESI 96
2F1K                               QDLSLLQTAKIIFLCTPIQLILPTLEKLIP-------------------- 79
2GF2                               ADVAEKADRIITMLPTSINAIEAY------------------------SG 76
1I36                               EEDVYSCPVVISAVTPGVALGAAR-------------------------- 74
                                                :                                    

Hmd_P_Mk_AV19.MK1122.I-TASSER      ARELLDDVREGAVLCTTCTCPPIALYHGLEGELRTK---REDVGVSSFHP 122
2B0J                               MPKIREVVKAKAKELPKPPKACIHLVHPEDVGLKVTSDDREAVEGADIVI 146
2F1K                               HLSPTAIVTDVASVKTAIAEPASQLWSGFIGGHPMAGTAAQGIDGAEEN- 128
2GF2                               ANGILKKVKKGSLLIDSSTIDPAVSKELAKEVEKMGAVFMDAPVSGGVG- 125
1I36                               --RAGRHVRGIYVDINNISPETVRMASSLIE----KGGFVDAAIMGSVR- 117
                                          *          .                     :    .    

Hmd_P_Mk_AV19.MK1122.I-TASSER      AGIPGAETQD--LILVADARSEESGIELASEEQVERCVNLAEDMG---YD 167
2B0J                               TWLPKGNKQPDIIKKFADAIPEGAIVTHACTIPTTKFAKIFKDLGREDLN 196
2F1K                               --------------LFVNAPYVLTPTEYTDPEQLACLRSVLEPLG----- 159
2GF2                               ----------------AARSGNLTFMVGGVEDEFAAAQELLGCMG----- 154
1I36                               ----------------RKGADIRIIASGRDAEEFMKLNRYGLNIE----- 146
                                                                              :      

Hmd_P_Mk_AV19.MK1122.I-TASSER      VYVLDPELISSIG-DMSVVLTVRIVQAICNYFSVARIC-GAPIEMIEEQV 215
2B0J                               ITSYHPGCVPEMKGQVYIAEGYASEEAVNKLYEIGKIARGKAFKMPANLI 246
2F1K                               -------------VKIYLCTPADHDQAVAWISHLPVMVSAALIQACAGEK 196
2GF2                               -----------SNVVYCGAVGTGQAAKICNNMLLAISMIGTAEAMNLGIR 193
1I36                               --------------VRGREPGDASAIKMLRSSYTKGVSALLWETLTAAHR 182
                                                              :                      

Hmd_P_Mk_AV19.MK1122.I-TASSER      EEVLSTMAYLVGRYGLDAFDRMDG-KLLLRSLRNMALTEDVERVVDFFER 264
2B0J                               GPVCDMCSAVTATVYAGLLAYRDAVTKILGAPADFAQMMADEALTQIHNL 296
2F1K                               DGDILKLAQNLASSGFRDTSRVGGGNPELG-----------TMMATYNQR 235
2GF2                               LGLDPKLLAKILNMSSGRCWSSDTYNPVPGVMDG--VPSANNYQGGFGTT 241
1I36                               LGLEEDVLEMLEYTEGNDFRESAISRLKSS---------------CIHAR 217
                                                                                     

Hmd_P_Mk_AV19.MK1122.I-TASSER      CYVDLLSGDRESMRELSSMMVPPDKLVDRVREIVGEAPVQYARRRFFEER 314
2B0J                               MKEKGIANMEEALDPAALLGTADSMCFGPLAEILPTALKVLEKHKVVEEE 346
2F1K                               ALLKSLQDYRQHLDQLITLIS--NQQWPELHRLLQQTNG--DRDKYVE-- 279
2GF2                               LMAKDLGLAQDSATSTKSPILLGSLAHQIYRMMCAKGYSKKDFSSVFQFL 291
1I36                               RRYEEMKEVQDMLAEVIDPVMP-TCIIRIFDKLKDVKVSADARLQGCA-- 264
                                      . :   .:                     :                 

Hmd_P_Mk_AV19.MK1122.I-TASSER      RWGS-------- 318
2B0J                               GKTKCEIMSQKE 358
2F1K                               ------------
2GF2                               REEET------- 296
1I36                               ------------


------------------------------------------------------------------------------------------
------------------------------------------------------------------------------------------
HMD PARALOG2 Mk_AV19 (R)

Hmd_P_Mk_AV19.MK1122.RAPDF      -------MEVHYELPLGGAHL-AYRAAEAG-----HDVVLCD-PSFDISE 36
2B0J                            MKIAILGAGCYRTHAAAGITN-FMRACEVAKEVGKPEIALTH-SSITYGA 48
2F1K                            MKIGVVGLGLIGASLAGDLRRRGHYLIGVSRQQSTCEKAVER-QLVDEAG 49
2GF2                            MPVGFIGLGNMGNPMAKNLMKHGYPLIIYDVFPDACKEFQDAGEQVVSSP 50
1I36                            LRVGFIGFGEVAQTLASRLRSRGVEVVTSLEGRSPSTIERARTVGVTETS 50
                                                                             .    

Hmd_P_Mk_AV19.MK1122.RAPDF      ESMERLESAGVELVTDDTAGVEH--GEIQI-LFTP--------FGHTVKI 75
2B0J                            ELLHLVPDVKEVIVSDPCFAEEP--GLVVIDEFDPKEVMEAHLSGNPESI 96
2F1K                            QDLSLLQTAKIIFLCTPIQLILPTLEKLIP-------------------- 79
2GF2                            ADVAEKADRIITMLPTSINAIEAY------------------------SG 76
1I36                            EEDVYSCPVVISAVTPGVALGAAR-------------------------- 74
                                             :                                    

Hmd_P_Mk_AV19.MK1122.RAPDF      ARELLDDVREGAVLCTTCTCPPIALYHGLEGELRTK---REDVGVSSFHP 122
2B0J                            MPKIREVVKAKAKELPKPPKACIHLVHPEDVGLKVTSDDREAVEGADIVI 146
2F1K                            HLSPTAIVTDVASVKTAIAEPASQLWSGFIGGHPMAGTAAQGIDGAEEN- 128
2GF2                            ANGILKKVKKGSLLIDSSTIDPAVSKELAKEVEKMGAVFMDAPVSGGVG- 125
1I36                            --RAGRHVRGIYVDINNISPETVRMASSLIE----KGGFVDAAIMGSVR- 117
                                       *          .                     :    .    

Hmd_P_Mk_AV19.MK1122.RAPDF      AGIPGAETQD--LILVADARSEESGIELASEEQVERCVNLAEDMG---YD 167
2B0J                            TWLPKGNKQPDIIKKFADAIPEGAIVTHACTIPTTKFAKIFKDLGREDLN 196
2F1K                            --------------LFVNAPYVLTPTEYTDPEQLACLRSVLEPLG----- 159
2GF2                            ----------------AARSGNLTFMVGGVEDEFAAAQELLGCMG----- 154
1I36                            ----------------RKGADIRIIASGRDAEEFMKLNRYGLNIE----- 146
                                                                           :      

Hmd_P_Mk_AV19.MK1122.RAPDF      VYVLDPELISSIG-DMSVVLTVRIVQAICNYFSVARIC-GAPIEMIEEQV 215
2B0J                            ITSYHPGCVPEMKGQVYIAEGYASEEAVNKLYEIGKIARGKAFKMPANLI 246
2F1K                            -------------VKIYLCTPADHDQAVAWISHLPVMVSAALIQACAGEK 196
2GF2                            -----------SNVVYCGAVGTGQAAKICNNMLLAISMIGTAEAMNLGIR 193
1I36                            --------------VRGREPGDASAIKMLRSSYTKGVSALLWETLTAAHR 182
                                                           :                      

Hmd_P_Mk_AV19.MK1122.RAPDF      EEVLSTMAYLVGRYGLDAFDRMDG-KLLLRSLRNMALTEDVERVVDFFER 264
2B0J                            GPVCDMCSAVTATVYAGLLAYRDAVTKILGAPADFAQMMADEALTQIHNL 296
2F1K                            DGDILKLAQNLASSGFRDTSRVGGGNPELG-----------TMMATYNQR 235
2GF2                            LGLDPKLLAKILNMSSGRCWSSDTYNPVPGVMDG--VPSANNYQGGFGTT 241
1I36                            LGLEEDVLEMLEYTEGNDFRESAISRLKSS---------------CIHAR 217
                                                                                  

Hmd_P_Mk_AV19.MK1122.RAPDF      CYVDLLSGDRESMRELSSMMVPPDKLVDRVREIVGEAPVQYARRRFFEER 314
2B0J                            MKEKGIANMEEALDPAALLGTADSMCFGPLAEILPTALKVLEKHKVVEEE 346
2F1K                            ALLKSLQDYRQHLDQLITLIS--NQQWPELHRLLQQTNG--DRDKYVE-- 279
2GF2                            LMAKDLGLAQDSATSTKSPILLGSLAHQIYRMMCAKGYSKKDFSSVFQFL 291
1I36                            RRYEEMKEVQDMLAEVIDPVMP-TCIIRIFDKLKDVKVSADARLQGCA-- 264
                                   . :   .:                     :                 

Hmd_P_Mk_AV19.MK1122.RAPDF      RWGS-------- 318
2B0J                            GKTKCEIMSQKE 358
2F1K                            ------------
2GF2                            REEET------- 296
1I36                            ------------


------------------------------------------------------------------------------------------
------------------------------------------------------------------------------------------
HMD PARALOG2 Mth_dH (C)

2GF2                                ------MPVGFIGLGNMG----------------------NPMAKNLMKH 22
1j3v                                -----MEKVAFIGLGAMG----------------------YPMAGHLARR 23
2F1K                                ------MKIGVVGLGLIG----------------------ASLAGDLRRR 22
2B0J                                ------MKIAILGAGCYRTHAAAGITNFMRA---------CEVAKEVGKP 35
Hmd_enzyme_Mth_dH.MTH504.I-TAS      MKRVIAMKVTVYGAGNQKLYTDELNLPERYGGEAPYGGSRMAMEFAMAGH 50
                                            : . * *                           :   :   

2GF2                                GYPLI-IYDVFPDACKEFQDAGEQVVSSPADVAEKADRIIT--MLPTSIN 69
1j3v                                FPTLV-WNRTFEKALRHQEEFGSEAV--PLERVAEARVIFT--CLPTTR- 67
2F1K                                GHYLIGVSRQQSTCEKAVERQLVDEAGQDLSLLQTAKIIFL--CTPIQL- 69
2B0J                                EIALTHSSITYGAELLHLVPDVKEVIVSDPCFAEEPGLVVIDEFDPKEVM 85
Hmd_enzyme_Mth_dH.MTH504.I-TAS      DVILAEPSREFLDDEQWSMVEEAGVTVTDNDKEAASEAEVAVLFTPFGKG 100
                                       *                               .   .     *    

2GF2                                AIEAYSGANGILKKVKKGS---------------LLIDSSTIDPAVSKEL 104
1j3v                                --EVYEVAEALYPYLREGT---------------YWVDATSGEPEASRRL 100
2F1K                                ---ILPTLEKLIPHLSPTA---------------IVTDVAS----VKTAI 97
2B0J                                EAHLSGNPESIMPKIREVVKAKAKELPKPPKACIHLVHPEDVGLKVTSDD 135
Hmd_enzyme_Mth_dH.MTH504.I-TAS      ---TFSIAREILPELPEGS---------------VIANTCTVSPVVLYYV 132
                                            . :   :                      .       .    

2GF2                                AKEVE----------------KMGAVFMDAPVSGGVGAARSGNLTFMVGG 138
1j3v                                AERLR----------------EKGVTYLDAPVSGGTSGAEAGTLTVMLGG 134
2F1K                                AEPAS----------------QLWSGFIGGHPMAGTAAQG-------IDG 124
2B0J                                REAVEGADIVITWLPKGNKQPDIIKKFADAIPEGAIVTHACTIPTTKFAK 185
Hmd_enzyme_Mth_dH.MTH504.I-TAS      LEKELKLER-----------TDVGVSSMHPAAVPGTPQHGHYVIGGRPTA 171
                                     :                   .            .               

2GF2                                VEDEFAAAQELLGCMGSNVVYCGA----VGTGQAAKICNNMLLAISMIGT 184
1j3v                                PEEAVERVRPFLAYA-KKVVHVGP----VGAGHAVKAINNALLAVNLWAA 179
2F1K                                AEENLFVNAPYVLTP---TEYTDP----EQLACLRSVLEPLGVKIYLCTP 167
2B0J                                IFKDLGREDLNITSYHPGCVPEMKGQVYIAEGYASEEAVNKLYEIGKIAR 235
Hmd_enzyme_Mth_dH.MTH504.I-TAS      ELDMATDEQVSRCAELAESTGKKAYIVPADVTSAVADMGSLVTAVALAGV 221
                                      .                                         :     

2GF2                                AEAMNLGI-RLG-LDPKLLAKILNMSSGRCWSSDTYNPVPGVMDGVPSAN 232
1j3v                                GEGLLALV-KQG-VSAEKALEVINASSGRSNATENLIPQRVLTRAFPKT- 226
2F1K                                ADHDQAVA-WISHLPVMVSAALIQACAGEKDGDILKLAQNLASSGFRDTS 216
2B0J                                GKAFKMPANLIGPVCDMCSAVTATVYAGLLAYRDAVTKILGAPADFAQMM 285
Hmd_enzyme_Mth_dH.MTH504.I-TAS      LDYYYVGTQIIKAPEEMVEKQILMTLQTMASLVETSG-VDGMAAAINPEL 270
                                     .                                           .    

2GF2                                NYQGGFGTTLMAKDLGLAQDSATSTKSPILLGSLAHQIYRMMCAKGYSKK 282
1j3v                                -----FALGLLVKDLGIAMGVLDGEKAPSPLLRLAREVYEMAKRELGPDA 271
2F1K                                ------RVGGGNPELGTMMATYNQRALLKSLQDYRQHLDQLIT--LISNQ 258
2B0J                                ADEALTQIHNLMKEKGIAN-MEEALDPAALLGTADSMCFGPLAEILPTAL 334
Hmd_enzyme_Mth_dH.MTH504.I-TAS      LVKSARSMHLLDEQEELDAALKKISDLNDDVMKWIEGAEVNHTDLVAAQA 320
                                                 :                :                .  

2GF2                                DFSSVFQFLREEET------------- 296
1j3v                                DHVEALRLLERWGGVEIR--------- 289
2F1K                                QWPELHRLLQQTNGDRDKYVE------ 279
2B0J                                KVLEKHKVVEEEGKTKCEIMSQKE--- 358
Hmd_enzyme_Mth_dH.MTH504.I-TAS      LTGELKTVIGDRAAEGTIRRCMRKMFE 347
                                       .   .:                  


------------------------------------------------------------------------------------------
------------------------------------------------------------------------------------------
HMD PARALOG2 Mth_dH (R)

2GF2                                ------MPVGFIGLGNMG----------------------NPMAKNLMKH 22
1j3v                                -----MEKVAFIGLGAMG----------------------YPMAGHLARR 23
2F1K                                ------MKIGVVGLGLIG----------------------ASLAGDLRRR 22
2B0J                                ------MKIAILGAGCYRTHAAAGITNFMRA---------CEVAKEVGKP 35
Hmd_enzyme_Mth_dH.MTH504.RAPDF      MKRVIAMKVTVYGAGNQKLYTDELNLPERYGGEAPYGGSRMAMEFAMAGH 50
                                            : . * *                           :   :   

2GF2                                GYPLI-IYDVFPDACKEFQDAGEQVVSSPADVAEKADRIIT--MLPTSIN 69
1j3v                                FPTLV-WNRTFEKALRHQEEFGSEAV--PLERVAEARVIFT--CLPTTR- 67
2F1K                                GHYLIGVSRQQSTCEKAVERQLVDEAGQDLSLLQTAKIIFL--CTPIQL- 69
2B0J                                EIALTHSSITYGAELLHLVPDVKEVIVSDPCFAEEPGLVVIDEFDPKEVM 85
Hmd_enzyme_Mth_dH.MTH504.RAPDF      DVILAEPSREFLDDEQWSMVEEAGVTVTDNDKEAASEAEVAVLFTPFGKG 100
                                       *                               .   .     *    

2GF2                                AIEAYSGANGILKKVKKGS---------------LLIDSSTIDPAVSKEL 104
1j3v                                --EVYEVAEALYPYLREGT---------------YWVDATSGEPEASRRL 100
2F1K                                ---ILPTLEKLIPHLSPTA---------------IVTDVAS----VKTAI 97
2B0J                                EAHLSGNPESIMPKIREVVKAKAKELPKPPKACIHLVHPEDVGLKVTSDD 135
Hmd_enzyme_Mth_dH.MTH504.RAPDF      ---TFSIAREILPELPEGS---------------VIANTCTVSPVVLYYV 132
                                            . :   :                      .       .    

2GF2                                AKEVE----------------KMGAVFMDAPVSGGVGAARSGNLTFMVGG 138
1j3v                                AERLR----------------EKGVTYLDAPVSGGTSGAEAGTLTVMLGG 134
2F1K                                AEPAS----------------QLWSGFIGGHPMAGTAAQG-------IDG 124
2B0J                                REAVEGADIVITWLPKGNKQPDIIKKFADAIPEGAIVTHACTIPTTKFAK 185
Hmd_enzyme_Mth_dH.MTH504.RAPDF      LEKELKLER-----------TDVGVSSMHPAAVPGTPQHGHYVIGGRPTA 171
                                     :                   .            .               

2GF2                                VEDEFAAAQELLGCMGSNVVYCGA----VGTGQAAKICNNMLLAISMIGT 184
1j3v                                PEEAVERVRPFLAYA-KKVVHVGP----VGAGHAVKAINNALLAVNLWAA 179
2F1K                                AEENLFVNAPYVLTP---TEYTDP----EQLACLRSVLEPLGVKIYLCTP 167
2B0J                                IFKDLGREDLNITSYHPGCVPEMKGQVYIAEGYASEEAVNKLYEIGKIAR 235
Hmd_enzyme_Mth_dH.MTH504.RAPDF      ELDMATDEQVSRCAELAESTGKKAYIVPADVTSAVADMGSLVTAVALAGV 221
                                      .                                         :     

2GF2                                AEAMNLGI-RLG-LDPKLLAKILNMSSGRCWSSDTYNPVPGVMDGVPSAN 232
1j3v                                GEGLLALV-KQG-VSAEKALEVINASSGRSNATENLIPQRVLTRAFPKT- 226
2F1K                                ADHDQAVA-WISHLPVMVSAALIQACAGEKDGDILKLAQNLASSGFRDTS 216
2B0J                                GKAFKMPANLIGPVCDMCSAVTATVYAGLLAYRDAVTKILGAPADFAQMM 285
Hmd_enzyme_Mth_dH.MTH504.RAPDF      LDYYYVGTQIIKAPEEMVEKQILMTLQTMASLVETSG-VDGMAAAINPEL 270
                                     .                                           .    

2GF2                                NYQGGFGTTLMAKDLGLAQDSATSTKSPILLGSLAHQIYRMMCAKGYSKK 282
1j3v                                -----FALGLLVKDLGIAMGVLDGEKAPSPLLRLAREVYEMAKRELGPDA 271
2F1K                                ------RVGGGNPELGTMMATYNQRALLKSLQDYRQHLDQLIT--LISNQ 258
2B0J                                ADEALTQIHNLMKEKGIAN-MEEALDPAALLGTADSMCFGPLAEILPTAL 334
Hmd_enzyme_Mth_dH.MTH504.RAPDF      LVKSARSMHLLDEQEELDAALKKISDLNDDVMKWIEGAEVNHTDLVAAQA 320
                                                 :                :                .  

2GF2                                DFSSVFQFLREEET------------- 296
1j3v                                DHVEALRLLERWGGVEIR--------- 289
2F1K                                QWPELHRLLQQTNGDRDKYVE------ 279
2B0J                                KVLEKHKVVEEEGKTKCEIMSQKE--- 358
Hmd_enzyme_Mth_dH.MTH504.RAPDF      LTGELKTVIGDRAAEGTIRRCMRKMFE 347
                                       .   .:                  


------------------------------------------------------------------------------------------
------------------------------------------------------------------------------------------
HMD PARALOG2 Mtm (C)

2GF2                      ---MPVGFIGLG--------------------NMGNPMAKNLMKHGYPLIIYD----VFP 33
1j3v                      --MEKVAFIGLG--------------------AMGYPMAGHLARRFPTLVWNR----TFE 34
2F1K                      ---MKIGVVGLG--------------------LIGASLAGDLRRRGHYLIGVS----RQQ 33
Hmd_P.2_Mtm_I-TASSER      MITMKVTVYGAGNQKLYTEELNLPEKYGGEAPYGGSRMAMEFAQAGHEVTLAEPVRDVLE 60
2B0J                      ---MKIAILGAG-------CYRTHAAAGITNFMRACEVAKEVGKPEIALTHSS--ITYGA 48
                               : . * *                      .  :* .. :    :           

2GF2                      DACKEFQDAG-EQVVSSPADVAEKADRIITMLPTSINAIEAYSGANGILKKVKKGSLLID 92
1j3v                      KALRHQEEFG-SEAV--PLERVAEARVIFTCLPTTR---EVYEVAEALYPYLREGTYWVD 88
2F1K                      STCEKAVERQLVDEAGQDLSLLQTAKIIFLCTPIQL----ILPTLEKLIPHLSPTAIVTD 89
Hmd_P.2_Mtm_I-TASSER      DGHWNLVEEAGVTVTDNDKEASAEADVAVLFTPFGKG---TVRIAREILPELPEGAVIAN 117
2B0J                      ELLHLVPDVKEVIVSDPCFAEEPGLVVIDEFDPKEVMEAHLSGNPESIMPKIREVVKAKA 108
                          .      :                        *            . :   :        

2GF2                      SSTIDPAVS------------KELAKEVE-KMGAVFMDAPVSGGVGAARS---GNLTFMV 136
1j3v                      ATSGEPEAS------------RRLAERLR-EKGVTYLDAPVSGGTSGAEA---GTLTVML 132
2F1K                      VASVKTAIA------------EPASQLWSGFIGGHPMAGTAAQGIDGAEENLFVNAPYVL 137
Hmd_P.2_Mtm_I-TASSER      TCTVSPVVLYY--------VLEKELKMDRTDIGVSSMHPAAVPGTPQHEHYVIGGRPTAE 169
2B0J                      KELPKPPKACIHLVHPEDVGLKVTSDDREAVEGADIVITWLPKGNKQPDIIKKFADAIPE 168
                              ..               .   .      *   :      *            .   

2GF2                      GGVE----DEFAAAQELLGCMGSNVVYCGAVGTGQAAKICNNMLLAISMIGTAEAMNLGI 192
1j3v                      GGPE----EAVERVRPFLAYA-KKVVHVGPVGAGHAVKAINNALLAVNLWAAGEGLLALV 187
2F1K                      TPTEYTDPEQLACLRSVLEPLGVKIYLCTPADHDQAVAWISHLPVMVS---------AAL 188
Hmd_P.2_Mtm_I-TASSER      LDIAT---DEQIARCAELAESTGKTAYVVPADVTSAVADMGSLVTAVALAG------VLD 220
2B0J                      GAIVTHACTIPTTKFAKIFKDLGREDLNITSYHPGCVPEMKGQVYIAEGYASEEAVNKLY 228
                                           :     .     .     ..                       

2GF2                      RLGLDPKLLAKILNMSSGRCWSSDTYNPVPGVMDGVPSANNYQGGFGTTLMAKDLGLAQD 252
1j3v                      KQGVSAEKALEVINASSGRSNATENLIPQRVLTRAFPKT------FALGLLVKDLGIAMG 241
2F1K                      IQACAGEKDGDILKLAQN--LASSGFRDTSRVGGGNPELGTMMATYNQRALLKSLQDYRQ 246
Hmd_P.2_Mtm_I-TASSER      YYYVGTQIIKAPEEMVEKQILMTLQTMASLVETSGVDGMARAMNPELLVKSAKSMHLLDE 280
2B0J                      EIGKIARGKAFKMPANLIGPVCDMCSAVTATVYAGLLAYRDAVTKILGAPADFAQMMADE 288
                                .                           .                         

2GF2                      SATSTKSPILLGSLAHQIYRMMCAKGYSKKDFSSVFQFLREEET---------------- 296
1j3v                      VLDGEKAPSPLLRLAREVYEMAKRELGPDADHVEALRLLERWGGVEIR------------ 289
2F1K                      HLDQLITLISNQQWP-ELHRLLQQTNGDRDKYVE-------------------------- 279
Hmd_P.2_Mtm_I-TASSER      QEELDAALRKISQLNDDVMKWIEGAEVKHTDLVAAQALTGELKTVMGDRAAEGTIRRCMR 340
2B0J                      ALTQIHNLMKEKGIANMEEALDPAALLGTADSMCFGPLAEILPTALKVLEKHKVVEEEGK 348
                                                        .                             

2GF2                      ----------
1j3v                      ----------
2F1K                      ----------
Hmd_P.2_Mtm_I-TASSER      KMFE------ 344
2B0J                      TKCEIMSQKE 358


------------------------------------------------------------------------------------------
------------------------------------------------------------------------------------------
HMD PARALOG2 Mtm (R)

2GF2                   ---MPVGFIGLG--------------------NMGNPMAKNLMKHGYPLIIYD----VFP 33
1j3v                   --MEKVAFIGLG--------------------AMGYPMAGHLARRFPTLVWNR----TFE 34
2F1K                   ---MKIGVVGLG--------------------LIGASLAGDLRRRGHYLIGVS----RQQ 33
Hmd_P.2_Mtm_RAPDF      MITMKVTVYGAGNQKLYTEELNLPEKYGGEAPYGGSRMAMEFAQAGHEVTLAEPVRDVLE 60
2B0J                   ---MKIAILGAG-------CYRTHAAAGITNFMRACEVAKEVGKPEIALTHSS--ITYGA 48
                            : . * *                      .  :* .. :    :           

2GF2                   DACKEFQDAG-EQVVSSPADVAEKADRIITMLPTSINAIEAYSGANGILKKVKKGSLLID 92
1j3v                   KALRHQEEFG-SEAV--PLERVAEARVIFTCLPTTR---EVYEVAEALYPYLREGTYWVD 88
2F1K                   STCEKAVERQLVDEAGQDLSLLQTAKIIFLCTPIQL----ILPTLEKLIPHLSPTAIVTD 89
Hmd_P.2_Mtm_RAPDF      DGHWNLVEEAGVTVTDNDKEASAEADVAVLFTPFGKG---TVRIAREILPELPEGAVIAN 117
2B0J                   ELLHLVPDVKEVIVSDPCFAEEPGLVVIDEFDPKEVMEAHLSGNPESIMPKIREVVKAKA 108
                       .      :                        *            . :   :        

2GF2                   SSTIDPAVS------------KELAKEVE-KMGAVFMDAPVSGGVGAARS---GNLTFMV 136
1j3v                   ATSGEPEAS------------RRLAERLR-EKGVTYLDAPVSGGTSGAEA---GTLTVML 132
2F1K                   VASVKTAIA------------EPASQLWSGFIGGHPMAGTAAQGIDGAEENLFVNAPYVL 137
Hmd_P.2_Mtm_RAPDF      TCTVSPVVLYY--------VLEKELKMDRTDIGVSSMHPAAVPGTPQHEHYVIGGRPTAE 169
2B0J                   KELPKPPKACIHLVHPEDVGLKVTSDDREAVEGADIVITWLPKGNKQPDIIKKFADAIPE 168
                           ..               .   .      *   :      *            .   

2GF2                   GGVE----DEFAAAQELLGCMGSNVVYCGAVGTGQAAKICNNMLLAISMIGTAEAMNLGI 192
1j3v                   GGPE----EAVERVRPFLAYA-KKVVHVGPVGAGHAVKAINNALLAVNLWAAGEGLLALV 187
2F1K                   TPTEYTDPEQLACLRSVLEPLGVKIYLCTPADHDQAVAWISHLPVMVS---------AAL 188
Hmd_P.2_Mtm_RAPDF      LDIAT---DEQIARCAELAESTGKTAYVVPADVTSAVADMGSLVTAVALAG------VLD 220
2B0J                   GAIVTHACTIPTTKFAKIFKDLGREDLNITSYHPGCVPEMKGQVYIAEGYASEEAVNKLY 228
                                        :     .     .     ..                       

2GF2                   RLGLDPKLLAKILNMSSGRCWSSDTYNPVPGVMDGVPSANNYQGGFGTTLMAKDLGLAQD 252
1j3v                   KQGVSAEKALEVINASSGRSNATENLIPQRVLTRAFPKT------FALGLLVKDLGIAMG 241
2F1K                   IQACAGEKDGDILKLAQN--LASSGFRDTSRVGGGNPELGTMMATYNQRALLKSLQDYRQ 246
Hmd_P.2_Mtm_RAPDF      YYYVGTQIIKAPEEMVEKQILMTLQTMASLVETSGVDGMARAMNPELLVKSAKSMHLLDE 280
2B0J                   EIGKIARGKAFKMPANLIGPVCDMCSAVTATVYAGLLAYRDAVTKILGAPADFAQMMADE 288
                             .                           .                         

2GF2                   SATSTKSPILLGSLAHQIYRMMCAKGYSKKDFSSVFQFLREEET---------------- 296
1j3v                   VLDGEKAPSPLLRLAREVYEMAKRELGPDADHVEALRLLERWGGVEIR------------ 289
2F1K                   HLDQLITLISNQQWP-ELHRLLQQTNGDRDKYVE-------------------------- 279
Hmd_P.2_Mtm_RAPDF      QEELDAALRKISQLNDDVMKWIEGAEVKHTDLVAAQALTGELKTVMGDRAAEGTIRRCMR 340
2B0J                   ALTQIHNLMKEKGIANMEEALDPAALLGTADSMCFGPLAEILPTALKVLEKHKVVEEEGK 348
                                                     .                             

2GF2                   ----------
1j3v                   ----------
2F1K                   ----------
Hmd_P.2_Mtm_RAPDF      KMFE------ 344
2B0J                   TKCEIMSQKE 358


------------------------------------------------------------------------------------------
------------------------------------------------------------------------------------------
HMD PARALOG Mm_S2 (C)

2GF2                                ---------------------MPVGFIGLGNMG-NPMAKNLMKHGYPLII 28
1TEA                                --------------SNA--MTMKVGFIGLGIMG-KPMSKNLLKAGYSLVV 33
Hmd_paralog_Mm_S2.MMP1716.I-TA      MKVTVYGAGNQNLYVNQ--LNLPGTYGGVPPYGGSRMAIEFAKAGHDVIL 48
2B0J                                MKIAILGAGCYRTHAAAGITNFMRACEVAKEVGKPEIALTHSSITYGAEL 50
2F1K                                ---------------------MKIGVVGLGLIG-ASLAGDLRRRGHYLIG 28
                                                         :          *   ::       :    

2GF2                                YDVFP--------DACKEFQDAGEQVVSSPADVAEKADRIITMLPTSINA 70
1TEA                                SDRNP--------EAIADVIAAGAETASTAKAIAEQCDVIITMLPNSPHV 75
Hmd_paralog_Mm_S2.MMP1716.I-TA      AEVNKSN---LTDEQWKIVEEAGVKVLTDDAEAAKEAEIAIFFTPFGKKT 95
2B0J                                LHLVPDVKEVIVSDPCFAEEPGLVVIDEFDPKEVMEAHLSGNPESIMPKI 100
2F1K                                VSRQQS-------TCEKAVERQLVDEAGQDLSLLQTAKIIFLCTP----I 67
                                                                        ..      .     

2GF2                                IEAYSGANGILKKVKKGSLLIDSSTIDPAVSK-----ELAKEVEKMGAVF 115
1TEA                                KEVALGENGIIEGAKPGTVLIDMSSIAPLASR-----EISDALKAKGVEM 120
Hmd_paralog_Mm_S2.MMP1716.I-TA      VEIAKT---ILPHLPQNAIIANTCTVSPVILYTMLEVELRTKRKDIGITS 142
2B0J                                REVVKAKAKELPKPPKACIHLVHPEDVGLKVTS----DDREAVEGADIVI 146
2F1K                                QLILPTLEKLIPHLSPTAIVTDVASVKTAIAEP--------------ASQ 103
                                              :       :                               

2GF2                                MDAPVSGGVG-AARSGNLTFMVG-----GVEDEFAAAQELLGCMGSNVVY 159
1TEA                                LDAPVSGGEP-KAIDGTLSVMVG-----GDKAIFDKYYDLMKAMAGSVVH 164
Hmd_paralog_Mm_S2.MMP1716.I-TA      MHPAAVPGTP-QHGHYVISSKATNGTEYASDEQIEKCVKLTESIEKTPYL 191
2B0J                                TWLPKGNKQPDIIKKFADAIPEGAIVTHACTIPTTKFAKIFKDLGREDLN 196
2F1K                                LWSGFIGGHP--MAGTAAQGIDG-----AEENLFVNAPYVLTPTEYTDPE 146
                                                                .          :          

2GF2                                CGAVGTGQAAKICNNMLLAISMI---GTAEAMNLGIRLGLDP-KLLAKIL 205
1TEA                                TGDIGAGNVTKLANQVIVALNIA---AMSEALTLATKAGVNP-DLVYQAI 210
Hmd_paralog_Mm_S2.MMP1716.I-TA      VPADVSATVSDMG-SLLTAVTLA---GVLDYYSVGTKVIKAPKKMVEQQI 237
2B0J                                ITSYHPGCVPEMKGQVYIAEGYASEEAVNKLYEIGKIARGKAFKMPANLI 246
2F1K                                QLACLRSVLEPLGVKIYLCTPAD-----------HDQAVAWISHLPVMVS 185
                                          .    :  .:  .                        .:     

2GF2                                NMSSGRCWSSDT--YNPVPGVMDGVPSANNYQGGFGTTLM--AKDLGLAQ 251
1TEA                                RG--GLAGSTVL--DAKAPMVMD-----RNFKPGFRIDLH--IKDLANAL 249
Hmd_paralog_Mm_S2.MMP1716.I-TA      LMTLQTMASLVE--SSGVDGLVKALNPELLSKAASSMHLLDQQKDLDAAL 285
2B0J                                GPVCDMCSAVTATVYAGLLAYRDAVTKILGAPADFAQMMADEALTQIHNL 296
2F1K                                AALIQACAGEKD------GDILKLAQNLASSGFRDTSRVGGGNPELGTMM 229
                                            .             .               :           

2GF2                                DSATSTKSPILLGSLAHQIYR-MMCAKGYSKKDFSSVFQFLREEET---- 296
1TEA                                DTSHGVGAQLPLTAAVMEMMQ-ALRADGHGNDDHSALACYYEKLAKVEVT 298
Hmd_paralog_Mm_S2.MMP1716.I-TA      EILTHLDGELEKASTVAEIKPTTLVAAQSLVKELETLIGGAAANGAIKRS 335
2B0J                                MKEKGIANMEEALDPAALLGTADSMCFGPLAEILPTALKVLEKHKVVEEE 346
2F1K                                ATYNQRALLKSLQDYRQHLDQLITLISNQQWPELHRLLQQTNGDRDKYVE 279
                                                      :                               

2GF2                                ------------
1TEA                                R----------- 299
Hmd_paralog_Mm_S2.MMP1716.I-TA      TKKLFQ------ 341
2B0J                                GKTKCEIMSQKE 358
2F1K                                ------------


------------------------------------------------------------------------------------------
------------------------------------------------------------------------------------------
HMD PARALOG Mm_S2 (R)

2GF2                            ---------------------MPVGFIGLGNMG-NPMAKNLMKHGYPLII 28
1TEA                            --------------SNA--MTMKVGFIGLGIMG-KPMSKNLLKAGYSLVV 33
Hmd_P_Mm_S2_.MMP1716.RAPDF      MKVTVYGAGNQNLYVNQ--LNLPGTYGGVPPYGGSRMAIEFAKAGHDVIL 48
2B0J                            MKIAILGAGCYRTHAAAGITNFMRACEVAKEVGKPEIALTHSSITYGAEL 50
2F1K                            ---------------------MKIGVVGLGLIG-ASLAGDLRRRGHYLIG 28
                                                     :          *   ::       :    

2GF2                            YDVFP--------DACKEFQDAGEQVVSSPADVAEKADRIITMLPTSINA 70
1TEA                            SDRNP--------EAIADVIAAGAETASTAKAIAEQCDVIITMLPNSPHV 75
Hmd_P_Mm_S2_.MMP1716.RAPDF      AEVNKSN---LTDEQWKIVEEAGVKVLTDDAEAAKEAEIAIFFTPFGKKT 95
2B0J                            LHLVPDVKEVIVSDPCFAEEPGLVVIDEFDPKEVMEAHLSGNPESIMPKI 100
2F1K                            VSRQQS-------TCEKAVERQLVDEAGQDLSLLQTAKIIFLCTP----I 67
                                                                    ..      .     

2GF2                            IEAYSGANGILKKVKKGSLLIDSSTIDPAVSK-----ELAKEVEKMGAVF 115
1TEA                            KEVALGENGIIEGAKPGTVLIDMSSIAPLASR-----EISDALKAKGVEM 120
Hmd_P_Mm_S2_.MMP1716.RAPDF      VEIAKT---ILPHLPQNAIIANTCTVSPVILYTMLEVELRTKRKDIGITS 142
2B0J                            REVVKAKAKELPKPPKACIHLVHPEDVGLKVTS----DDREAVEGADIVI 146
2F1K                            QLILPTLEKLIPHLSPTAIVTDVASVKTAIAEP--------------ASQ 103
                                          :       :                               

2GF2                            MDAPVSGGVG-AARSGNLTFMVG-----GVEDEFAAAQELLGCMGSNVVY 159
1TEA                            LDAPVSGGEP-KAIDGTLSVMVG-----GDKAIFDKYYDLMKAMAGSVVH 164
Hmd_P_Mm_S2_.MMP1716.RAPDF      MHPAAVPGTP-QHGHYVISSKATNGTEYASDEQIEKCVKLTESIEKTPYL 191
2B0J                            TWLPKGNKQPDIIKKFADAIPEGAIVTHACTIPTTKFAKIFKDLGREDLN 196
2F1K                            LWSGFIGGHP--MAGTAAQGIDG-----AEENLFVNAPYVLTPTEYTDPE 146
                                                            .          :          

2GF2                            CGAVGTGQAAKICNNMLLAISMI---GTAEAMNLGIRLGLDP-KLLAKIL 205
1TEA                            TGDIGAGNVTKLANQVIVALNIA---AMSEALTLATKAGVNP-DLVYQAI 210
Hmd_P_Mm_S2_.MMP1716.RAPDF      VPADVSATVSDMG-SLLTAVTLA---GVLDYYSVGTKVIKAPKKMVEQQI 237
2B0J                            ITSYHPGCVPEMKGQVYIAEGYASEEAVNKLYEIGKIARGKAFKMPANLI 246
2F1K                            QLACLRSVLEPLGVKIYLCTPAD-----------HDQAVAWISHLPVMVS 185
                                      .    :  .:  .                        .:     

2GF2                            NMSSGRCWSSDT--YNPVPGVMDGVPSANNYQGGFGTTLM--AKDLGLAQ 251
1TEA                            RG--GLAGSTVL--DAKAPMVMD-----RNFKPGFRIDLH--IKDLANAL 249
Hmd_P_Mm_S2_.MMP1716.RAPDF      LMTLQTMASLVE--SSGVDGLVKALNPELLSKAASSMHLLDQQKDLDAAL 285
2B0J                            GPVCDMCSAVTATVYAGLLAYRDAVTKILGAPADFAQMMADEALTQIHNL 296
2F1K                            AALIQACAGEKD------GDILKLAQNLASSGFRDTSRVGGGNPELGTMM 229
                                        .             .               :           

2GF2                            DSATSTKSPILLGSLAHQIYR-MMCAKGYSKKDFSSVFQFLREEET---- 296
1TEA                            DTSHGVGAQLPLTAAVMEMMQ-ALRADGHGNDDHSALACYYEKLAKVEVT 298
Hmd_P_Mm_S2_.MMP1716.RAPDF      EILTHLDGELEKASTVAEIKPTTLVAAQSLVKELETLIGGAAANGAIKRS 335
2B0J                            MKEKGIANMEEALDPAALLGTADSMCFGPLAEILPTALKVLEKHKVVEEE 346
2F1K                            ATYNQRALLKSLQDYRQHLDQLITLISNQQWPELHRLLQQTNGDRDKYVE 279
                                                  :                               

2GF2                            ------------
1TEA                            R----------- 299
Hmd_P_Mm_S2_.MMP1716.RAPDF      TKKLFQ------ 341
2B0J                            GKTKCEIMSQKE 358
2F1K                            ------------
