# Supplementary material for: Comprehensive computational analysis of Hmd enzymes and paralogs in methanogenic Archaea
Source: BMC Evol Biol. 2009 Aug 11;9:199. doi: 10.1186/1471-2148-9-199 (PMC2739858; doi:10.1186/1471-2148-9-199)
Supplement: Additional file 5 — MFS Data. A concatenated file of all raw MFS data generated for this study. [file 1471-2148-9-199-S5.txt]

HMD ENZYME Mj_DSM2661 (RC)
----------------------------------------------------------------------
The top 10 highest scoring residues are 151_K (0.82), 174_H (0.98),
176_C (0.77), 177_T (0.89), 201_H (1.00), 204_C (0.75), 207_E (0.87),
209_K (0.73), 235_R (0.74), 251_D (0.76).
Residue     MFS | HMM          SSR  RAPDF   RAPDF     
                | relative          spread  differ
                | entropy                               
----------------------------------------------------------------------
     1M    0.34 |     0.00    0.68   71.49   56.61
     2K    0.53 |     0.00    0.68   34.78  -80.41
     3I    0.25 |     0.00    0.93   75.10 -130.28
     4A    0.20 |     0.00    0.68   61.40  -63.37
     5I    0.22 |     0.00    0.68   69.30  -91.62
     6L    0.22 |     0.00    0.68   47.11  -44.22
     7G    0.26 |     0.00    0.68   45.42  -32.83
     8A    0.20 |     0.00    0.68   50.20    1.15
     9G    0.36 |     0.00    0.68   87.35  -11.11
    10C    0.45 |     0.00    0.68   67.61  -56.25
    11Y    0.53 |     0.00    0.83   69.52   50.76
    12R    0.51 |     0.00    0.68   38.93  -46.03
    13T    0.54 |     0.00    0.68   86.43    4.88
    14H    0.52 |     0.00    0.68   47.41  -88.99
    15A    0.23 |     0.00    0.68   83.74  -96.18
    16A    0.28 |     0.00    0.68   84.39    7.02
    17A    0.30 |     0.00    0.87   81.23   12.58
    18G    0.28 |     0.00    0.68   54.06  -28.20
    19I    0.32 |     0.00    0.68   72.71  113.52
    20T    0.47 |     0.00    0.68   54.58  -13.30
    21N    0.43 |     0.00    0.83   37.90   16.63
    22F    0.32 |     0.00    0.68   93.39 -148.93
    23M    0.24 |     0.00    0.87   25.62    9.94
    24R    0.53 |     0.00    0.68   57.65  -88.90
    25A    0.21 |     0.00    0.68   75.62 -108.35
    26C    0.49 |     0.00    0.93   70.38  -73.95
    27E    0.54 |     0.00    0.83   20.06  -36.14
    28V    0.11 |     0.00    0.68   37.00  -17.12
    29A    0.21 |     0.00    0.68   84.44 -146.40
    30K    0.57 |     0.00    0.93   28.31  -49.78
    31E    0.57 |     0.00    0.87   37.62  -61.12
    32V    0.16 |     0.00    0.93   32.21   34.35
    33G    0.28 |     0.00    0.68   53.91  -17.37
    34K    0.54 |     0.00    0.68   28.19  -23.44
    35P    0.11 |     0.00    0.83   29.46  -26.97
    36E    0.55 |     0.00    0.68   29.39  -17.33
    37I    0.21 |     0.00    0.83   38.26   -5.95
    38A    0.29 |     0.00    0.83   98.64  -89.34
    39L    0.24 |     0.00    0.68   68.37  -96.01
    40T    0.46 |     0.00    0.68   62.12  -65.72
    41H    0.53 |     0.00    0.68   64.03 -138.31
    42S    0.62 |     0.00    0.68  120.87  -69.48
    43S    0.50 |     0.00    0.68   69.24  -87.50
    44I    0.27 |     0.00    0.83   62.92   -3.76
    45T    0.42 |     0.00    0.68   37.98  -32.85
    46Y    0.43 |     0.00    0.58   65.58  -74.64
    47G    0.35 |     0.00    0.83   72.89   -5.00
    48A    0.18 |     0.00    0.83   45.92  -68.64
    49E    0.56 |     0.00    0.68   41.15  -44.94
    50L    0.24 |     0.00    0.68   71.74 -123.15
    51L    0.18 |     0.00    0.68   25.79  -33.52
    52H    0.53 |     0.00    0.68   27.98   39.40
    53L    0.25 |     0.00    0.68   45.22   35.85
    54V    0.15 |     0.00    0.93   30.53   11.21
    55P    0.09 |     0.00    0.68   34.77  -32.05
    56D    0.55 |     0.00    0.93   34.64  -41.53
    57V    0.12 |     0.00    0.83   27.99  -14.65
    58K    0.59 |     0.00    0.68   55.47  -52.47
    59E    0.53 |     0.00    0.68   34.49  -85.01
    60V    0.16 |     0.00    0.83   62.97  -98.36
    61I    0.21 |     0.00    0.83   34.98    0.03
    62V    0.12 |     0.00    0.93   28.59  -39.91
    63S    0.48 |     0.00    0.68   56.31  -82.34
    64D    0.53 |     0.00    0.68   29.67    6.91
    65P    0.14 |     0.00    0.68   62.57  -62.04
    66C    0.48 |     0.00    0.68   72.66  -21.62
    67F    0.29 |     0.00    0.68   40.95   33.61
    68A    0.25 |     0.00    0.83   60.07   19.85
    69E    0.64 |     0.00    0.93   60.83  -45.99
    70E    0.60 |     0.00    1.00   34.17  -23.88
    71P    0.06 |     0.00    0.60   22.26  -18.33
    72G    0.29 |     0.00    0.50   91.20 -128.36
    73L    0.27 |     0.00    0.93   43.46    4.49
    74V    0.08 |     0.00    0.68   25.53  -45.00
    75V    0.16 |     0.00    0.83   53.15  -34.13
    76I    0.22 |     0.00    0.93   54.98 -108.04
    77D    0.55 |     0.00    0.68   44.54  -11.47
    78E    0.58 |     0.00    0.87   25.10   10.85
    79F    0.29 |     0.00    0.83   51.82  -69.02
    80D    0.56 |     0.00    0.83   34.99   13.81
    81P    0.08 |     0.00    0.60   30.69   -7.94
    82K    0.57 |     0.00    0.87   38.82  -80.65
    83E    0.61 |     0.00    1.00   29.84    3.14
    84V    0.22 |     0.00    0.83   92.48  -93.01
    85M    0.21 |     0.00    0.68   27.74  -19.60
    86E    0.53 |     0.00    0.68   24.92  -26.68
    87A    0.09 |     0.00    0.37   27.07  -24.12
    88H    0.58 |     0.00    0.39   66.27   61.73
    89L    0.11 |     0.00    0.17   23.49   10.14
    90S    0.43 |     0.00    0.50   35.19  -15.54
    91G    0.20 |     0.00    0.37   37.68  -22.03
    92N    0.34 |     0.00    0.49   30.28  -33.54
    93P    0.01 |     0.00    0.24   27.79  -37.42
    94E    0.47 |     0.00    0.27   20.71   -9.19
    95S    0.39 |     0.00    0.32   28.88  -12.72
    96I    0.08 |     0.00    0.25   22.59  -33.15
    97M    0.17 |     0.00    0.40   30.54  -20.43
    98P    0.06 |     0.00    0.21   42.83   19.11
    99K    0.51 |     0.00    0.36   37.34  -39.23
   100I    0.21 |     0.00    0.21  106.58 -148.24
   101R    0.41 |     0.00    0.13   29.28  -26.85
   102E    0.45 |     0.00    0.11   44.05 -109.68
   103V    0.06 |     0.00    0.29   42.66  -22.39
   104V    0.13 |     0.00    0.28   82.29  -62.60
   105K    0.50 |     0.00    0.14   51.69  -55.94
   106A    0.13 |     0.00    0.21   52.37  -14.11
   107K    0.53 |     0.00    0.11   55.76   17.32
   108A    0.07 |     0.00    0.08   44.93  -51.62
   109K    0.48 |     0.00    0.16   40.25  -46.48
   110E    0.46 |     0.00    0.20   28.76  -55.43
   111L    0.10 |     0.00    0.11   27.50   -5.00
   112P    0.03 |     0.00    0.19   44.90  -44.66
   113K    0.47 |     0.00    0.14   33.84  -27.58
   114P    0.08 |     0.00    0.21   63.50  -38.83
   115P    0.08 |     0.00    0.16   64.72  -34.71
   116K    0.48 |     0.00    0.18   48.10  -80.30
   117A    0.08 |     0.00    0.14   35.54  -20.94
   118C    0.29 |     0.00    0.17   32.43  -69.00
   119I    0.17 |     0.00    0.16   83.42  -85.06
   120H    0.51 |     0.00    0.20   65.81  -32.82
   121L    0.23 |     0.00    0.15   95.19  -70.34
   122V    0.05 |     0.00    0.11   47.36  -19.82
   123H    0.41 |     0.00    0.14   29.87  -71.12
   124P    0.01 |     0.00    0.05   43.33  -57.83
   125E    0.48 |     0.00    0.11   49.31  -75.05
   126D    0.48 |     0.00    0.07   61.31  -43.90
   127V    0.05 |     0.00    0.11   45.74  -11.48
   128G    0.14 |     0.00    0.14   30.97  -41.43
   129L    0.10 |     0.00    0.10   35.45  -41.57
   130K    0.46 |     0.00    0.11   39.34  -79.10
   131V    0.05 |     0.00    0.12   43.09    3.05
   132T    0.37 |     0.00    0.12   52.68  -33.74
   133S    0.42 |     0.00    0.09   62.10  -20.63
   134D    0.47 |     0.00    0.08   53.17  -41.53
   135D    0.45 |     0.00    0.08   29.86   28.74
   136R    0.42 |     0.00    0.08   58.13 -116.81
   137E    0.64 |     0.23    0.08   57.63  -67.90
   138A    0.29 |     0.26    0.11   80.82  -99.70
   139V    0.22 |     0.29    0.09   47.76  -13.94
   140E    0.54 |     0.11    0.06   43.84  -49.82
   141G    0.29 |     0.19    0.08   50.73  -42.95
   142A    0.35 |     0.38    0.18   63.92  -75.62
   143D    0.72 |     0.47    0.16   26.35    2.51
   144I    0.29 |     0.28    0.10   78.52 -153.41
   145V    0.41 |     0.46    0.16  120.03 -192.25
   146I    0.36 |     0.39    0.06   74.15 -119.92
   147T    0.59 |     0.29    0.14   73.02  -21.42
   148W    0.47 |     0.37    0.06   89.16   -9.16
   149L    0.43 |     0.29    0.12   73.41  116.79
   150P    0.64 |     0.71    0.38  118.19  -83.02
   151K    0.82 |     0.32    0.23  114.76 -107.23
   152G    0.44 |     0.19    0.09  133.68 -122.79
   153N    0.46 |     0.08    0.08  106.89 -100.33
   154K    0.63 |     0.15    0.09   84.38 -105.14
   155Q    0.35 |     0.14    0.08   39.51  -29.74
   156P    0.09 |     0.09    0.07   38.58   21.37
   157D    0.52 |     0.09    0.06   66.42 -101.84
   158I    0.32 |     0.28    0.12   54.45   27.28
   159I    0.30 |     0.19    0.13   97.45 -132.59
   160K    0.54 |     0.14    0.06   39.23  -59.68
   161K    0.59 |     0.18    0.09   45.50  -42.26
   162F    0.34 |     0.30    0.15   37.27  -56.37
   163A    0.17 |     0.12    0.10   62.36  -95.21
   164D    0.54 |     0.22    0.11   28.36  -52.00
   165A    0.24 |     0.14    0.08   89.01  -90.07
   166I    0.34 |     0.31    0.17   77.16  -95.84
   167P    0.16 |     0.18    0.09   58.31  -42.78
   168E    0.60 |     0.20    0.08   40.10  -24.02
   169G    0.32 |     0.22    0.08   50.52  -14.65
   170A    0.27 |     0.23    0.12   70.77  -68.88
   171I    0.31 |     0.35    0.09   53.38  -93.40
   172V    0.46 |     0.39    0.09  159.38 -170.43
   173T    0.71 |     0.30    0.14  127.65  -50.16
   174H    0.98 |     0.59    0.96   71.88  -50.42
   175A    0.30 |     0.25    0.15   68.66  -16.33
   176C    0.77 |     0.38    0.16  128.54   35.64
   177T    0.89 |     0.56    0.47  117.36  -42.75
   178I    0.45 |     0.35    0.07   81.59  113.32
   179P    0.41 |     0.57    0.33   46.23  -24.90
   180T    0.42 |     0.10    0.10   53.90  -42.06
   181T    0.43 |     0.04    0.10   69.21  -16.61
   182K    0.63 |     0.24    0.16   42.13  -31.25
   183F    0.37 |     0.22    0.13   93.53 -161.46
   184A    0.15 |     0.14    0.08   47.09  -79.77
   185K    0.60 |     0.17    0.12   61.23  -91.84
   186I    0.20 |     0.20    0.13   32.07  -33.49
   187F    0.29 |     0.11    0.10   88.35 -147.05
   188K    0.55 |     0.13    0.08   50.50  -96.10
   189D    0.53 |     0.15    0.07   38.00  -28.11
   190L    0.22 |     0.20    0.14   32.68  -48.73
   191G    0.21 |     0.10    0.08   32.79  -17.53
   192R    0.63 |     0.24    0.08   45.74   85.11
   193E    0.50 |     0.10    0.07   30.43  -54.48
   194D    0.51 |     0.12    0.10   37.59  -27.40
   195L    0.25 |     0.20    0.10   50.06  -62.54
   196N    0.37 |     0.13    0.10   33.35  -12.48
   197I    0.40 |     0.41    0.16   76.30 -103.91
   198T    0.65 |     0.37    0.10   80.46  -31.69
   199S    0.68 |     0.36    0.11   72.50    0.49
   200Y    0.54 |     0.22    0.15   70.71    2.59
   201H    1.00 |     0.88    0.44   40.27  -72.38
   202P    0.62 |     0.68    0.60  107.53 -108.01
   203G    0.46 |     0.41    0.19   61.49  -53.39
   204C    0.75 |     0.37    0.27  102.77   75.01
   205V    0.68 |     0.57    0.47  116.66  179.16
   206P    0.27 |     0.27    0.10   93.05  -71.55
   207E    0.87 |     0.31    0.19  109.39   79.63
   208M    0.36 |     0.09    0.11  107.28    6.64
   209K    0.73 |     0.23    0.13  103.63  -90.10
   210G    0.55 |     0.40    0.20  109.68  -82.30
   211Q    0.44 |     0.13    0.13   87.38  -66.35
   212V    0.21 |     0.10    0.13   87.26   10.66
   213Y    0.42 |     0.19    0.11   30.82  -23.58
   214I    0.22 |     0.21    0.11   45.13  -52.15
   215A    0.23 |     0.15    0.14   72.99  -74.85
   216E    0.57 |     0.17    0.15   25.85    8.45
   217G    0.27 |     0.21    0.13   26.74  -11.78
   218Y    0.30 |     0.06    0.10   13.47  -31.25
   219A    0.19 |     0.11    0.14   67.26  -67.71
   220S    0.52 |     0.16    0.10   59.54  -13.59
   221E    0.59 |     0.16    0.07   59.59  -78.31
   222E    0.62 |     0.20    0.12   70.75 -120.21
   223A    0.25 |     0.23    0.19   51.22  -32.50
   224V    0.21 |     0.23    0.13   56.74   -9.49
   225N    0.45 |     0.13    0.12   73.48  -46.36
   226K    0.55 |     0.12    0.15   48.62  -83.53
   227L    0.30 |     0.26    0.16   59.96 -103.89
   228Y    0.40 |     0.10    0.10   42.48  -10.05
   229E    0.53 |     0.11    0.13   44.47  -79.29
   230I    0.27 |     0.29    0.13   40.54  -49.69
   231G    0.46 |     0.42    0.16   52.04  -15.49
   232K    0.61 |     0.18    0.11   62.36  -96.03
   233I    0.23 |     0.08    0.16   54.01   72.63
   234A    0.18 |     0.15    0.13   56.23  -86.76
   235R    0.74 |     0.44    0.34   46.76  -30.56
   236G    0.41 |     0.29    0.15   77.39  -53.25
   237K    0.63 |     0.14    0.11   83.85  -98.49
   238A    0.36 |     0.28    0.12   99.20  -66.23
   239F    0.38 |     0.15    0.14   55.23  149.38
   240K    0.53 |     0.10    0.10   45.30  -59.13
   241M    0.43 |     0.40    0.11   67.08  -54.61
   242P    0.19 |     0.25    0.08   44.16   11.52
   243A    0.25 |     0.26    0.19   42.81  -36.33
   244N    0.58 |     0.37    0.15   63.99  -51.71
   245L    0.25 |     0.11    0.14   47.54   67.51
   246I    0.47 |     0.35    0.14  105.02   15.01
   247G    0.32 |     0.13    0.21   73.67  -35.39
   248P    0.19 |     0.24    0.26   37.85  -14.03
   249V    0.18 |     0.23    0.18   28.24   41.89
   250C    0.53 |     0.25    0.21   71.60  -72.91
   251D    0.76 |     0.39    0.24   71.18  -40.42
   252M    0.65 |     0.55    0.25   88.80   66.12
   253C    0.57 |     0.17    0.20   77.93   94.59
   254S    0.69 |     0.35    0.33   77.41  -52.12
   255A    0.61 |     0.56    0.43   91.01   44.14
   256V    0.30 |     0.28    0.18   59.61   82.39
   257T    0.52 |     0.20    0.20   56.04  -17.51
   258A    0.46 |     0.42    0.26   74.96   24.50
   259T    0.56 |     0.27    0.15   57.79    6.89
   260V    0.13 |     0.17    0.15   31.19   16.78
   261Y    0.53 |     0.29    0.16   44.38   -4.00
   262A    0.28 |     0.30    0.20   40.17   -2.23
   263G    0.40 |     0.15    0.18   80.60   80.48
   264L    0.21 |     0.16    0.13   38.72  -46.51
   265L    0.26 |     0.23    0.14   34.45   -2.83
   266A    0.08 |     0.00    0.15   42.51  -41.51
   267Y    0.44 |     0.00    0.15  105.94 -104.17
   268R    0.46 |     0.00    0.19   47.93  -21.74
   269D    0.47 |     0.00    0.18   36.88   16.15
   270A    0.14 |     0.00    0.20   76.80  -94.73
   271V    0.08 |     0.00    0.28   56.70  -48.72
   272T    0.33 |     0.00    0.24   21.47    3.56
   273K    0.43 |     0.00    0.14   15.63  -28.44
   274I    0.08 |     0.00    0.20   18.80    3.06
   275L    0.13 |     0.00    0.21   38.84  -40.24
   276G    0.14 |     0.00    0.30   11.47   -2.68
   277A    0.13 |     0.00    0.39   47.74  -48.08
   278P    0.00 |     0.00    0.32   13.34  -11.50
   279A    0.08 |     0.00    0.38   15.66   -3.94
   280D    0.43 |     0.00    0.31   15.06   -8.99
   281F    0.16 |     0.00    0.21   20.05    7.22
   282A    0.12 |     0.00    0.29   60.39  -85.35
   283Q    0.29 |     0.00    0.36   34.28  -39.55
   284M    0.20 |     0.00    0.39   37.75    9.44
   285M    0.17 |     0.00    0.46   27.32  -23.09
   286A    0.10 |     0.00    0.38   30.56  -23.83
   287D    0.51 |     0.00    0.40   44.82  -18.34
   288E    0.52 |     0.00    0.40   45.23  -55.89
   289A    0.11 |     0.00    0.34   31.58    3.81
   290L    0.23 |     0.00    0.51   49.73   33.90
   291T    0.48 |     0.00    0.45   78.88  -10.70
   292Q    0.38 |     0.00    0.61   64.13  -75.12
   293I    0.19 |     0.00    0.61   38.04   24.33
   294H    0.54 |     0.00    0.51   58.77  -25.71
   295N    0.38 |     0.00    0.38   60.37  -48.24
   296L    0.22 |     0.00    0.51   44.46   37.51
   297M    0.19 |     0.00    0.34   43.19  -15.25
   298K    0.55 |     0.00    0.44   61.04  -83.01
   299E    0.51 |     0.00    0.47   32.18  -44.57
   300K    0.57 |     0.00    0.47   58.93  -43.02
   301G    0.25 |     0.00    0.49   49.15  -16.55
   302I    0.20 |     0.00    0.37   50.73   71.30
   303A    0.19 |     0.00    0.72   38.29   25.95
   304N    0.35 |     0.00    0.50   27.47  -10.27
   305M    0.15 |     0.00    0.27   32.55  -40.62
   306E    0.54 |     0.00    0.46   25.62   68.51
   307E    0.47 |     0.00    0.40   14.99  -22.36
   308A    0.12 |     0.00    0.66   20.81  -27.28
   309L    0.18 |     0.00    0.68   30.89  -38.21
   310D    0.50 |     0.00    0.36   31.93   42.55
   311P    0.11 |     0.00    0.44   46.80   22.02
   312A    0.10 |     0.00    0.56   20.22  -38.57
   313A    0.10 |     0.00    0.49   19.24   -4.88
   314L    0.18 |     0.00    0.58   33.19  -32.02
   315L    0.17 |     0.00    0.52   23.30   17.69
   316G    0.22 |     0.00    0.57   28.31    1.04
   317T    0.43 |     0.00    0.61   38.01    4.31
   318A    0.16 |     0.00    0.50   45.65    1.98
   319D    0.45 |     0.00    0.29   21.31   21.92
   320S    0.43 |     0.00    0.37   40.63   10.97
   321M    0.18 |     0.00    0.39   41.55  -48.85
   322C    0.35 |     0.00    0.57   19.04  -20.31
   323F    0.18 |     0.00    0.44   22.72  -28.99
   324G    0.19 |     0.00    0.50   24.44  -12.85
   325P    0.09 |     0.00    0.44   41.08   11.55
   326L    0.24 |     0.00    0.60   72.59  -88.18
   327A    0.10 |     0.00    0.50   16.88   -4.26
   328E    0.48 |     0.00    0.41   22.97  -33.94
   329I    0.16 |     0.00    0.63   28.12   -7.13
   330L    0.15 |     0.00    0.24   52.30  -63.44
   331P    0.10 |     0.00    0.68   28.00   23.95
   332T    0.47 |     0.00    0.81   47.13   -1.23
   333A    0.22 |     0.00    0.60   63.25    2.80
   334L    0.18 |     0.00    0.77   22.84  -27.33
   335K    0.53 |     0.00    0.56   41.00  -61.32
   336V    0.17 |     0.00    0.68   51.90   40.37
   337L    0.15 |     0.00    0.44   35.34  -49.52
   338E    0.56 |     0.00    0.81   28.68  -39.39
   339K    0.56 |     0.00    0.74   39.92  -61.80
   340H    0.53 |     0.00    0.75   25.53   21.48
   341K    0.62 |     0.00    0.68   72.66  -56.59
   342V    0.16 |     0.00    0.64   52.06   34.22
   343V    0.05 |     0.00    0.49   17.30   11.65
   344E    0.51 |     0.00    0.50   32.50  -60.08
   345E    0.50 |     0.00    0.47   19.63    2.74
   346E    0.50 |     0.00    0.51   20.05  -11.74
   347G    0.21 |     0.00    0.63   21.24   -2.42
   348K    0.48 |     0.00    0.47   19.07  -53.10
   349T    0.34 |     0.00    0.44   12.34   -0.79
   350K    0.49 |     0.00    0.50   17.96  -24.55
   351C    0.39 |     0.00    0.48   45.29  -23.95
   352E    0.49 |     0.00    0.24   44.04  -65.91
   353I    0.19 |     0.00    0.48   40.51   59.53
   354M    0.29 |     0.00    0.68   55.20   22.06
   
----------------------------------------------------------------------
----------------------------------------------------------------------


HMD ENZYME Mk_AV19 (RC)
----------------------------------------------------------------------
The top 10 highest scoring residues are 162_K (0.74), 185_N (0.86),
187_C (0.72), 188_T (0.89), 212_H (1.00), 215_T (0.71), 218_E (0.78),
220_K (0.73), 246_R (0.71), 262_D (0.77).
Residue     MFS | HMM          SSR  RAPDF   RAPDF     
                | relative          spread  differ
                | entropy                               
----------------------------------------------------------------------
     1M    0.15 |     0.00    0.00   40.25   17.62
     2V    0.11 |     0.00    0.69   25.94   27.70
     3E    0.54 |     0.00    0.69   51.58  -58.95
     4I    0.19 |     0.00    0.69   33.28   20.59
     5N    0.42 |     0.00    0.69   71.34  -59.56
     6K    0.52 |     0.00    0.69   34.80  -22.65
     7V    0.21 |     0.00    0.93   82.50  -97.42
     8A    0.17 |     0.00    0.69   52.05  -81.94
     9I    0.19 |     0.00    0.69   53.49  -67.95
    10L    0.25 |     0.00    0.69   63.61  -23.23
    11G    0.25 |     0.00    0.69   43.76  -28.46
    12A    0.18 |     0.00    0.69   36.69   18.00
    13G    0.35 |     0.00    0.69   93.43  -16.41
    14C    0.43 |     0.00    0.69   55.49    9.57
    15W    0.30 |     0.00    0.69   92.70 -114.49
    16R    0.45 |     0.00    0.69   28.14  -53.56
    17T    0.49 |     0.00    0.69   76.80    3.90
    18H    0.49 |     0.00    0.69   54.63 -118.53
    19A    0.23 |     0.00    0.69   84.47  -91.17
    20A    0.25 |     0.00    0.69   72.20   13.09
    21T    0.52 |     0.00    0.87   82.42   -5.04
    22G    0.26 |     0.00    0.69   49.08  -27.83
    23I    0.34 |     0.00    0.69   84.72  132.30
    24T    0.47 |     0.00    0.69   78.05  -43.09
    25T    0.42 |     0.00    0.83   37.63  -25.84
    26F    0.33 |     0.00    0.69   99.73 -138.79
    27K    0.52 |     0.00    0.77   25.48  -21.17
    28R    0.51 |     0.00    0.69   63.02  -72.00
    29A    0.19 |     0.00    0.69   69.27  -99.65
    30C    0.47 |     0.00    0.93   74.63  -71.00
    31E    0.50 |     0.00    0.83   21.91  -62.51
    32V    0.16 |     0.00    0.69   46.52   36.81
    33A    0.21 |     0.00    0.69   81.59 -123.33
    34D    0.52 |     0.00    0.93   23.37    9.62
    35E    0.57 |     0.00    1.00   44.12  -51.35
    36T    0.43 |     0.00    0.79   48.28  -33.53
    37G    0.26 |     0.00    0.69   46.61  -16.83
    38I    0.21 |     0.00    0.69   37.65   47.86
    39K    0.50 |     0.00    0.69   26.96  -44.13
    40E    0.52 |     0.00    0.69   29.48    6.55
    41A    0.15 |     0.00    0.69   34.91  -50.90
    42A    0.30 |     0.00    0.83  110.45  -92.00
    43L    0.33 |     0.00    0.69  136.32 -191.89
    44T    0.44 |     0.00    0.69   60.53  -38.54
    45H    0.52 |     0.00    0.69   70.03 -120.58
    46S    0.60 |     0.00    0.69  129.66  -76.27
    47S    0.50 |     0.00    0.69   87.39 -109.58
    48V    0.16 |     0.00    0.83   47.48  -17.80
    49T    0.40 |     0.00    0.69   35.91  -11.32
    50Y    0.38 |     0.00    0.50   52.31  -49.25
    51A    0.21 |     0.00    0.83   65.01  -89.04
    52V    0.11 |     0.00    0.83   27.69  -39.10
    53E    0.51 |     0.00    0.69   35.43  -67.19
    54L    0.22 |     0.00    0.69   61.46  -93.59
    55K    0.51 |     0.00    0.69   33.35  -43.13
    56H    0.52 |     0.00    0.83   28.50   44.86
    57L    0.29 |     0.00    0.69   61.44   77.35
    58A    0.21 |     0.00    0.79   59.18  -38.55
    59G    0.32 |     0.00    1.00   63.11  -50.83
    60V    0.17 |     0.00    0.83   52.55  -14.30
    61D    0.54 |     0.00    0.69   69.96  -74.71
    62E    0.49 |     0.00    0.69   23.75  -60.36
    63V    0.15 |     0.00    0.83   60.38  -93.56
    64V    0.14 |     0.00    0.83   37.40  -10.40
    65L    0.24 |     0.00    0.93   30.38   12.03
    66S    0.48 |     0.00    0.69   68.76  -71.18
    67D    0.47 |     0.00    0.69   22.54  -10.11
    68P    0.15 |     0.00    0.69   64.49  -61.12
    69V    0.21 |     0.00    0.69   67.96   65.30
    70F    0.31 |     0.00    0.69   59.96   28.04
    71D    0.49 |     0.00    0.50   54.81  -56.37
    72A    0.19 |     0.00    0.69   42.19   20.34
    73D    0.49 |     0.00    0.77   29.82  -41.19
    74G    0.33 |     0.00    0.83   92.99 -121.29
    75F    0.24 |     0.00    0.87   15.92   -3.80
    76T    0.40 |     0.00    0.79   30.69  -17.25
    77V    0.16 |     0.00    0.93   49.11  -50.76
    78V    0.18 |     0.00    0.79   77.34  -90.17
    79D    0.55 |     0.00    0.83   47.20    0.65
    80I    0.21 |     0.00    0.58   46.33   46.50
    81E    0.55 |     0.00    0.58   62.96  -48.18
    82E    0.58 |     0.00    0.69   67.10  -37.59
    83D    0.50 |     0.00    0.69   40.24  -37.25
    84C    0.38 |     0.00    0.69   27.92   18.81
    85D    0.53 |     0.00    0.87   31.39   23.37
    86V    0.22 |     0.00    0.83   95.08  -97.98
    87D    0.56 |     0.00    0.83   47.06   43.55
    88L    0.23 |     0.00    0.69   65.28 -102.84
    89D    0.51 |     0.00    0.87   33.94  -29.83
    90E    0.54 |     0.00    1.00   24.29  -24.15
    91F    0.33 |     0.00    0.83   90.04 -137.30
    92I    0.19 |     0.00    0.83   32.70  -19.52
    93K    0.53 |     0.00    0.83   45.63  -97.98
    94A    0.19 |     0.00    0.69   55.24  -38.80
    95H    0.56 |     0.00    0.69   58.40   43.66
    96L    0.24 |     0.00    0.83   33.53   35.56
    97E    0.55 |     0.00    0.93   33.57  -38.48
    98G    0.25 |     0.00    0.69   43.01  -29.21
    99N    0.39 |     0.00    0.77   45.64  -50.71
   100P    0.11 |     0.00    0.83   32.25  -41.38
   101E    0.50 |     0.00    0.69   27.36  -31.23
   102D    0.51 |     0.00    0.77   33.11   -4.28
   103V    0.12 |     0.00    0.69   36.63  -12.18
   104M    0.20 |     0.00    0.69   24.25  -12.10
   105P    0.13 |     0.00    0.69   41.44   19.53
   106K    0.56 |     0.00    1.00   29.94  -13.50
   107L    0.33 |     0.00    0.83  122.53 -181.02
   108R    0.48 |     0.00    0.69   30.88    7.72
   109D    0.45 |     0.00    0.39   36.98  -32.87
   110Y    0.37 |     0.00    0.62   37.85  -47.51
   111V    0.17 |     0.00    0.58   85.92  -80.22
   112N    0.35 |     0.00    0.49   42.48  -22.92
   113D    0.47 |     0.00    0.44   36.35   -7.18
   114I    0.14 |     0.00    0.44   34.54  -27.72
   115A    0.11 |     0.00    0.32   41.59  -39.19
   116D    0.44 |     0.00    0.28   38.72  -28.49
   117D    0.43 |     0.00    0.30   25.21   -6.35
   118V    0.08 |     0.00    0.38   27.98   29.91
   119P    0.08 |     0.00    0.40   48.35  -39.64
   120K    0.51 |     0.00    0.41   54.36  -52.04
   121P    0.13 |     0.00    0.41   66.19  -28.13
   122P    0.11 |     0.00    0.41   63.88  -48.95
   123K    0.49 |     0.00    0.42   43.17  -56.50
   124G    0.19 |     0.00    0.33   46.31  -60.24
   125A    0.15 |     0.00    0.34   53.44   -7.86
   126I    0.18 |     0.00    0.26   77.62  -61.48
   127H    0.50 |     0.00    0.25   66.64   -1.55
   128F    0.29 |     0.00    0.26  125.93 -209.75
   129L    0.17 |     0.00    0.17   58.78  -38.14
   130S    0.33 |     0.00    0.06   26.24  -18.42
   131P    0.05 |     0.00    0.11   47.17  -19.09
   132E    0.46 |     0.00    0.13   41.32  -18.64
   133E    0.45 |     0.00    0.08   42.44  -39.60
   134M    0.23 |     0.00    0.06   74.80   39.27
   135E    0.51 |     0.00    0.07   89.93 -107.73
   136D    0.47 |     0.00    0.07   76.08  -83.81
   137K    0.43 |     0.00    0.09   38.81  -62.06
   138L    0.14 |     0.00    0.14   39.17   15.36
   139D    0.42 |     0.00    0.13   38.45  -19.66
   140I    0.20 |     0.00    0.12   87.56  -25.89
   141V    0.06 |     0.00    0.10   40.03   40.78
   142V    0.04 |     0.00    0.12   37.09  -19.48
   143T    0.30 |     0.00    0.11   29.90  -27.86
   144T    0.37 |     0.00    0.09   63.34   -9.20
   145D    0.43 |     0.00    0.07   51.95  -44.86
   146D    0.43 |     0.00    0.10   31.33   28.82
   147A    0.17 |     0.00    0.09   80.15  -13.71
   148E    0.59 |     0.24    0.08   49.89  -48.79
   149A    0.26 |     0.23    0.10   77.74  -92.55
   150V    0.21 |     0.29    0.09   41.82    4.69
   151E    0.54 |     0.13    0.07   57.04  -47.09
   152D    0.54 |     0.19    0.08   54.43  -58.22
   153A    0.33 |     0.38    0.12   68.81  -86.98
   154D    0.68 |     0.46    0.17   29.22   12.14
   155M    0.39 |     0.31    0.09   96.26 -116.77
   156I    0.44 |     0.47    0.15  110.55 -193.31
   157I    0.33 |     0.40    0.06   61.42  -97.89
   158S    0.62 |     0.32    0.16   76.66   -7.02
   159W    0.47 |     0.39    0.08   82.32   44.11
   160L    0.46 |     0.30    0.14   92.84  138.08
   161P    0.62 |     0.76    0.40  112.28  -70.69
   162K    0.74 |     0.36    0.24   90.50  -85.30
   163G    0.38 |     0.15    0.08  126.29 -105.45
   164G    0.31 |     0.14    0.10   75.40   -8.50
   165V    0.24 |     0.17    0.09   73.76   91.23
   166Q    0.37 |     0.15    0.06   46.78   22.90
   167P    0.10 |     0.11    0.07   35.42   23.44
   168D    0.48 |     0.09    0.06   56.63  -66.99
   169I    0.28 |     0.30    0.11   42.55   -5.91
   170F    0.35 |     0.23    0.11   82.91 -107.44
   171K    0.52 |     0.15    0.07   38.03  -41.02
   172K    0.55 |     0.18    0.09   46.70  -47.20
   173I    0.28 |     0.29    0.15   42.15  -21.44
   174I    0.19 |     0.12    0.11   55.81  -49.16
   175D    0.51 |     0.23    0.12   19.91  -28.46
   176D    0.53 |     0.14    0.09   56.30  -23.65
   177I    0.36 |     0.32    0.24   85.40  -95.07
   178P    0.16 |     0.18    0.09   63.55  -57.53
   179E    0.56 |     0.22    0.08   39.42  -32.10
   180G    0.30 |     0.22    0.08   47.23   -8.12
   181C    0.48 |     0.25    0.12   70.12  -69.97
   182I    0.31 |     0.37    0.12   54.01  -93.26
   183V    0.42 |     0.41    0.08  146.81 -151.81
   184A    0.43 |     0.36    0.11  116.81  -39.77
   185N    0.86 |     0.69    0.98   68.89  -12.08
   186T    0.52 |     0.29    0.18   58.80  -51.09
   187C    0.72 |     0.40    0.17  124.43   18.21
   188T    0.89 |     0.61    0.79  107.32  -39.72
   189I    0.40 |     0.37    0.10   64.61   97.48
   190P    0.47 |     0.64    0.51   54.39  -37.54
   191T    0.41 |     0.11    0.11   55.16  -31.96
   192R    0.44 |     0.05    0.11   60.77 -107.96
   193Q    0.42 |     0.30    0.15   41.66  -55.99
   194F    0.36 |     0.25    0.12   82.44 -123.91
   195K    0.51 |     0.14    0.08   40.57  -53.59
   196E    0.55 |     0.17    0.15   57.71 -109.18
   197M    0.25 |     0.22    0.13   38.92  -52.09
   198F    0.27 |     0.10    0.10   81.42 -120.94
   199E    0.55 |     0.14    0.09   64.74  -80.44
   200D    0.52 |     0.14    0.08   48.14  -10.42
   201M    0.20 |     0.14    0.13   31.44  -30.86
   202G    0.20 |     0.10    0.09   32.09  -19.14
   203R    0.64 |     0.22    0.10   63.82  138.21
   204D    0.46 |     0.08    0.08   33.82   -3.15
   205D    0.45 |     0.11    0.09   30.77  -41.86
   206L    0.27 |     0.18    0.09   65.64  -42.51
   207Q    0.36 |     0.14    0.09   46.99   13.07
   208V    0.34 |     0.45    0.16   71.75  -61.26
   209T    0.63 |     0.41    0.08   81.77  -24.87
   210S    0.61 |     0.39    0.13   58.93  -23.27
   211Y    0.53 |     0.26    0.18   73.91  -14.92
   212H    1.00 |     0.99    0.40   38.19  -24.91
   213P    0.62 |     0.78    0.54  110.74 -127.25
   214A    0.42 |     0.49    0.17   62.49  -12.82
   215T    0.71 |     0.46    0.30  100.57  -51.25
   216V    0.70 |     0.62    0.49  135.27  177.46
   217P    0.29 |     0.25    0.16  103.97  -70.34
   218E    0.78 |     0.36    0.17   95.53   -1.71
   219H    0.68 |     0.14    0.13  133.94  -32.03
   220K    0.73 |     0.27    0.17  103.94  -49.48
   221G    0.56 |     0.45    0.42  107.53 -104.19
   222Q    0.44 |     0.24    0.19   64.28  -53.12
   223V    0.27 |     0.27    0.21   69.40    4.54
   224F    0.32 |     0.28    0.16   28.93   10.90
   225V    0.22 |     0.30    0.17   58.66  -84.27
   226A    0.33 |     0.31    0.29   76.96  -83.15
   227E    0.47 |     0.09    0.13   25.45  -22.66
   228G    0.20 |     0.13    0.11   26.02  -28.45
   229Y    0.38 |     0.08    0.14   37.83   36.08
   230A    0.24 |     0.16    0.17   82.83  -83.53
   231D    0.53 |     0.14    0.12   53.16  -24.74
   232E    0.57 |     0.15    0.09   70.64  -86.57
   233E    0.56 |     0.15    0.11   60.39  -78.98
   234V    0.20 |     0.22    0.19   42.63   34.12
   235V    0.24 |     0.25    0.13   70.25  -17.34
   236E    0.56 |     0.14    0.10   61.76  -63.47
   237A    0.17 |     0.12    0.14   43.41  -13.40
   238V    0.28 |     0.32    0.13   81.11  -80.62
   239Y    0.38 |     0.09    0.11   46.17  -14.17
   240E    0.52 |     0.13    0.12   42.30  -45.25
   241L    0.30 |     0.31    0.18   51.05  -91.75
   242G    0.45 |     0.44    0.19   54.53    2.25
   243E    0.54 |     0.17    0.09   50.83  -82.17
   244K    0.48 |     0.09    0.15   38.16  -84.06
   245A    0.19 |     0.16    0.16   53.29  -74.50
   246R    0.71 |     0.50    0.34   52.54  -80.96
   247G    0.42 |     0.33    0.20   72.94  -42.94
   248L    0.35 |     0.14    0.13   82.04  118.52
   249A    0.35 |     0.29    0.14   99.94  -74.32
   250F    0.29 |     0.14    0.13   35.84   93.71
   251K    0.53 |     0.10    0.11   50.27  -25.85
   252V    0.25 |     0.41    0.13   31.04  -34.29
   253P    0.18 |     0.26    0.08   38.62   11.70
   254G    0.44 |     0.48    0.08   58.41  -85.89
   255Y    0.66 |     0.52    0.19   62.18  -15.94
   256L    0.23 |     0.11    0.16   40.50   59.87
   257L    0.35 |     0.32    0.15   52.87   24.19
   258G    0.31 |     0.15    0.22   65.20  -23.52
   259P    0.24 |     0.34    0.19   40.06  -12.09
   260V    0.15 |     0.18    0.21   29.91   12.37
   261C    0.48 |     0.26    0.17   62.10  -78.37
   262D    0.77 |     0.52    0.30   62.80  -53.87
   263M    0.67 |     0.67    0.41   82.86   52.67
   264A    0.33 |     0.24    0.22   76.35   26.34
   265S    0.71 |     0.48    0.40   66.50  -43.97
   266A    0.58 |     0.66    0.34   77.94   30.60
   267V    0.29 |     0.29    0.18   58.06   81.51
   268T    0.52 |     0.24    0.17   64.43  -12.53
   269A    0.43 |     0.45    0.21   74.37   19.56
   270I    0.31 |     0.26    0.17   51.70   44.88
   271V    0.14 |     0.18    0.12   33.66   12.21
   272Y    0.53 |     0.34    0.18   50.43   -8.08
   273A    0.29 |     0.35    0.22   32.20   -3.30
   274G    0.36 |     0.15    0.18   77.77   53.40
   275L    0.23 |     0.19    0.11   47.87  -58.52
   276L    0.26 |     0.26    0.09   30.04   -1.27
   277T    0.46 |     0.22    0.11   44.97   -3.91
   278F    0.25 |     0.00    0.15  104.57 -174.26
   279R    0.43 |     0.00    0.18   43.91  -16.35
   280D    0.43 |     0.00    0.14   31.46   31.78
   281A    0.15 |     0.00    0.21   75.38  -65.42
   282C    0.34 |     0.00    0.24   55.15  -66.39
   283T    0.31 |     0.00    0.23   18.44   -3.53
   284D    0.39 |     0.00    0.11   13.72   14.57
   285I    0.10 |     0.00    0.17   26.86   -0.35
   286L    0.13 |     0.00    0.21   36.30  -35.30
   287G    0.14 |     0.00    0.27   11.02    6.71
   288A    0.11 |     0.00    0.34   35.10  -16.94
   289P    0.00 |     0.00    0.25   14.83  -31.21
   290V    0.08 |     0.00    0.39   30.54   29.15
   291D    0.40 |     0.00    0.26   15.76  -25.40
   292F    0.16 |     0.00    0.22   23.45  -12.96
   293T    0.41 |     0.00    0.36   68.47  -50.62
   294Q    0.27 |     0.00    0.39   25.23  -28.57
   295N    0.34 |     0.00    0.49   35.98  -13.45
   296M    0.19 |     0.00    0.46   31.47   -3.28
   297A    0.13 |     0.00    0.39   41.95  -30.93
   298V    0.16 |     0.00    0.57   51.68   68.09
   299E    0.52 |     0.00    0.54   58.99  -93.24
   300A    0.18 |     0.00    0.50   54.28    0.69
   301L    0.25 |     0.00    0.96   35.36    7.78
   302Q    0.33 |     0.00    0.57   46.86  -59.80
   303M    0.28 |     0.00    0.65   60.93    8.44
   304M    0.24 |     0.00    0.56   62.47  -54.69
   305A    0.20 |     0.00    0.73   49.60    1.67
   306K    0.50 |     0.00    0.60   33.76  -46.32
   307F    0.26 |     0.00    0.79   26.16   19.16
   308M    0.19 |     0.00    0.54   33.49  -26.38
   309E    0.50 |     0.00    0.69   35.23  -72.85
   310E    0.45 |     0.00    0.44   19.10  -31.28
   311E    0.56 |     0.00    0.54   59.32    5.24
   312G    0.21 |     0.00    0.39   40.47   -6.09
   313L    0.24 |     0.00    0.38   58.04   67.43
   314D    0.48 |     0.00    0.50   42.69  -24.60
   315K    0.47 |     0.00    0.42   42.02  -86.56
   316L    0.15 |     0.00    0.47   18.24   28.16
   317E    0.50 |     0.00    0.65   24.33   -5.45
   318E    0.46 |     0.00    0.50   18.90  -35.22
   319A    0.15 |     0.00    0.54   50.80  -63.51
   320L    0.17 |     0.00    0.65   33.75  -58.43
   321D    0.46 |     0.00    0.50   20.78   32.28
   322P    0.07 |     0.00    0.52   35.69  -53.63
   323A    0.12 |     0.00    0.61   19.28   -4.03
   324A    0.10 |     0.00    0.36   24.48   -4.02
   325L    0.18 |     0.00    0.56   37.23  -31.42
   326T    0.35 |     0.00    0.48   28.12  -25.41
   327N    0.32 |     0.00    0.42   34.61  -35.22
   328T    0.38 |     0.00    0.47   39.81   -7.41
   329A    0.19 |     0.00    0.38   65.80    6.17
   330D    0.42 |     0.00    0.33   17.42   -5.17
   331S    0.42 |     0.00    0.47   37.61    9.53
   332M    0.21 |     0.00    0.56   43.47  -48.19
   333N    0.34 |     0.00    0.42   32.99   10.15
   334F    0.21 |     0.00    0.52   31.08  -25.85
   335G    0.19 |     0.00    0.44   27.35  -20.45
   336P    0.04 |     0.00    0.28   28.19   -0.17
   337L    0.20 |     0.00    0.30   77.61  -88.55
   338A    0.14 |     0.00    0.49   47.92  -53.74
   339D    0.44 |     0.00    0.46   19.21    0.03
   340T    0.36 |     0.00    0.44   32.76  -10.50
   341E    0.47 |     0.00    0.44   31.53  -59.15
   342I    0.12 |     0.00    0.48   22.17  -12.29
   343L    0.17 |     0.00    0.39   50.08  -57.12
   344P    0.09 |     0.00    0.54   27.89   33.56
   345K    0.49 |     0.00    0.56   34.05  -62.47
   346A    0.18 |     0.00    0.34   72.41  -24.61
   347L    0.15 |     0.00    0.44   26.40  -15.38
   348E    0.45 |     0.00    0.36   34.89  -89.08
   349V    0.17 |     0.00    0.64   51.78   58.71
   350L    0.13 |     0.00    0.32   25.47   -5.79
   351E    0.50 |     0.00    0.73   17.11   -8.49
   352K    0.54 |     0.00    0.78   54.59 -107.98
   353Y    0.34 |     0.00    0.58   26.52  -31.59
   354S    0.41 |     0.00    0.64   25.45   -6.03
----------------------------------------------------------------------
----------------------------------------------------------------------


HMD ENZYME Mm_S2 (RC)
----------------------------------------------------------------------
The top 10 highest scoring residues are 151_K (0.75), 173_T (0.71),
174_H (1.00), 176_C (0.70), 177_T (0.90), 201_H (0.99), 207_E (0.76),
209_K (0.73), 235_R (0.74), 251_D (0.74).
Residue     MFS | HMM          SSR  RAPDF   RAPDF     
                | relative          spread  differ
                | entropy                               
----------------------------------------------------------------------
     1M    0.27 |     0.00    0.36   67.92   53.50
     2K    0.52 |     0.00    0.65   38.52  -93.07
     3V    0.17 |     0.00    0.88   74.84 -122.92
     4A    0.18 |     0.00    0.65   59.27  -65.22
     5I    0.20 |     0.00    0.65   62.96  -85.69
     6L    0.23 |     0.00    0.65   49.23   -8.76
     7G    0.25 |     0.00    0.65   47.39  -30.05
     8A    0.19 |     0.00    0.65   45.78   12.55
     9G    0.34 |     0.00    0.65   84.64  -17.34
    10C    0.42 |     0.00    0.65   60.38  -56.79
    11Y    0.46 |     0.00    0.65   82.16  -76.45
    12R    0.49 |     0.00    0.65   25.67   15.33
    13T    0.50 |     0.00    0.65   73.01    4.26
    14H    0.49 |     0.00    0.65   38.25  -67.79
    15A    0.22 |     0.00    0.65   80.84  -94.78
    16A    0.26 |     0.00    0.65   82.84    4.87
    17S    0.57 |     0.00    0.83   85.61  -22.19
    18G    0.29 |     0.00    0.65   60.98  -22.81
    19I    0.31 |     0.00    0.65   74.78  103.67
    20T    0.47 |     0.00    0.65   62.52  -10.93
    21N    0.37 |     0.00    0.79   20.42   -2.26
    22F    0.29 |     0.00    0.65   82.35 -133.49
    23S    0.44 |     0.00    0.73   28.09   -8.98
    24R    0.53 |     0.00    0.65   70.43  -97.21
    25A    0.19 |     0.00    0.65   68.84 -106.46
    26S    0.55 |     0.00    0.88   75.00  -40.93
    27Q    0.34 |     0.00    0.79   29.61  -36.37
    28V    0.15 |     0.00    0.65   49.55   29.74
    29A    0.20 |     0.00    0.65   86.03 -147.03
    30K    0.56 |     0.00    0.88   33.41  -55.58
    31E    0.57 |     0.00    0.95   39.17  -83.39
    32A    0.15 |     0.00    0.75   31.06  -38.13
    33G    0.27 |     0.00    0.65   51.61  -15.79
    34I    0.18 |     0.00    0.65   26.01   45.64
    35P    0.06 |     0.00    0.65   18.35  -23.23
    36E    0.52 |     0.00    0.65   19.99    5.74
    37I    0.16 |     0.00    0.65   32.74  -22.82
    38A    0.23 |     0.00    0.79   74.67  -86.15
    39M    0.29 |     0.00    0.65   85.66  -96.73
    40T    0.44 |     0.00    0.65   61.45  -59.58
    41H    0.56 |     0.00    0.65   67.78  -55.21
    42S    0.58 |     0.00    0.65  109.23  -63.61
    43T    0.47 |     0.00    0.65   75.96  -70.10
    44I    0.20 |     0.00    0.79   41.67  -21.79
    45T    0.40 |     0.00    0.65   37.05  -42.69
    46M    0.21 |     0.00    0.55   49.31  -56.33
    47G    0.35 |     0.00    0.79   73.22    9.70
    48A    0.21 |     0.00    0.79   62.98  -76.63
    49E    0.54 |     0.00    0.65   37.66  -43.61
    50L    0.23 |     0.00    0.65   70.96 -107.85
    51L    0.18 |     0.00    0.65   29.29  -30.84
    52H    0.56 |     0.00    0.79   36.79   46.11
    53L    0.25 |     0.00    0.65   48.95   41.56
    54I    0.22 |     0.00    0.79   36.39   40.47
    55P    0.12 |     0.00    0.73   47.69  -47.13
    56E    0.58 |     0.00    0.88   39.28  -28.36
    57I    0.18 |     0.00    0.79   25.88   -3.36
    58T    0.46 |     0.00    0.65   56.51   -6.27
    59E    0.50 |     0.00    0.65   25.72  -60.15
    60V    0.15 |     0.00    0.79   64.16  -93.60
    61V    0.10 |     0.00    0.79   27.33  -27.70
    62V    0.13 |     0.00    0.88   35.38  -34.08
    63S    0.47 |     0.00    0.65   60.95  -74.22
    64D    0.50 |     0.00    0.65   27.95   -3.23
    65P    0.12 |     0.00    0.65   54.81  -51.00
    66C    0.47 |     0.00    0.65   70.42    1.97
    67F    0.28 |     0.00    0.65   40.43   33.14
    68A    0.20 |     0.00    0.55   57.51   18.30
    69E    0.63 |     0.00    0.88   72.38  -67.24
    70E    0.59 |     0.00    0.95   40.88  -28.59
    71P    0.10 |     0.00    0.75   32.23  -19.10
    72G    0.30 |     0.00    0.79   79.57 -124.42
    73M    0.27 |     0.00    0.88   43.09  -12.56
    74V    0.08 |     0.00    0.65   25.31  -13.52
    75V    0.14 |     0.00    0.79   42.50  -11.75
    76L    0.29 |     0.00    0.88   77.28  -81.30
    77D    0.53 |     0.00    0.65   44.17   -9.07
    78Q    0.36 |     0.00    0.83   27.29   10.77
    79F    0.30 |     0.00    0.79   51.27  -10.56
    80D    0.50 |     0.00    0.79   18.54   -8.48
    81Y    0.42 |     0.00    0.65   49.72  -27.95
    82K    0.54 |     0.00    0.83   32.20  -61.43
    83A    0.19 |     0.00    0.95   29.30   -3.52
    84V    0.19 |     0.00    0.79   76.57  -51.97
    85M    0.21 |     0.00    0.65   29.71  -12.72
    86E    0.51 |     0.00    0.65   21.49  -20.02
    87A    0.10 |     0.00    0.36   37.54  -41.28
    88H    0.53 |     0.00    0.38   49.02   63.79
    89L    0.12 |     0.00    0.24   23.02    6.48
    90A    0.14 |     0.00    0.48   39.66   -8.13
    91G    0.19 |     0.00    0.36   37.46  -21.36
    92D    0.47 |     0.00    0.47   29.03  -20.51
    93A    0.09 |     0.00    0.29   37.53  -36.56
    94E    0.48 |     0.00    0.37   23.84  -11.05
    95K    0.46 |     0.00    0.32   27.64  -57.72
    96V    0.05 |     0.00    0.27   36.17  -12.71
    97M    0.17 |     0.00    0.45   28.21  -10.83
    98P    0.10 |     0.00    0.31   52.65   26.69
    99E    0.51 |     0.00    0.54   33.73  -41.27
   100I    0.19 |     0.00    0.36   90.01 -129.10
   101R    0.41 |     0.00    0.24   36.29  -84.01
   102E    0.47 |     0.00    0.21   48.95  -94.12
   103A    0.14 |     0.00    0.40   48.59  -24.85
   104V    0.12 |     0.00    0.40   72.39  -76.09
   105K    0.51 |     0.00    0.31   54.23  -72.10
   106A    0.14 |     0.00    0.27   53.69  -11.43
   107K    0.52 |     0.00    0.31   45.61    7.88
   108A    0.10 |     0.00    0.27   46.45  -55.05
   109K    0.51 |     0.00    0.44   39.02  -48.24
   110E    0.47 |     0.00    0.36   34.21  -76.51
   111T    0.35 |     0.00    0.35   27.54   -8.22
   112P    0.09 |     0.00    0.44   54.29  -57.24
   113K    0.56 |     0.00    0.34   48.87   55.75
   114P    0.08 |     0.00    0.32   55.24  -26.91
   115P    0.12 |     0.00    0.36   71.84  -34.35
   116K    0.53 |     0.00    0.36   64.08  -99.03
   117G    0.19 |     0.00    0.32   45.72  -51.43
   118C    0.33 |     0.00    0.33   43.38  -71.20
   119I    0.19 |     0.00    0.40   73.12  -58.22
   120H    0.50 |     0.00    0.23   70.21  -56.32
   121F    0.26 |     0.00    0.23  105.52 -179.29
   122V    0.03 |     0.00    0.18   40.35  -33.54
   123H    0.40 |     0.00    0.13   30.57  -71.17
   124P    0.03 |     0.00    0.11   52.81  -57.62
   125E    0.46 |     0.00    0.14   44.33  -73.24
   126T    0.36 |     0.00    0.07   53.01  -12.18
   127V    0.05 |     0.00    0.10   55.38  -51.49
   128G    0.12 |     0.00    0.09   22.04  -25.05
   129L    0.12 |     0.00    0.08   39.88  -17.91
   130K    0.42 |     0.00    0.09   31.45  -78.39
   131V    0.05 |     0.00    0.10   44.90   -1.57
   132T    0.33 |     0.00    0.11   38.01  -21.18
   133A    0.11 |     0.00    0.08   47.98   15.25
   134S    0.37 |     0.00    0.05   45.32  -23.78
   135D    0.44 |     0.00    0.07   33.02   35.68
   136V    0.12 |     0.00    0.09   64.60   72.08
   137E    0.45 |     0.00    0.07   43.38  -73.90
   138A    0.28 |     0.25    0.12   81.60 -101.02
   139V    0.23 |     0.27    0.10   56.06  -14.43
   140K    0.53 |     0.12    0.07   53.83  -99.53
   141D    0.55 |     0.19    0.07   56.74  -93.82
   142A    0.33 |     0.36    0.15   68.81  -87.31
   143D    0.67 |     0.47    0.15   18.49  -22.88
   144I    0.27 |     0.28    0.10   65.01 -123.96
   145V    0.36 |     0.45    0.14  103.94 -198.13
   146I    0.36 |     0.38    0.06   81.80 -130.32
   147T    0.59 |     0.30    0.13   78.03  -24.66
   148W    0.49 |     0.38    0.08   82.68   65.84
   149L    0.40 |     0.28    0.13   69.39  100.22
   150P    0.57 |     0.70    0.32  101.96  -77.42
   151K    0.75 |     0.32    0.19   96.35 -112.38
   152G    0.38 |     0.15    0.07  123.83 -120.77
   153G    0.31 |     0.13    0.09   74.99   -7.13
   154S    0.51 |     0.16    0.09   62.01   -7.87
   155Q    0.33 |     0.13    0.06   44.29  -50.86
   156P    0.08 |     0.10    0.08   33.18   11.03
   157A    0.20 |     0.09    0.05   67.62   19.34
   158I    0.31 |     0.30    0.10   49.07   18.07
   159I    0.26 |     0.20    0.13   73.60 -105.03
   160E    0.54 |     0.15    0.07   39.41  -51.44
   161K    0.56 |     0.17    0.09   40.99  -35.57
   162F    0.36 |     0.30    0.14   53.91  -76.06
   163A    0.14 |     0.12    0.11   45.17  -76.64
   164S    0.49 |     0.23    0.10   25.71    7.11
   165E    0.55 |     0.14    0.09   53.07  -72.57
   166I    0.32 |     0.29    0.20   70.86  -78.07
   167K    0.61 |     0.17    0.10   75.54  -90.96
   168K    0.59 |     0.20    0.09   47.15  -44.96
   169G    0.32 |     0.22    0.09   58.72  -25.55
   170A    0.26 |     0.24    0.11   72.43  -71.97
   171I    0.30 |     0.34    0.12   46.64  -56.55
   172V    0.42 |     0.40    0.07  146.06 -166.34
   173T    0.71 |     0.31    0.14  131.98  -40.49
   174H    1.00 |     0.63    1.00   75.85  -43.22
   175A    0.29 |     0.26    0.18   57.94   -3.96
   176C    0.70 |     0.38    0.15  107.72    2.94
   177T    0.90 |     0.59    0.65  110.67  -42.62
   178I    0.41 |     0.35    0.07   72.30   94.94
   179P    0.45 |     0.57    0.56   48.43  -19.80
   180T    0.44 |     0.11    0.08   65.04  -42.71
   181P    0.07 |     0.05    0.10   43.94    1.72
   182K    0.61 |     0.25    0.17   28.71    9.24
   183F    0.38 |     0.22    0.13  100.73 -145.02
   184A    0.11 |     0.14    0.08   24.61  -42.00
   185K    0.58 |     0.17    0.13   48.79  -47.72
   186I    0.20 |     0.19    0.14   31.61  -18.87
   187F    0.27 |     0.11    0.12   81.12 -147.87
   188K    0.54 |     0.13    0.09   48.46  -73.48
   189D    0.50 |     0.14    0.08   38.16  -39.65
   190L    0.22 |     0.20    0.16   28.29  -21.12
   191G    0.21 |     0.10    0.09   35.78  -17.43
   192R    0.61 |     0.22    0.09   48.16   95.15
   193D    0.46 |     0.11    0.07   25.01  -34.63
   194D    0.48 |     0.12    0.09   35.04  -57.11
   195L    0.23 |     0.19    0.10   50.70  -71.55
   196N    0.36 |     0.13    0.10   31.54  -16.85
   197I    0.41 |     0.41    0.13   88.67 -116.19
   198I    0.36 |     0.37    0.11   80.28 -117.82
   199A    0.35 |     0.35    0.10   68.88  -12.32
   200Y    0.52 |     0.24    0.14   63.05   -5.78
   201H    0.99 |     0.92    0.36   37.60  -46.80
   202P    0.57 |     0.70    0.55   87.59  -97.11
   203G    0.48 |     0.41    0.18   76.47  -58.14
   204A    0.49 |     0.39    0.25  111.84    6.65
   205V    0.68 |     0.58    0.46  121.34  178.46
   206P    0.27 |     0.25    0.11   94.97  -71.34
   207E    0.76 |     0.31    0.19   79.10   19.24
   208M    0.41 |     0.10    0.12  122.73   56.02
   209K    0.73 |     0.23    0.14  117.34 -120.45
   210G    0.62 |     0.50    0.26  120.13  -92.14
   211Q    0.43 |     0.16    0.13   82.71  -67.08
   212A    0.14 |     0.09    0.12   48.51  -41.71
   213F    0.27 |     0.15    0.17   29.44   31.22
   214L    0.25 |     0.16    0.15   61.12  -61.01
   215S    0.52 |     0.09    0.14   96.95  -84.62
   216E    0.54 |     0.14    0.14   24.93    4.64
   217G    0.23 |     0.16    0.11   22.72    0.04
   218L    0.19 |     0.18    0.15   12.41    3.31
   219A    0.20 |     0.10    0.16   79.72 -100.74
   220D    0.55 |     0.16    0.11   51.32  -31.28
   221A    0.24 |     0.17    0.08   65.02    6.93
   222E    0.62 |     0.18    0.12   75.89  -89.26
   223K    0.62 |     0.24    0.17   60.95 -123.87
   224V    0.16 |     0.24    0.12   33.20    1.36
   225E    0.55 |     0.13    0.11   50.71  -76.42
   226E    0.54 |     0.11    0.15   48.81  -56.49
   227F    0.36 |     0.29    0.15   63.16 -114.08
   228Y    0.37 |     0.10    0.10   37.24  -29.33
   229C    0.47 |     0.11    0.12   61.08   88.06
   230M    0.29 |     0.29    0.14   34.96  -48.30
   231A    0.35 |     0.43    0.20   48.34  -51.33
   232K    0.57 |     0.16    0.10   55.19  -86.12
   233T    0.40 |     0.08    0.15   41.02   15.40
   234A    0.16 |     0.15    0.14   38.15  -47.28
   235R    0.74 |     0.45    0.24   53.68  -18.29
   236G    0.40 |     0.30    0.16   69.40  -53.91
   237E    0.60 |     0.14    0.11   87.57 -145.75
   238A    0.36 |     0.28    0.12  102.69  -70.10
   239F    0.26 |     0.14    0.14   31.38   27.07
   240K    0.53 |     0.09    0.11   48.17  -37.38
   241M    0.36 |     0.39    0.13   37.09  -50.16
   242P    0.19 |     0.25    0.08   45.37   14.76
   243A    0.26 |     0.28    0.15   46.10  -33.60
   244N    0.53 |     0.36    0.13   50.51  -37.99
   245L    0.23 |     0.11    0.14   43.96   61.68
   246I    0.44 |     0.33    0.15  105.31  -11.41
   247S    0.51 |     0.14    0.18   71.47  -61.43
   248P    0.20 |     0.24    0.22   50.26  -28.72
   249V    0.18 |     0.23    0.18   28.56   47.23
   250C    0.53 |     0.24    0.16   81.52  -73.43
   251D    0.74 |     0.42    0.17   70.47  -63.14
   252M    0.64 |     0.55    0.25   92.87   64.81
   253G    0.39 |     0.18    0.19   87.08    2.52
   254S    0.70 |     0.35    0.32   90.39  -61.50
   255A    0.58 |     0.58    0.34   85.22   51.50
   256V    0.29 |     0.28    0.17   61.82   84.31
   257T    0.55 |     0.20    0.21   77.80   -7.53
   258A    0.43 |     0.43    0.22   67.00   29.07
   259P    0.21 |     0.26    0.15   40.28   46.94
   260V    0.16 |     0.17    0.13   42.26   26.92
   261Y    0.53 |     0.29    0.17   51.44   -7.63
   262A    0.30 |     0.31    0.19   46.30    2.26
   263A    0.21 |     0.15    0.14   56.36  -22.37
   264I    0.19 |     0.18    0.12   35.35  -17.11
   265L    0.29 |     0.26    0.09   40.02   13.73
   266A    0.06 |     0.00    0.11   36.05  -43.05
   267Y    0.43 |     0.00    0.18  100.83  -86.71
   268R    0.45 |     0.00    0.17   49.41  -11.08
   269D    0.46 |     0.00    0.18   34.43   26.54
   270A    0.15 |     0.00    0.20   76.24  -73.55
   271V    0.09 |     0.00    0.21   63.94  -24.81
   272T    0.31 |     0.00    0.18   20.36    6.42
   273Q    0.22 |     0.00    0.15   14.01   -5.34
   274I    0.07 |     0.00    0.19   20.59  -11.84
   275L    0.13 |     0.00    0.22   41.14  -52.58
   276G    0.13 |     0.00    0.25   10.69   -3.41
   277A    0.10 |     0.00    0.35   38.45  -38.07
   278P    0.00 |     0.00    0.36   13.04  -24.93
   279A    0.07 |     0.00    0.36   16.34   -1.70
   280D    0.40 |     0.00    0.20   12.38   -9.85
   281F    0.15 |     0.00    0.21   18.73    8.37
   282A    0.13 |     0.00    0.31   62.65  -87.20
   283Q    0.29 |     0.00    0.40   28.36  -11.25
   284M    0.20 |     0.00    0.36   40.86   11.74
   285M    0.18 |     0.00    0.43   34.22  -22.39
   286A    0.13 |     0.00    0.45   41.77  -36.52
   287D    0.47 |     0.00    0.40   34.58  -15.69
   288E    0.50 |     0.00    0.38   42.52  -51.51
   289A    0.12 |     0.00    0.39   37.25    0.23
   290I    0.18 |     0.00    0.57   36.81   35.33
   291S    0.45 |     0.00    0.41   55.83   -7.87
   292Q    0.35 |     0.00    0.57   56.90  -69.13
   293I    0.17 |     0.00    0.48   49.53  -28.43
   294L    0.20 |     0.00    0.45   41.86   30.87
   295D    0.47 |     0.00    0.35   42.80  -40.01
   296L    0.18 |     0.00    0.44   33.42   23.47
   297M    0.16 |     0.00    0.33   31.50  -17.60
   298R    0.42 |     0.00    0.39   28.05  -61.17
   299N    0.31 |     0.00    0.37   25.26   -9.87
   300E    0.49 |     0.00    0.40   30.34  -16.59
   301G    0.20 |     0.00    0.36   37.48    0.79
   302I    0.17 |     0.00    0.35   39.44   71.84
   303K    0.52 |     0.00    0.60   34.88  -46.28
   304N    0.32 |     0.00    0.46   25.51  -22.41
   305M    0.14 |     0.00    0.29   26.60  -31.93
   306E    0.51 |     0.00    0.49   21.72   25.25
   307D    0.43 |     0.00    0.33   16.48    8.73
   308K    0.51 |     0.00    0.56   27.46  -16.80
   309L    0.16 |     0.00    0.65   21.93  -25.84
   310N    0.30 |     0.00    0.36   17.47    1.77
   311P    0.06 |     0.00    0.38   42.42  -36.11
   312K    0.47 |     0.00    0.41   20.38  -37.21
   313A    0.09 |     0.00    0.41   22.11  -15.99
   314L    0.13 |     0.00    0.34   24.07  -13.14
   315T    0.34 |     0.00    0.35   24.03   -8.61
   316G    0.20 |     0.00    0.41   32.79   -7.40
   317T    0.38 |     0.00    0.46   33.64   -3.91
   318A    0.13 |     0.00    0.33   42.44    9.98
   319D    0.43 |     0.00    0.21   21.09   13.10
   320S    0.43 |     0.00    0.42   38.61   10.27
   321M    0.22 |     0.00    0.59   43.91  -31.74
   322C    0.33 |     0.00    0.51   17.67  -19.70
   323F    0.20 |     0.00    0.49   35.40  -53.37
   324G    0.21 |     0.00    0.50   30.29    8.44
   325P    0.09 |     0.00    0.58   30.91   24.84
   326L    0.22 |     0.00    0.58   62.42  -75.17
   327A    0.13 |     0.00    0.58   25.03   14.86
   328D    0.45 |     0.00    0.37   23.36   -4.59
   329I    0.14 |     0.00    0.53   30.88  -22.88
   330L    0.14 |     0.00    0.26   43.66  -55.61
   331P    0.08 |     0.00    0.51   27.22   40.51
   332A    0.14 |     0.00    0.62   28.98   -9.92
   333S    0.52 |     0.00    0.39   80.68   33.97
   334L    0.14 |     0.00    0.48   20.96  -21.63
   335K    0.50 |     0.00    0.54   24.28  -34.09
   336V    0.10 |     0.00    0.51   33.97   29.70
   337L    0.14 |     0.00    0.28   43.26  -42.75
   338E    0.49 |     0.00    0.58   19.21  -29.20
   339K    0.51 |     0.00    0.57   26.18   -7.86
   340H    0.53 |     0.00    0.61   34.89   51.98
   341A    0.17 |     0.00    0.50   63.68  -54.00
   342N    0.36 |     0.00    0.58   40.48  -39.14
   343E    0.49 |     0.00    0.50   21.47  -24.83
   344N    0.34 |     0.00    0.53   32.34  -33.63
   345K    0.47 |     0.00    0.31   35.36  -55.11
   346C    0.35 |     0.00    0.51   26.89  -10.90
   347E    0.48 |     0.00    0.35   26.21   -7.12
   348C    0.32 |     0.00    0.42   26.48  -48.99
   349G    0.19 |     0.00    0.33   38.80  -19.39
   350C    0.34 |     0.00    0.36   25.20   17.67
   351S    0.43 |     0.00    0.26   59.57  -23.31
   352I    0.24 |     0.00    0.33   62.55  117.08
   353K    0.52 |     0.00    0.26   56.12  -39.24
   354P    0.06 |     0.00    0.24   52.27  -30.99
----------------------------------------------------------------------
----------------------------------------------------------------------


HMD ENZYME Mth_dH (RC)
----------------------------------------------------------------------
The top 10 highest scoring residues are 142_D (0.79), 173_H (1.00),
175_C (0.83), 176_T (0.91), 204_S (0.80), 206_H (0.82), 212_E (0.92),
214_K (0.79), 240_R (0.87), 256_D (0.79).
Residue     MFS | HMM          SSR  RAPDF   RAPDF     
                | relative          spread  differ
                | entropy                               
----------------------------------------------------------------------
     1M    0.20 |     0.00    0.00   52.52   34.21
     2I    0.20 |     0.00    0.00   70.05   43.55
     3D    0.50 |     0.00    0.00   58.83  -69.88
     4M    0.32 |     0.00    0.68   65.54  -29.19
     5K    0.63 |     0.00    0.68   63.02 -115.16
     6L    0.33 |     0.00    0.93   78.24  -91.88
     7A    0.21 |     0.00    0.68   59.28  -63.79
     8I    0.23 |     0.00    0.68   67.55 -106.80
     9L    0.25 |     0.00    0.68   49.15  -34.11
    10G    0.29 |     0.00    0.68   54.79  -67.35
    11A    0.23 |     0.00    0.68   55.26   -2.77
    12G    0.39 |     0.00    0.68   82.81   -9.31
    13C    0.49 |     0.00    0.68   56.33  -21.31
    14Y    0.59 |     0.00    0.83   72.81   52.49
    15R    0.54 |     0.00    0.68   22.45   -6.38
    16T    0.57 |     0.00    0.68   73.84    5.98
    17H    0.55 |     0.00    0.68   36.43  -79.31
    18A    0.24 |     0.00    0.68   75.47  -84.10
    19A    0.28 |     0.00    0.68   70.96   16.33
    20S    0.65 |     0.00    0.87   85.37  -22.57
    21G    0.30 |     0.00    0.68   49.22  -20.62
    22I    0.37 |     0.00    0.68   79.42  120.66
    23T    0.52 |     0.00    0.68   60.16  -28.53
    24N    0.43 |     0.00    0.83   18.11   12.27
    25F    0.37 |     0.00    0.68   98.64 -157.36
    26S    0.53 |     0.00    0.87   31.55   -6.21
    27R    0.57 |     0.00    0.68   52.78  -76.77
    28A    0.25 |     0.00    0.68   86.76 -127.21
    29C    0.51 |     0.00    0.93   61.46  -79.43
    30E    0.59 |     0.00    0.83   20.47  -47.04
    31V    0.15 |     0.00    0.68   42.74    3.45
    32A    0.23 |     0.00    0.68   80.31 -143.71
    33E    0.62 |     0.00    0.93   27.03  -47.04
    34M    0.31 |     0.00    0.87   38.94   15.62
    35V    0.18 |     0.00    0.93   33.18   19.34
    36G    0.30 |     0.00    0.68   45.84   -3.89
    37K    0.57 |     0.00    0.68   28.33  -78.50
    38P    0.11 |     0.00    0.83   26.78  -38.89
    39E    0.60 |     0.00    0.68   28.04  -14.62
    40I    0.23 |     0.00    0.83   35.14   -5.48
    41A    0.28 |     0.00    0.83   82.62 -102.42
    42M    0.36 |     0.00    0.68  102.98 -120.25
    43T    0.52 |     0.00    0.68   69.46  -63.82
    44H    0.60 |     0.00    0.68   61.99  -93.36
    45S    0.69 |     0.00    0.68  123.48  -64.40
    46T    0.53 |     0.00    0.68   68.66  -53.98
    47I    0.26 |     0.00    0.83   47.34    1.01
    48T    0.45 |     0.00    0.68   33.42  -31.79
    49M    0.28 |     0.00    0.49   68.70  -62.89
    50G    0.39 |     0.00    0.83   81.09  -39.71
    51A    0.20 |     0.00    0.83   51.62  -97.00
    52E    0.62 |     0.00    0.68   47.78  -62.86
    53L    0.28 |     0.00    0.68   81.13 -131.52
    54K    0.60 |     0.00    0.68   33.68  -47.69
    55E    0.58 |     0.00    0.68   28.65  -52.24
    56L    0.25 |     0.00    0.68   37.95   16.64
    57A    0.23 |     0.00    0.79   56.02  -55.87
    58G    0.35 |     0.00    1.00   43.22   -9.81
    59V    0.16 |     0.00    0.83   38.39   -4.36
    60D    0.61 |     0.00    0.68   55.56  -64.60
    61E    0.60 |     0.00    0.68   37.50  -51.12
    62V    0.15 |     0.00    0.83   47.33  -63.51
    63V    0.16 |     0.00    0.83   40.41  -14.45
    64V    0.15 |     0.00    0.93   33.59  -40.29
    65A    0.21 |     0.00    0.68   61.21  -74.21
    66D    0.57 |     0.00    0.68   23.93    8.07
    67P    0.15 |     0.00    0.68   57.52  -51.29
    68V    0.20 |     0.00    0.68   60.50   24.37
    69F    0.35 |     0.00    0.68   50.15   49.78
    70D    0.64 |     0.00    0.83   54.81  -42.22
    71N    0.49 |     0.00    0.68   74.23  -86.45
    72Q    0.41 |     0.00    0.93   30.42  -26.94
    73F    0.32 |     0.00    0.93   35.65  -34.04
    74T    0.44 |     0.00    0.68   25.08  -15.05
    75V    0.12 |     0.00    0.83   22.56  -21.48
    76I    0.23 |     0.00    0.93   35.84  -41.40
    77D    0.59 |     0.00    0.68   39.26  -20.95
    78D    0.56 |     0.00    0.87   16.68  -23.95
    79F    0.37 |     0.00    0.83   68.51  -53.98
    80A    0.22 |     0.00    0.83   32.34   20.33
    81Y    0.49 |     0.00    0.60   53.17   27.10
    82E    0.64 |     0.00    0.87   31.80  -20.55
    83D    0.63 |     0.00    1.00   26.84   15.18
    84V    0.21 |     0.00    0.49   98.23  -86.91
    85I    0.22 |     0.00    0.68   42.46   -8.52
    86E    0.62 |     0.00    0.68   36.54  -23.53
    87A    0.17 |     0.00    0.57   50.08  -68.37
    88H    0.58 |     0.00    0.23   51.89   75.16
    89K    0.57 |     0.00    0.57   35.26  -76.99
    90E    0.58 |     0.00    0.48   42.14  -47.46
    91D    0.54 |     0.00    0.53   34.47  -40.01
    92P    0.10 |     0.00    0.48   49.93  -44.61
    93E    0.53 |     0.00    0.38   21.11  -17.98
    94K    0.55 |     0.00    0.43   36.44  -73.98
    95I    0.13 |     0.00    0.33   28.76   -5.83
    96M    0.19 |     0.00    0.47   23.19   -9.15
    97P    0.08 |     0.00    0.28   39.33   18.17
    98Q    0.32 |     0.00    0.39   30.34  -31.17
    99I    0.28 |     0.00    0.19  118.68 -103.79
   100R    0.46 |     0.00    0.14   30.58  -24.27
   101E    0.51 |     0.00    0.15   42.85  -87.48
   102K    0.58 |     0.00    0.27   44.19    8.96
   103V    0.15 |     0.00    0.29   81.72  -52.63
   104N    0.38 |     0.00    0.21   43.42   10.35
   105E    0.53 |     0.00    0.22   43.20  -79.27
   106V    0.04 |     0.00    0.16   37.73  -21.47
   107A    0.07 |     0.00    0.06   47.20  -78.71
   108K    0.52 |     0.00    0.21   39.73  -80.29
   109E    0.52 |     0.00    0.15   31.71  -24.91
   110L    0.14 |     0.00    0.10   32.99   18.70
   111P    0.04 |     0.00    0.20   41.15  -38.57
   112K    0.61 |     0.00    0.19   54.50   54.46
   113P    0.11 |     0.00    0.29   64.07  -28.82
   114P    0.08 |     0.00    0.17   58.73  -37.89
   115E    0.54 |     0.00    0.14   47.96  -62.03
   116G    0.17 |     0.00    0.15   41.42  -67.65
   117A    0.10 |     0.00    0.15   38.96  -20.82
   118I    0.19 |     0.00    0.21   73.73  -69.97
   119H    0.54 |     0.00    0.11   62.75  -25.73
   120F    0.26 |     0.00    0.04  102.45 -167.15
   121T    0.42 |     0.00    0.11   71.68  -93.37
   122H    0.44 |     0.00    0.10   24.05  -51.83
   123P    0.00 |     0.00    0.03   44.76  -81.59
   124E    0.52 |     0.00    0.07   49.79  -72.01
   125D    0.53 |     0.00    0.06   68.99  -68.66
   126L    0.22 |     0.00    0.10   64.21   31.68
   127G    0.17 |     0.00    0.06   40.68  -43.29
   128F    0.20 |     0.00    0.06   37.42    9.90
   129E    0.51 |     0.00    0.07   35.22  -17.75
   130I    0.12 |     0.00    0.08   37.82    8.58
   131T    0.38 |     0.00    0.08   38.98  -12.17
   132T    0.45 |     0.00    0.06   68.87   -8.17
   133D    0.49 |     0.00    0.06   46.03  -41.14
   134D    0.48 |     0.00    0.07   26.04   29.64
   135R    0.48 |     0.00    0.07   66.58 -137.81
   136E    0.70 |     0.28    0.07   45.42  -58.76
   137A    0.30 |     0.28    0.14   61.87  -91.20
   138V    0.28 |     0.33    0.09   46.92    5.60
   139A    0.23 |     0.13    0.06   63.43  -12.46
   140D    0.63 |     0.19    0.06   58.85  -94.80
   141A    0.40 |     0.42    0.20   60.38  -81.72
   142D    0.79 |     0.48    0.19   22.95    2.23
   143F    0.44 |     0.27    0.09   94.32 -141.51
   144I    0.56 |     0.50    0.16  122.78 -195.60
   145M    0.52 |     0.42    0.05  100.34 -122.72
   146T    0.65 |     0.26    0.16   83.08  -27.49
   147W    0.53 |     0.37    0.09   85.33   16.59
   148F    0.66 |     0.28    0.10  102.47  244.10
   149P    0.66 |     0.66    0.45  109.29  -75.30
   150K    0.79 |     0.22    0.18   99.03  -96.48
   151G    0.50 |     0.25    0.10  123.04 -100.66
   152D    0.61 |     0.10    0.06   82.42 -106.34
   153M    0.38 |     0.16    0.10   75.96   40.42
   154Q    0.40 |     0.17    0.08   37.03  -33.60
   155P    0.07 |     0.08    0.09   28.75   16.72
   156G    0.34 |     0.11    0.06   63.54   42.14
   157I    0.33 |     0.32    0.12   35.41   15.49
   158I    0.32 |     0.20    0.10   92.62 -126.34
   159D    0.56 |     0.13    0.08   31.65  -18.00
   160K    0.65 |     0.17    0.10   43.36  -29.91
   161F    0.46 |     0.34    0.10   59.42  -24.31
   162I    0.25 |     0.13    0.12   75.14 -100.90
   163D    0.59 |     0.24    0.09   18.75  -36.16
   164D    0.62 |     0.16    0.07   55.64  -43.93
   165I    0.41 |     0.30    0.13   92.09  -95.27
   166K    0.65 |     0.18    0.06   49.57  -52.29
   167P    0.15 |     0.21    0.07   41.81  -37.99
   168G    0.38 |     0.28    0.13   39.16   -5.72
   169A    0.32 |     0.25    0.09   75.80  -69.05
   170I    0.32 |     0.32    0.09   51.22  -89.54
   171V    0.42 |     0.33    0.14  138.10 -177.27
   172T    0.78 |     0.26    0.13  137.60  -27.35
   173H    1.00 |     0.65    0.56   48.85  -43.14
   174A    0.29 |     0.23    0.10   57.66    0.74
   175C    0.83 |     0.38    0.14  123.61   14.64
   176T    0.91 |     0.55    0.20  110.62  -38.16
   177I    0.44 |     0.35    0.10   59.45   92.83
   178P    0.28 |     0.32    0.22   50.95  -37.12
   179T    0.51 |     0.11    0.08   71.12  -46.58
   180T    0.48 |     0.06    0.09   61.64   -1.65
   181K    0.65 |     0.17    0.09   45.92  -21.74
   182F    0.34 |     0.18    0.06   81.92 -164.90
   183Y    0.49 |     0.15    0.09   41.70   49.77
   184K    0.67 |     0.19    0.09   59.56  -82.58
   185I    0.18 |     0.15    0.09   25.48  -16.87
   186F    0.34 |     0.13    0.07   93.64 -158.04
   187E    0.63 |     0.20    0.06   37.97  -55.94
   188E    0.55 |     0.08    0.05   38.22  -74.01
   189K    0.58 |     0.14    0.06   31.22  -48.67
   190H    0.57 |     0.11    0.10   39.40    3.03
   191G    0.26 |     0.07    0.08   43.78   22.80
   192D    0.53 |     0.09    0.08   27.72   -9.61
   193L    0.20 |     0.07    0.08   35.37   43.06
   194V    0.18 |     0.18    0.08   40.86   32.93
   195T    0.41 |     0.09    0.08   27.38   -8.67
   196K    0.58 |     0.05    0.08   32.58   60.49
   197P    0.19 |     0.18    0.11   72.45  -92.72
   198E    0.57 |     0.08    0.08   28.48   23.91
   199T    0.56 |     0.32    0.14   26.68  -19.43
   200L    0.37 |     0.27    0.16   66.01  -59.55
   201N    0.49 |     0.25    0.15   30.81  -15.25
   202V    0.40 |     0.42    0.18   86.30  -93.34
   203T    0.67 |     0.30    0.16   83.01  -46.38
   204S    0.80 |     0.43    0.11   81.38  -17.05
   205Y    0.68 |     0.29    0.15   92.98  -40.38
   206H    0.82 |     0.51    0.23   39.23  -74.03
   207P    0.40 |     0.44    0.26   75.23  -75.42
   208G    0.40 |     0.28    0.14   53.38  -43.21
   209A    0.58 |     0.44    0.24  108.11    5.03
   210V    0.52 |     0.30    0.14  115.96  176.47
   211P    0.27 |     0.20    0.10  104.00  -93.29
   212E    0.92 |     0.28    0.15  107.91   56.66
   213M    0.44 |     0.15    0.12  107.10    8.81
   214K    0.79 |     0.19    0.11  110.80  -80.04
   215G    0.49 |     0.30    0.09  107.38 -113.81
   216Q    0.54 |     0.20    0.18   89.07  -64.40
   217V    0.16 |     0.14    0.16   41.95   17.64
   218Y    0.49 |     0.22    0.12   28.55  -10.03
   219I    0.33 |     0.27    0.15   61.63  -65.71
   220A    0.34 |     0.22    0.15   96.56 -110.82
   221E    0.60 |     0.14    0.17   20.56   11.86
   222G    0.33 |     0.24    0.15   29.89  -10.44
   223Y    0.47 |     0.07    0.09   51.18   78.32
   224A    0.24 |     0.14    0.11   77.01  -83.61
   225S    0.60 |     0.19    0.06   70.38  -29.10
   226E    0.65 |     0.19    0.06   56.32  -87.77
   227E    0.67 |     0.19    0.08   63.78  -98.91
   228A    0.27 |     0.24    0.23   40.94  -17.03
   229I    0.36 |     0.28    0.10   61.35   -2.62
   230N    0.48 |     0.16    0.10   58.67  -35.52
   231T    0.49 |     0.15    0.15   38.83   -5.57
   232L    0.33 |     0.26    0.15   64.22 -107.34
   233F    0.39 |     0.12    0.10   58.96  138.20
   234E    0.62 |     0.15    0.15   42.13  -62.57
   235L    0.31 |     0.28    0.15   43.36  -77.14
   236G    0.49 |     0.38    0.25   56.64  -37.40
   237Q    0.47 |     0.20    0.10   66.35  -72.92
   238K    0.56 |     0.08    0.12   38.61  -67.00
   239A    0.28 |     0.27    0.21   49.73  -75.10
   240R    0.87 |     0.49    0.39   51.77  -30.57
   241G    0.39 |     0.25    0.17   62.23  -60.03
   242N    0.53 |     0.16    0.12   87.52  -85.39
   243A    0.36 |     0.27    0.11   82.88  -47.56
   244Y    0.49 |     0.15    0.17   39.47   31.89
   245R    0.55 |     0.11    0.12   49.46  -57.95
   246L    0.40 |     0.37    0.11   35.39   23.37
   247P    0.19 |     0.22    0.12   41.06    9.26
   248A    0.28 |     0.23    0.14   60.45  -52.48
   249E    0.76 |     0.33    0.19   50.99  -64.69
   250L    0.26 |     0.10    0.16   44.63   57.15
   251L    0.45 |     0.28    0.16   73.61   56.08
   252G    0.37 |     0.12    0.23   75.52  -33.30
   253P    0.23 |     0.25    0.22   47.69  -20.82
   254V    0.21 |     0.23    0.21   29.66   43.33
   255C    0.55 |     0.23    0.16   54.41  -32.44
   256D    0.79 |     0.34    0.30   64.54  -56.73
   257M    0.69 |     0.50    0.28   91.22   68.83
   258C    0.62 |     0.17    0.19   76.93   89.92
   259S    0.77 |     0.31    0.41   84.25  -49.46
   260A    0.55 |     0.46    0.33   78.10   37.11
   261L    0.43 |     0.26    0.26   53.51   96.65
   262T    0.59 |     0.23    0.24   54.99   -6.19
   263A    0.50 |     0.43    0.33   65.83   29.31
   264I    0.32 |     0.23    0.28   40.83   31.35
   265T    0.49 |     0.18    0.16   30.62   -1.64
   266Y    0.58 |     0.30    0.20   44.66  -14.15
   267A    0.28 |     0.27    0.21   31.55    3.63
   268G    0.33 |     0.00    0.16   81.43   51.75
   269I    0.09 |     0.00    0.14   27.90  -21.30
   270L    0.13 |     0.00    0.12   29.34    5.11
   271S    0.43 |     0.00    0.14   37.53    6.31
   272Y    0.47 |     0.00    0.17   95.19  -92.87
   273R    0.52 |     0.00    0.18   45.73    9.89
   274D    0.51 |     0.00    0.15   32.63   32.06
   275S    0.50 |     0.00    0.20   65.54   -7.57
   276V    0.08 |     0.00    0.20   53.00  -27.87
   277T    0.36 |     0.00    0.18   21.10    1.69
   278Q    0.26 |     0.00    0.11   15.31    2.20
   279V    0.01 |     0.00    0.18   24.05  -18.27
   280L    0.14 |     0.00    0.23   34.05  -40.40
   281G    0.17 |     0.00    0.35   10.79   11.84
   282A    0.14 |     0.00    0.34   46.45  -42.45
   283P    0.02 |     0.00    0.35   16.81   -8.25
   284A    0.08 |     0.00    0.34   13.27   -3.58
   285G    0.18 |     0.00    0.32   13.30   29.99
   286F    0.18 |     0.00    0.27   25.40  -27.42
   287A    0.16 |     0.00    0.39   62.99  -89.09
   288Q    0.34 |     0.00    0.43   32.06  -23.49
   289M    0.24 |     0.00    0.46   38.22   13.81
   290M    0.18 |     0.00    0.45   19.97  -14.31
   291A    0.13 |     0.00    0.41   37.64  -42.08
   292K    0.56 |     0.00    0.40   41.03  -56.96
   293E    0.60 |     0.00    0.52   53.96  -81.25
   294S    0.51 |     0.00    0.49   44.24    8.76
   295L    0.28 |     0.00    0.72   47.80   13.00
   296E    0.60 |     0.00    0.50   53.61  -80.26
   297Q    0.39 |     0.00    0.53   57.21  -69.14
   298I    0.21 |     0.00    0.52   52.76  -34.97
   299T    0.47 |     0.00    0.49   45.93   11.19
   300A    0.15 |     0.00    0.37   43.31   -2.73
   301L    0.14 |     0.00    0.31   19.92   17.14
   302M    0.18 |     0.00    0.31   31.18  -22.80
   303E    0.56 |     0.00    0.41   36.00  -47.11
   304K    0.58 |     0.00    0.54   23.90   12.81
   305V    0.18 |     0.00    0.62   57.88    5.55
   306G    0.20 |     0.00    0.27   30.86  -10.07
   307I    0.21 |     0.00    0.43   45.70   48.16
   308D    0.57 |     0.00    0.56   40.78  -19.54
   309K    0.56 |     0.00    0.52   25.93  -40.13
   310M    0.17 |     0.00    0.46   21.82  -33.62
   311E    0.57 |     0.00    0.59   30.68  -68.65
   312E    0.51 |     0.00    0.41   14.71  -33.36
   313H    0.55 |     0.00    0.49   23.66   47.68
   314L    0.17 |     0.00    0.53   24.69  -31.17
   315D    0.51 |     0.00    0.38   27.56  -22.88
   316P    0.08 |     0.00    0.43   41.55  -34.20
   317G    0.24 |     0.00    0.58   27.71   -6.13
   318A    0.12 |     0.00    0.49   20.82   -1.51
   319L    0.23 |     0.00    0.61   46.84  -44.47
   320L    0.19 |     0.00    0.60   20.58   15.05
   321G    0.22 |     0.00    0.57   17.65    1.03
   322T    0.45 |     0.00    0.68   25.39    2.09
   323A    0.21 |     0.00    0.43   61.76   -0.39
   324D    0.53 |     0.00    0.33   27.35   39.63
   325S    0.50 |     0.00    0.53   39.93    2.13
   326M    0.23 |     0.00    0.60   36.51  -42.51
   327N    0.41 |     0.00    0.68   25.30    3.28
   328F    0.28 |     0.00    0.76   21.41   16.30
   329G    0.24 |     0.00    0.68   19.61    3.31
   330A    0.17 |     0.00    0.68   33.79  -31.55
   331S    0.58 |     0.00    0.74   71.77  -52.96
   332A    0.15 |     0.00    0.61   21.41   16.89
   333D    0.50 |     0.00    0.43   17.44   -7.46
   334I    0.19 |     0.00    0.75   26.99  -24.66
   335L    0.21 |     0.00    0.49   47.25  -45.17
   336P    0.14 |     0.00    0.80   29.65   25.87
   337T    0.50 |     0.00    0.83   35.96   -4.66
   338V    0.20 |     0.00    0.68   76.94  -53.92
   339F    0.29 |     0.00    0.61   31.44   41.22
   340E    0.58 |     0.00    0.62   30.43  -57.30
   341I    0.25 |     0.00    0.61   47.03   48.16
   342L    0.19 |     0.00    0.43   41.46  -39.49
   343E    0.58 |     0.00    0.74   25.94  -59.10
   344K    0.64 |     0.00    0.68   62.63 -111.90
   345R    0.52 |     0.00    0.62   22.69  -17.47
   346K    0.55 |     0.00    0.43   30.36  -41.12
   347K    0.58 |     0.00    0.21   55.89  -27.71
----------------------------------------------------------------------
----------------------------------------------------------------------


HMD ENZYME Mtm (RC)
----------------------------------------------------------------------
The top 10 highest scoring residues are 139_D (0.81), 147_K (0.81),
170_H (0.98), 173_T (0.89), 203_H (1.00), 209_E (0.83), 211_K (0.80),
237_R (0.81), 246_E (0.81), 253_D (0.80).
Residue     MFS | HMM          SSR  RAPDF   RAPDF     
                | relative          spread  differ
                | entropy                               
----------------------------------------------------------------------
     1M    0.29 |     0.00    0.35   63.82   39.48
     2K    0.60 |     0.00    0.67   50.73 -106.66
     3L    0.28 |     0.00    0.93   47.46  -44.42
     4A    0.21 |     0.00    0.67   59.67  -65.57
     5I    0.25 |     0.00    0.67   72.26  -97.67
     6L    0.29 |     0.00    0.67   72.76  -61.59
     7G    0.28 |     0.00    0.67   38.43  -17.61
     8A    0.23 |     0.00    0.67   53.31   -5.19
     9G    0.35 |     0.00    0.67   77.90  -50.79
    10C    0.45 |     0.00    0.67   44.21  -25.48
    11Y    0.53 |     0.00    0.67   67.70   17.51
    12R    0.59 |     0.00    0.67   33.81   67.47
    13T    0.56 |     0.00    0.67   74.96    1.88
    14H    0.55 |     0.00    0.67   39.23  -80.00
    15A    0.24 |     0.00    0.67   72.60  -84.32
    16A    0.27 |     0.00    0.67   68.95   16.38
    17S    0.62 |     0.00    0.86   75.33  -21.58
    18G    0.28 |     0.00    0.67   43.12  -28.79
    19I    0.35 |     0.00    0.67   72.74  108.07
    20T    0.50 |     0.00    0.67   54.14  -27.32
    21N    0.44 |     0.00    0.83   25.41    6.79
    22F    0.37 |     0.00    0.67   96.99 -143.27
    23S    0.51 |     0.00    0.76   33.21   -6.66
    24R    0.57 |     0.00    0.67   51.19  -66.78
    25A    0.26 |     0.00    0.67   87.39 -114.93
    26C    0.50 |     0.00    0.93   55.03  -64.71
    27E    0.58 |     0.00    0.83   21.87  -55.72
    28V    0.16 |     0.00    0.83   36.34   -9.62
    29A    0.26 |     0.00    0.83   82.45 -144.95
    30E    0.63 |     0.00    1.00   27.84  -50.41
    31M    0.29 |     0.00    0.86   33.06    6.05
    32V    0.17 |     0.00    0.86   38.15   -9.51
    33G    0.29 |     0.00    0.67   39.51   -2.84
    34K    0.57 |     0.00    0.67   31.57  -78.53
    35P    0.11 |     0.00    0.78   29.64  -48.82
    36E    0.64 |     0.00    0.83   37.20  -15.36
    37I    0.20 |     0.00    0.67   35.25  -17.68
    38A    0.31 |     0.00    0.93   87.56  -92.10
    39M    0.37 |     0.00    0.78   97.44 -116.33
    40T    0.54 |     0.00    0.67   84.46  -82.05
    41H    0.60 |     0.00    0.83   60.96 -126.27
    42S    0.65 |     0.00    0.83   98.77  -66.87
    43T    0.54 |     0.00    0.78   71.92  -62.61
    44I    0.30 |     0.00    0.93   61.16  -19.94
    45T    0.47 |     0.00    0.78   32.37  -20.30
    46M    0.23 |     0.00    0.37   55.20  -51.71
    47G    0.39 |     0.00    0.93   76.00  -42.91
    48A    0.16 |     0.00    0.67   44.37 -105.78
    49E    0.65 |     0.00    0.83   47.24  -40.07
    50L    0.29 |     0.00    0.83   67.72 -103.11
    51K    0.65 |     0.00    0.67   47.58    7.20
    52E    0.59 |     0.00    0.78   27.55  -49.02
    53L    0.29 |     0.00    0.83   42.04   29.96
    54A    0.26 |     0.00    0.78   69.39  -52.28
    55G    0.36 |     0.00    0.86   61.29  -19.87
    56V    0.21 |     0.00    0.93   46.50   21.94
    57D    0.60 |     0.00    0.59   64.24  -75.63
    58E    0.62 |     0.00    0.83   38.07  -60.73
    59V    0.17 |     0.00    0.93   45.79  -65.29
    60V    0.18 |     0.00    0.93   44.17  -38.53
    61V    0.15 |     0.00    0.78   46.87  -71.25
    62A    0.22 |     0.00    0.78   58.11  -74.85
    63D    0.61 |     0.00    0.83   31.70   22.84
    64P    0.16 |     0.00    0.83   48.36  -50.78
    65V    0.24 |     0.00    0.78   68.20   27.02
    66F    0.37 |     0.00    0.83   48.31   51.42
    67D    0.65 |     0.00    0.93   54.81  -43.73
    68N    0.52 |     0.00    0.76   80.98  -73.23
    69Q    0.42 |     0.00    1.00   29.50  -30.29
    70F    0.30 |     0.00    0.78   31.09    3.72
    71T    0.48 |     0.00    0.78   34.70   -1.92
    72V    0.18 |     0.00    0.93   37.19    5.31
    73I    0.22 |     0.00    0.93   27.75  -23.50
    74D    0.57 |     0.00    0.67   36.13  -22.00
    75D    0.56 |     0.00    0.86   16.74  -17.47
    76F    0.38 |     0.00    0.83   76.29  -53.69
    77A    0.21 |     0.00    0.93   24.98    7.67
    78Y    0.48 |     0.00    0.59   50.02   17.09
    79E    0.58 |     0.00    0.67   26.50  -30.06
    80D    0.55 |     0.00    0.55   26.15   14.90
    81V    0.23 |     0.00    0.67   95.61  -84.31
    82I    0.21 |     0.00    0.60   45.75  -20.98
    83E    0.61 |     0.00    0.67   37.06  -25.13
    84A    0.15 |     0.00    0.38   47.00  -37.06
    85H    0.61 |     0.00    0.50   48.58   66.51
    86K    0.54 |     0.00    0.45   37.79  -87.64
    87E    0.61 |     0.00    0.60   44.77  -33.01
    88D    0.55 |     0.00    0.48   42.10  -34.06
    89P    0.07 |     0.00    0.55   25.34  -35.80
    90E    0.55 |     0.00    0.46   22.87   -7.20
    91N    0.40 |     0.00    0.53   37.47  -29.43
    92I    0.16 |     0.00    0.45   33.21  -23.19
    93M    0.20 |     0.00    0.50   23.67   -9.30
    94P    0.14 |     0.00    0.60   37.36   33.52
    95Q    0.34 |     0.00    0.51   27.60  -25.63
    96I    0.29 |     0.00    0.33  113.88  -99.21
    97R    0.51 |     0.00    0.46   28.85  -11.34
    98E    0.52 |     0.00    0.20   43.97  -93.20
    99K    0.57 |     0.00    0.34   41.93  -13.98
   100V    0.15 |     0.00    0.27   82.73  -56.42
   101N    0.38 |     0.00    0.25   43.92    2.80
   102E    0.54 |     0.00    0.25   49.46  -89.22
   103V    0.04 |     0.00    0.15   38.64  -31.39
   104A    0.08 |     0.00    0.11   38.57  -60.69
   105K    0.51 |     0.00    0.17   41.92  -87.49
   106E    0.51 |     0.00    0.16   31.97  -31.22
   107L    0.11 |     0.00    0.10   26.23  -26.49
   108P    0.06 |     0.00    0.21   48.25  -41.61
   109K    0.54 |     0.00    0.23   45.68  -51.48
   110P    0.09 |     0.00    0.28   53.15  -31.39
   111P    0.10 |     0.00    0.20   65.10  -41.22
   112E    0.52 |     0.00    0.12   39.05  -39.72
   113G    0.16 |     0.00    0.14   30.63  -44.96
   114A    0.12 |     0.00    0.17   41.07   -5.43
   115I    0.19 |     0.00    0.18   81.38  -94.02
   116H    0.54 |     0.00    0.09   70.98  -46.38
   117F    0.25 |     0.00    0.05   91.30 -150.50
   118T    0.46 |     0.00    0.08   95.57 -102.74
   119H    0.43 |     0.00    0.08   23.62  -41.40
   120P    0.03 |     0.00    0.02   54.17  -66.53
   121E    0.50 |     0.00    0.05   41.42  -73.24
   122D    0.51 |     0.00    0.04   58.98  -60.51
   123L    0.22 |     0.00    0.11   57.99   39.75
   124G    0.16 |     0.00    0.07   45.81  -86.56
   125F    0.20 |     0.00    0.07   36.13   20.08
   126E    0.50 |     0.00    0.05   32.23  -10.93
   127I    0.14 |     0.00    0.09   49.95  -26.18
   128T    0.37 |     0.00    0.08   35.80  -13.43
   129T    0.42 |     0.00    0.05   62.45  -10.14
   130D    0.48 |     0.00    0.04   42.71  -31.46
   131D    0.50 |     0.00    0.04   35.67   43.79
   132R    0.49 |     0.00    0.04   77.35 -146.09
   133E    0.70 |     0.29    0.05   47.37  -54.88
   134A    0.35 |     0.31    0.09   82.77 -105.98
   135V    0.27 |     0.33    0.08   46.31   -7.54
   136A    0.23 |     0.13    0.04   62.52  -11.06
   137D    0.61 |     0.19    0.04   53.46  -77.38
   138A    0.41 |     0.43    0.14   67.52  -95.01
   139D    0.81 |     0.52    0.17   25.76   -4.90
   140F    0.42 |     0.31    0.06   73.32 -117.92
   141I    0.52 |     0.52    0.13  105.80 -201.11
   142M    0.54 |     0.42    0.03  101.33  -88.12
   143T    0.66 |     0.28    0.14   85.03  -22.42
   144W    0.46 |     0.31    0.06   74.78   25.24
   145F    0.65 |     0.31    0.07   98.45  241.58
   146P    0.71 |     0.71    0.63  108.65  -88.33
   147K    0.81 |     0.28    0.15   96.70  -90.80
   148G    0.46 |     0.18    0.05  126.07 -102.14
   149D    0.61 |     0.11    0.03   84.93 -111.18
   150M    0.38 |     0.17    0.05   76.67   43.67
   151Q    0.35 |     0.13    0.06   27.98  -10.23
   152P    0.08 |     0.08    0.05   36.14    3.45
   153D    0.58 |     0.11    0.04   64.17  -67.84
   154I    0.33 |     0.31    0.11   38.90    0.83
   155I    0.33 |     0.21    0.10   90.71  -99.99
   156N    0.43 |     0.15    0.05   36.36    8.48
   157K    0.64 |     0.21    0.09   32.31  -20.60
   158F    0.51 |     0.34    0.12   87.86  -67.99
   159I    0.23 |     0.11    0.09   69.26  -69.39
   160D    0.60 |     0.26    0.07   22.08  -41.00
   161D    0.64 |     0.16    0.06   68.18  -44.52
   162I    0.39 |     0.33    0.13   79.84 -102.52
   163K    0.65 |     0.20    0.06   53.75  -70.92
   164P    0.15 |     0.21    0.04   36.66  -26.63
   165G    0.33 |     0.26    0.07   32.67  -14.84
   166A    0.32 |     0.26    0.07   75.85  -67.67
   167I    0.32 |     0.34    0.06   47.74  -77.28
   168V    0.47 |     0.36    0.15  153.48 -176.05
   169T    0.75 |     0.29    0.07  123.36  -26.48
   170H    0.98 |     0.59    0.43   70.92  -45.86
   171A    0.33 |     0.25    0.15   62.09    8.60
   172C    0.78 |     0.38    0.09  115.16    3.38
   173T    0.89 |     0.54    0.25  104.43  -36.51
   174I    0.45 |     0.34    0.07   67.07  100.98
   175P    0.38 |     0.46    0.22   51.19  -18.48
   176T    0.42 |     0.09    0.05   41.78  -30.39
   177T    0.46 |     0.04    0.06   65.22  -10.82
   178K    0.68 |     0.23    0.08   42.63  -17.42
   179F    0.38 |     0.21    0.05   92.78 -178.10
   180Y    0.44 |     0.13    0.05   30.20   51.14
   181K    0.63 |     0.17    0.07   54.03  -75.64
   182I    0.23 |     0.21    0.06   34.79  -14.86
   183F    0.33 |     0.11    0.06  107.61 -205.46
   184E    0.63 |     0.21    0.00   35.47  -38.17
   185Q    0.31 |     0.07    0.04   31.59  -39.59
   186K    0.63 |     0.18    0.06   36.66   -6.18
   187H    0.54 |     0.08    0.05   39.33   -2.06
   188G    0.28 |     0.11    0.05   43.13   36.27
   189D    0.48 |     0.06    0.06   21.68  -25.22
   190L    0.21 |     0.09    0.04   32.54   52.62
   191V    0.12 |     0.10    0.03   34.30   50.38
   192T    0.38 |     0.05    0.06   29.56  -13.71
   193K    0.53 |     0.07    0.07   20.04    4.29
   194P    0.28 |     0.30    0.09   72.23  -66.54
   195E    0.55 |     0.10    0.03   19.00   12.47
   196T    0.44 |     0.17    0.05   22.42  -10.87
   197L    0.35 |     0.25    0.09   71.22  -77.85
   198N    0.39 |     0.14    0.07   21.90   -7.21
   199V    0.38 |     0.43    0.11   83.20 -103.78
   200T    0.67 |     0.31    0.08   83.31  -26.83
   201S    0.76 |     0.41    0.06   74.09    9.21
   202Y    0.60 |     0.21    0.12   74.27   42.70
   203H    1.00 |     0.80    0.29   33.51  -53.21
   204P    0.59 |     0.69    0.28   89.42  -87.28
   205G    0.49 |     0.37    0.10   77.47  -65.11
   206A    0.51 |     0.36    0.25  103.20    6.45
   207V    0.63 |     0.48    0.28  113.67  155.28
   208P    0.28 |     0.24    0.07   97.14  -91.37
   209E    0.83 |     0.31    0.17   74.15   20.03
   210M    0.44 |     0.11    0.08  117.23   27.69
   211K    0.80 |     0.20    0.10  110.78  -68.75
   212G    0.51 |     0.33    0.14   99.23  -87.46
   213Q    0.47 |     0.12    0.11   86.03  -54.47
   214V    0.14 |     0.12    0.11   40.92   13.93
   215Y    0.44 |     0.15    0.11   28.39    1.40
   216I    0.27 |     0.17    0.13   68.92  -70.71
   217A    0.24 |     0.15    0.15   70.95  -92.91
   218E    0.53 |     0.08    0.09   21.62  -19.83
   219G    0.28 |     0.18    0.09   32.00  -15.59
   220Y    0.43 |     0.09    0.07   38.62   32.00
   221A    0.20 |     0.12    0.12   61.01  -71.03
   222S    0.54 |     0.15    0.08   54.51  -19.22
   223E    0.65 |     0.19    0.04   55.46  -75.19
   224D    0.66 |     0.20    0.09   63.28  -53.87
   225A    0.26 |     0.22    0.19   41.18  -11.40
   226I    0.32 |     0.22    0.11   65.20  -13.04
   227E    0.62 |     0.14    0.08   52.33  -64.01
   228T    0.50 |     0.13    0.12   52.39   -7.69
   229L    0.34 |     0.25    0.13   72.32 -103.75
   230F    0.35 |     0.09    0.12   51.37  126.54
   231E    0.61 |     0.13    0.11   45.13  -50.81
   232L    0.29 |     0.27    0.14   35.71  -72.83
   233G    0.48 |     0.37    0.21   56.46  -28.23
   234Q    0.43 |     0.17    0.07   57.01  -54.14
   235K    0.58 |     0.09    0.12   51.71 -100.89
   236A    0.19 |     0.16    0.13   42.89  -62.54
   237R    0.81 |     0.47    0.30   43.24  -36.78
   238G    0.40 |     0.27    0.16   56.75  -49.18
   239N    0.50 |     0.14    0.09   83.38  -82.89
   240A    0.36 |     0.25    0.13   91.36  -65.94
   241Y    0.46 |     0.17    0.13   30.55    7.20
   242R    0.57 |     0.13    0.10   59.19  -79.10
   243L    0.35 |     0.37    0.11   26.66  -28.69
   244P    0.21 |     0.24    0.07   44.04   13.67
   245A    0.26 |     0.23    0.14   48.92  -39.99
   246E    0.81 |     0.42    0.15   50.30  -60.56
   247L    0.28 |     0.12    0.16   43.44   58.73
   248L    0.57 |     0.31    0.17  120.54   39.30
   249G    0.35 |     0.14    0.16   72.85  -53.77
   250P    0.24 |     0.28    0.20   43.05  -17.37
   251V    0.21 |     0.24    0.19   28.68   28.09
   252C    0.59 |     0.27    0.16   72.64  -63.77
   253D    0.80 |     0.36    0.26   71.39  -62.81
   254M    0.68 |     0.54    0.28   83.42   63.52
   255C    0.63 |     0.17    0.19   81.54   97.03
   256S    0.74 |     0.34    0.37   74.24  -55.55
   257A    0.60 |     0.53    0.36   77.24   39.14
   258L    0.41 |     0.24    0.22   55.57  103.39
   259T    0.56 |     0.21    0.23   52.48  -14.78
   260A    0.48 |     0.39    0.39   63.00   33.77
   261M    0.37 |     0.29    0.18   38.91   -4.84
   262T    0.48 |     0.16    0.17   29.97   -0.40
   263Y    0.55 |     0.27    0.19   42.15  -28.33
   264A    0.30 |     0.30    0.23   28.21    1.96
   265C    0.46 |     0.00    0.14   78.60   -8.80
   266I    0.09 |     0.00    0.11   26.02  -17.30
   267L    0.14 |     0.00    0.11   31.41   18.37
   268S    0.44 |     0.00    0.15   39.04   10.38
   269Y    0.46 |     0.00    0.13   97.34  -90.00
   270R    0.51 |     0.00    0.16   44.33   22.09
   271D    0.49 |     0.00    0.13   29.27   22.06
   272S    0.50 |     0.00    0.16   69.49    3.87
   273V    0.08 |     0.00    0.16   56.94  -45.60
   274T    0.36 |     0.00    0.18   21.15    4.74
   275Q    0.25 |     0.00    0.10   13.95   -3.07
   276V    0.00 |     0.00    0.11   17.74   -4.23
   277L    0.13 |     0.00    0.16   34.10  -29.46
   278G    0.16 |     0.00    0.26   11.74    3.18
   279A    0.12 |     0.00    0.27   40.08  -36.70
   280P    0.00 |     0.00    0.24   16.88  -20.53
   281A    0.06 |     0.00    0.24   13.74   -7.43
   282S    0.40 |     0.00    0.28   14.23    9.77
   283F    0.18 |     0.00    0.23   19.72   -8.32
   284A    0.13 |     0.00    0.26   57.83  -90.89
   285Q    0.30 |     0.00    0.32   26.67  -28.71
   286M    0.21 |     0.00    0.38   32.18    6.05
   287M    0.17 |     0.00    0.37   22.62  -14.72
   288A    0.12 |     0.00    0.33   38.96  -48.17
   289K    0.55 |     0.00    0.33   41.78  -59.23
   290E    0.57 |     0.00    0.38   50.67  -81.38
   291S    0.45 |     0.00    0.31   34.15    2.13
   292L    0.23 |     0.00    0.45   45.69   20.18
   293E    0.58 |     0.00    0.38   59.40 -100.42
   294Q    0.39 |     0.00    0.45   62.55  -74.73
   295I    0.17 |     0.00    0.39   45.62  -31.28
   296T    0.46 |     0.00    0.35   52.93    3.63
   297A    0.17 |     0.00    0.34   50.27   -8.82
   298L    0.13 |     0.00    0.24   23.26  -17.47
   299M    0.17 |     0.00    0.20   32.22  -16.57
   300E    0.54 |     0.00    0.35   33.72  -39.94
   301K    0.55 |     0.00    0.39   25.74   -6.37
   302V    0.09 |     0.00    0.34   35.66   22.28
   303G    0.19 |     0.00    0.21   26.87   11.59
   304I    0.16 |     0.00    0.25   31.56   55.01
   305D    0.55 |     0.00    0.51   38.87  -32.46
   306K    0.53 |     0.00    0.42   24.41  -39.71
   307M    0.15 |     0.00    0.27   22.20  -21.75
   308E    0.56 |     0.00    0.55   37.38  -95.38
   309E    0.52 |     0.00    0.46   18.23  -42.75
   310N    0.40 |     0.00    0.53   26.04   26.41
   311L    0.16 |     0.00    0.46   29.14  -49.59
   312D    0.51 |     0.00    0.33   31.71  -17.52
   313P    0.04 |     0.00    0.28   32.38  -25.77
   314G    0.24 |     0.00    0.55   26.40   -2.22
   315A    0.10 |     0.00    0.31   21.37    2.74
   316L    0.19 |     0.00    0.42   44.32  -44.17
   317L    0.20 |     0.00    0.55   27.76   -2.28
   318G    0.21 |     0.00    0.46   20.69    9.52
   319T    0.41 |     0.00    0.37   31.73    0.83
   320A    0.17 |     0.00    0.27   59.42  -17.60
   321D    0.49 |     0.00    0.27   19.25   27.40
   322S    0.45 |     0.00    0.21   40.88    5.78
   323M    0.17 |     0.00    0.26   31.53  -29.40
   324N    0.39 |     0.00    0.52   26.96    8.74
   325F    0.27 |     0.00    0.45   32.43   56.68
   326G    0.24 |     0.00    0.54   34.57  -30.38
   327A    0.15 |     0.00    0.58   24.70   -6.78
   328S    0.53 |     0.00    0.47   67.07  -33.73
   329A    0.13 |     0.00    0.48   21.09    5.25
   330E    0.51 |     0.00    0.29   19.23  -22.67
   331I    0.16 |     0.00    0.48   33.47  -30.98
   332L    0.20 |     0.00    0.35   49.62  -26.63
   333P    0.11 |     0.00    0.62   28.01   23.40
   334T    0.46 |     0.00    0.63   37.67   -6.56
   335V    0.17 |     0.00    0.36   84.83  -55.81
   336F    0.22 |     0.00    0.29   26.29   37.22
   337E    0.54 |     0.00    0.42   33.94  -70.78
   338I    0.19 |     0.00    0.48   38.37   16.20
   339L    0.16 |     0.00    0.21   42.09  -45.77
   340E    0.53 |     0.00    0.42   24.08  -39.16
   341K    0.60 |     0.00    0.54   57.53  -98.01
   342R    0.49 |     0.00    0.48   19.75  -12.57
   343K    0.53 |     0.00    0.33   31.77  -56.58
   344K    0.59 |     0.00    0.15   76.05  -82.13
----------------------------------------------------------------------
----------------------------------------------------------------------


HMD PARALOG1 Mj_DSM2661 (C)
----------------------------------------------------------------------
The top 10 highest scoring residues are 49_E (0.71), 61_E (0.81),
94_E (0.75), 96_H (0.86), 125_N (1.00), 128_T (0.79), 155_H (0.84),
167_H (0.73), 198_K (0.74), 206_D (0.81).
Residue     MFS | HMM          SSR  RAPDF   RAPDF     
                | relative          spread  differ
                | entropy                               
----------------------------------------------------------------------
     1M    0.21 |     0.00    0.64   27.20   10.39
     2R    0.45 |     0.00    0.36   35.65  -59.91
     3N    0.40 |     0.00    0.36   68.18  -37.44
     4I    0.15 |     0.00    0.36   32.98   52.23
     5R    0.44 |     0.00    0.36   23.75   -6.99
     6K    0.49 |     0.00    0.36   23.50  -28.10
     7I    0.20 |     0.00    0.50   42.04   65.38
     8K    0.56 |     0.00    0.37   51.09   -2.29
     9V    0.10 |     0.00    0.35   43.38   49.10
    10D    0.49 |     0.00    0.35   44.06  -53.53
    11N    0.31 |     0.00    0.29   29.72  -29.69
    12M    0.17 |     0.00    0.08   45.38   29.66
    13K    0.48 |     0.00    0.09   32.41   -0.70
    14V    0.02 |     0.00    0.03   57.44  -85.55
    15S    0.42 |     0.00    0.13   58.77  -31.16
    16V    0.10 |     0.00    0.07   89.82  -91.94
    17Y    0.37 |     0.00    0.09   61.66  -32.25
    18G    0.16 |     0.00    0.00   65.00 -106.73
    19A    0.08 |     0.00    0.13   41.44  -20.17
    20G    0.17 |     0.00    0.00   43.48   11.08
    21N    0.33 |     0.00    0.16   39.11    4.03
    22Q    0.25 |     0.00    0.04   34.89  -23.98
    23N    0.36 |     0.00    0.56   28.18  -12.46
    24L    0.15 |     0.00    0.34   28.11   16.49
    25Y    0.49 |     0.00    0.34   84.45   36.16
    26I    0.19 |     0.00    0.58   32.41   52.67
    27N    0.33 |     0.00    0.48   23.04  -17.37
    28K    0.50 |     0.00    0.52   17.13  -19.51
    29L    0.30 |     0.00    0.50   78.23   59.52
    30N    0.33 |     0.00    0.45   24.52   -7.18
    31L    0.26 |     0.00    0.45   62.36   63.12
    32P    0.07 |     0.00    0.36   49.65  -38.26
    33E    0.57 |     0.00    0.34   63.61  -21.48
    34K    0.52 |     0.00    0.40   46.42  -74.49
    35F    0.34 |     0.00    0.44   70.14   84.51
    36G    0.27 |     0.00    0.26  100.39 -134.89
    37G    0.22 |     0.00    0.19   56.70   -5.88
    38E    0.50 |     0.00    0.18   35.05   11.24
    39P    0.06 |     0.00    0.21   50.13  -14.74
    40P    0.00 |     0.00    0.25   19.58   -9.08
    41Y    0.44 |     0.00    0.33   58.51   56.60
    42G    0.16 |     0.00    0.08   56.46  -97.93
    43G    0.58 |     0.67    0.03   59.85  -75.46
    44S    0.57 |     0.20    0.08   67.30   13.03
    45R    0.66 |     0.32    0.17   63.82 -111.04
    46M    0.53 |     0.56    0.15   54.72  -22.82
    47A    0.47 |     0.52    0.23   72.09  -68.73
    48I    0.16 |     0.12    0.11   29.68    8.76
    49E    0.71 |     0.27    0.18   58.04  -15.46
    50F    0.43 |     0.35    0.21   66.65  -99.65
    51A    0.20 |     0.16    0.10   47.24   -5.11
    52E    0.61 |     0.23    0.10   21.57   32.76
    53A    0.25 |     0.30    0.22   23.52   -3.88
    54G    0.48 |     0.46    0.36   42.16  -30.79
    55H    0.66 |     0.33    0.11   39.46    4.74
    56D    0.49 |     0.12    0.07   21.72   -1.63
    57V    0.30 |     0.40    0.09   75.02 -119.30
    58V    0.08 |     0.14    0.06   29.72  -24.46
    59L    0.28 |     0.25    0.07   54.20  -72.86
    60A    0.25 |     0.28    0.09   48.36  -65.44
    61E    0.81 |     0.40    0.10   56.78   67.28
    62P    0.12 |     0.14    0.04   53.42  -25.27
    63N    0.43 |     0.17    0.03   60.19  -57.99
    64K    0.56 |     0.13    0.06   45.96  -46.56
    65N    0.43 |     0.16    0.04   59.55  -56.87
    66I    0.25 |     0.09    0.05   60.03  109.74
    67M    0.33 |     0.22    0.04   54.12   29.31
    68S    0.49 |     0.16    0.04   48.85  -31.05
    69D    0.54 |     0.15    0.04   53.03  -86.30
    70D    0.56 |     0.21    0.05   39.14  -60.44
    71L    0.18 |     0.13    0.05   25.64   19.74
    72W    0.27 |     0.14    0.06   41.40   76.68
    73K    0.59 |     0.17    0.03   60.91 -102.16
    74K    0.50 |     0.11    0.06   16.96  -12.21
    75V    0.21 |     0.29    0.05   51.00  -54.44
    76E    0.50 |     0.11    0.04   34.93  -80.46
    77D    0.58 |     0.21    0.07   49.35  -49.10
    78A    0.08 |     0.09    0.09   24.11  -50.92
    79G    0.54 |     0.59    0.37   24.50   -7.07
    80V    0.18 |     0.24    0.10   60.88  -96.57
    81K    0.49 |     0.09    0.06   21.57  -32.49
    82V    0.14 |     0.10    0.09   69.44  -39.99
    83V    0.14 |     0.18    0.10   40.15  -10.16
    84S    0.45 |     0.09    0.05   45.07  -13.38
    85D    0.66 |     0.29    0.06   59.31  -39.95
    86D    0.57 |     0.17    0.11   31.53   49.19
    87V    0.18 |     0.13    0.09   63.84   34.27
    88E    0.63 |     0.27    0.07   37.28  -49.50
    89A    0.34 |     0.34    0.18   76.83 -105.70
    90A    0.29 |     0.35    0.08   51.39  -65.34
    91K    0.55 |     0.14    0.05   31.42  -10.65
    92H    0.58 |     0.24    0.08   31.29  -21.10
    93G    0.48 |     0.38    0.17   84.98  -84.63
    94E    0.75 |     0.44    0.16   36.58  -29.97
    95I    0.25 |     0.26    0.07   38.74  -21.75
    96H    0.86 |     0.47    0.19   80.08   28.31
    97V    0.34 |     0.43    0.07   75.85  -82.76
    98L    0.34 |     0.26    0.13   52.19   30.86
    99F    0.61 |     0.44    0.18   85.64   93.88
   100T    0.65 |     0.33    0.12   88.24  -46.31
   101P    0.54 |     0.64    0.43   88.96  -80.60
   102F    0.47 |     0.18    0.21   88.94  114.73
   103G    0.37 |     0.27    0.13   72.15  -82.23
   104K    0.56 |     0.12    0.06   51.72  -54.80
   105A    0.34 |     0.24    0.10   87.48    8.90
   106T    0.53 |     0.25    0.15   50.22  -18.11
   107F    0.25 |     0.12    0.09   38.20    2.77
   108R    0.54 |     0.13    0.05   62.65  -53.10
   109I    0.42 |     0.39    0.11   59.37   67.44
   110A    0.26 |     0.23    0.09   56.89  -10.71
   111K    0.54 |     0.14    0.06   35.16  -47.71
   112T    0.50 |     0.19    0.11   51.47   -7.98
   113I    0.29 |     0.36    0.06   38.71  -53.67
   114I    0.22 |     0.14    0.13   61.24  -58.24
   115E    0.57 |     0.21    0.06   34.48  -74.87
   116H    0.54 |     0.15    0.07   43.90  -34.66
   117V    0.22 |     0.29    0.05   46.54    5.78
   118P    0.10 |     0.16    0.05   40.63  -43.73
   119E    0.58 |     0.20    0.05   37.92  -68.59
   120N    0.55 |     0.35    0.14   58.45  -57.72
   121A    0.26 |     0.27    0.09   52.64  -28.35
   122V    0.24 |     0.30    0.12   50.07    2.96
   123I    0.38 |     0.31    0.13   91.64  -83.86
   124C    0.61 |     0.31    0.11   81.74  -21.74
   125N    1.00 |     0.64    0.74  110.79   62.29
   126T    0.57 |     0.27    0.14   67.68  -28.92
   127C    0.69 |     0.40    0.30   83.51  -40.51
   128T    0.79 |     0.52    0.18   92.84  -30.21
   129V    0.34 |     0.39    0.14   60.50   23.87
   130S    0.57 |     0.29    0.19   40.21  -29.82
   131P    0.10 |     0.18    0.11   31.28  -47.08
   132V    0.10 |     0.08    0.07   42.31   54.70
   133V    0.11 |     0.17    0.08   20.81   29.78
   134L    0.27 |     0.22    0.06   39.21   17.50
   135Y    0.48 |     0.22    0.08   51.04  -21.09
   136Y    0.40 |     0.13    0.06   34.21    0.68
   137S    0.61 |     0.19    0.07   79.20   30.35
   138L    0.21 |     0.14    0.07   54.69  -89.35
   139E    0.57 |     0.19    0.05   30.67  -38.71
   140P    0.08 |     0.12    0.05   28.42   39.52
   141I    0.24 |     0.18    0.09   56.35  -30.62
   142L    0.17 |     0.06    0.07   38.36   22.76
   143R    0.48 |     0.12    0.06   41.75  -74.06
   144T    0.41 |     0.12    0.07   37.38  -13.30
   145K    0.58 |     0.15    0.07   49.37  -64.60
   146R    0.52 |     0.12    0.07   35.14   46.22
   147K    0.51 |     0.09    0.04   37.68  -47.89
   148D    0.56 |     0.10    0.06   75.71  -73.92
   149V    0.17 |     0.20    0.05   53.71  -36.69
   150G    0.39 |     0.16    0.08  101.87  -26.06
   151I    0.34 |     0.31    0.07   87.67 -139.78
   152S    0.70 |     0.29    0.14   94.47   -2.02
   153S    0.66 |     0.34    0.13   66.97  -10.48
   154M    0.43 |     0.30    0.18   70.78   21.15
   155H    0.84 |     0.50    0.40   76.20 -124.20
   156P    0.48 |     0.45    0.34  125.45 -104.69
   157A    0.52 |     0.30    0.15  142.86   27.23
   158A    0.39 |     0.34    0.10   81.87    7.01
   159V    0.25 |     0.25    0.06   53.49   80.97
   160P    0.16 |     0.18    0.10   58.33  -42.74
   161G    0.59 |     0.38    0.26  120.82  -42.68
   162T    0.63 |     0.33    0.16   79.96  -37.29
   163P    0.19 |     0.19    0.11   84.83 -121.31
   164Q    0.39 |     0.10    0.10   72.29  -50.23
   165H    0.68 |     0.19    0.18  103.02  -92.36
   166G    0.43 |     0.22    0.17  105.67  -80.11
   167H    0.73 |     0.23    0.16  120.13 -109.12
   168Y    0.60 |     0.16    0.12  105.61   39.36
   169V    0.20 |     0.24    0.18   35.15   47.47
   170I    0.30 |     0.29    0.18   50.66  -38.53
   171G    0.28 |     0.18    0.15   47.65  -49.61
   172G    0.30 |     0.25    0.19   24.86  -19.45
   173K    0.65 |     0.17    0.10   77.39  -71.26
   174T    0.46 |     0.15    0.13   43.80   -3.90
   175T    0.53 |     0.26    0.14   48.68  -10.59
   176D    0.54 |     0.13    0.11   54.80  -80.33
   177G    0.31 |     0.18    0.10   75.81 -109.75
   178K    0.56 |     0.08    0.18   65.26 -119.90
   179E    0.55 |     0.13    0.14   37.59  -51.16
   180L    0.21 |     0.10    0.14   39.22   22.54
   181A    0.25 |     0.17    0.12   80.46  -74.31
   182T    0.55 |     0.23    0.05   74.32  -41.36
   183E    0.57 |     0.18    0.04   30.12  -18.06
   184E    0.59 |     0.20    0.06   52.55 -107.84
   185Q    0.45 |     0.23    0.16   46.73    2.66
   186I    0.30 |     0.32    0.10   39.83  -16.15
   187K    0.58 |     0.17    0.05   55.78 -112.89
   188K    0.59 |     0.18    0.13   53.87 -107.34
   189A    0.27 |     0.26    0.12   58.20  -41.96
   190V    0.16 |     0.14    0.10   51.66   38.52
   191E    0.59 |     0.18    0.13   33.68  -17.90
   192L    0.34 |     0.28    0.09   66.68  -51.29
   193A    0.31 |     0.39    0.26   26.76  -14.22
   194K    0.57 |     0.18    0.09   31.26  -20.87
   195S    0.41 |     0.07    0.12   34.15  -32.85
   196A    0.36 |     0.36    0.20   59.58  -17.18
   197G    0.64 |     0.57    0.46   78.69  -70.11
   198K    0.74 |     0.25    0.15   93.07  -86.63
   199E    0.65 |     0.18    0.13   76.49  -82.81
   200A    0.30 |     0.33    0.10   40.65   23.52
   201Y    0.47 |     0.20    0.15   44.41  -10.68
   202V    0.15 |     0.13    0.13   53.15   20.20
   203V    0.31 |     0.40    0.13   48.90    3.23
   204P    0.17 |     0.19    0.14   58.48  -43.07
   205A    0.26 |     0.22    0.17   53.47   -9.12
   206D    0.81 |     0.38    0.28   66.16   62.79
   207V    0.23 |     0.09    0.21  110.23  -66.10
   208S    0.55 |     0.25    0.21   49.72  -68.83
   209S    0.54 |     0.18    0.31   56.41  -79.47
   210V    0.31 |     0.31    0.45   49.66   28.19
   211V    0.19 |     0.22    0.27   33.72   23.73
   212A    0.15 |     0.00    0.17   60.17   23.22
   213D    0.57 |     0.00    0.36   84.32  -58.62
   214M    0.17 |     0.00    0.30   35.92   -3.55
   215G    0.17 |     0.00    0.20   26.68   25.63
   216S    0.52 |     0.00    0.40   78.69   -6.61
   217L    0.29 |     0.00    0.31   71.47  121.23
   218V    0.02 |     0.00    0.18   26.39    9.88
   219T    0.41 |     0.00    0.29   55.64   -7.54
   220A    0.09 |     0.00    0.35   25.78  -10.73
   221V    0.05 |     0.00    0.29   41.23  -28.51
   222A    0.07 |     0.00    0.19   28.20   -3.31
   223L    0.16 |     0.00    0.26   31.22   45.43
   224S    0.46 |     0.00    0.27   56.36   12.95
   225G    0.24 |     0.00    0.17   49.79   78.96
   226V    0.10 |     0.00    0.16   86.45  -99.09
   227L    0.13 |     0.00    0.13   52.66  -77.68
   228D    0.44 |     0.00    0.13   26.85    3.93
   229Y    0.33 |     0.00    0.21   39.23  -52.05
   230Y    0.46 |     0.00    0.30   89.60  -27.89
   231T    0.40 |     0.00    0.26   58.01  -41.94
   232V    0.08 |     0.00    0.26   37.55   52.45
   233G    0.16 |     0.00    0.21   23.69   22.14
   234R    0.44 |     0.00    0.27   24.00   11.63
   235K    0.45 |     0.00    0.10   20.03    8.09
   236I    0.12 |     0.00    0.36   21.53   30.71
   237I    0.12 |     0.00    0.29   25.82   42.28
   238N    0.42 |     0.00    0.64   55.45  -40.94
   239A    0.15 |     0.00    0.52   40.90    0.34
   240P    0.10 |     0.00    0.60   36.24   19.69
   241K    0.50 |     0.00    0.48   24.82  -44.38
   242K    0.51 |     0.00    0.54   20.52  -28.64
   243M    0.21 |     0.00    0.53   42.21  -35.25
   244I    0.19 |     0.00    0.50   65.54  -67.22
   245E    0.51 |     0.00    0.52   18.52   -5.16
   246Q    0.31 |     0.00    0.58   22.58  -22.69
   247Q    0.27 |     0.00    0.36   18.25   -3.20
   248V    0.05 |     0.00    0.35   31.91  -12.09
   249I    0.23 |     0.00    0.64   72.37  -77.04
   250M    0.22 |     0.00    0.60   36.93  -10.74
   251T    0.36 |     0.00    0.50   16.08  -10.14
   252L    0.22 |     0.00    0.59   36.94   46.06
   253Q    0.30 |     0.00    0.56   19.71  -14.61
   254T    0.46 |     0.00    0.70   47.97    4.00
   255M    0.17 |     0.00    0.43   33.94  -49.47
   256A    0.15 |     0.00    0.59   34.81   -1.72
   257S    0.51 |     0.00    0.64   54.09   -0.42
   258L    0.19 |     0.00    0.48   30.73   55.57
   259V    0.17 |     0.00    0.64   81.34  -82.19
   260E    0.54 |     0.00    0.50   32.72   -6.52
   261T    0.50 |     0.00    0.68   68.94   -8.54
   262S    0.51 |     0.00    0.73   44.45   28.63
   263G    0.30 |     0.00    0.56   79.79  -75.06
   264I    0.20 |     0.00    0.69   41.85    2.97
   265E    0.58 |     0.00    0.61   57.56  -64.35
   266G    0.28 |     0.00    0.46   57.96   20.51
   267M    0.20 |     0.00    0.54   31.42  -11.58
   268V    0.18 |     0.00    0.68   52.00   71.45
   269K    0.58 |     0.00    0.48   71.82 -108.17
   270A    0.19 |     0.00    0.43   62.83    8.29
   271L    0.18 |     0.00    0.50   24.87   44.53
   272N    0.35 |     0.00    0.52   33.27  -38.42
   273P    0.05 |     0.00    0.54   31.52  -59.79
   274E    0.51 |     0.00    0.48   18.30   17.42
   275L    0.24 |     0.00    0.56   42.66   60.60
   276L    0.33 |     0.00    0.88   65.35   50.60
   277I    0.31 |     0.00    0.55   78.22  115.30
   278R    0.51 |     0.00    0.55   53.77  -88.33
   279S    0.50 |     0.00    0.56   60.82  -12.70
   280A    0.22 |     0.00    0.40   76.47   13.77
   281S    0.42 |     0.00    0.40   43.80  -53.28
   282S    0.49 |     0.00    0.40   65.69  -14.00
   283M    0.35 |     0.00    0.46   97.64   38.48
   284K    0.58 |     0.00    0.69   50.60  -62.71
   285L    0.25 |     0.00    0.74   44.51   32.87
   286L    0.33 |     0.00    0.64   75.31   90.48
   287D    0.60 |     0.00    0.64   76.45  -65.18
   288R    0.55 |     0.00    0.79   25.67   60.97
   289Q    0.35 |     0.00    0.64   48.47  -67.13
   290K    0.55 |     0.00    0.56   44.90  -63.05
   291D    0.61 |     0.00    0.88   43.13   49.65
   292L    0.23 |     0.00    0.79   40.19  -17.76
   293D    0.58 |     0.00    0.82   44.29  -14.34
   294A    0.21 |     0.00    0.81   47.53   -1.49
   295A    0.16 |     0.00    0.56   54.28  -68.10
   296L    0.28 |     0.00    1.00   40.89   14.77
   297E    0.57 |     0.00    0.79   30.84  -23.12
   298I    0.25 |     0.00    0.88   37.83   67.83
   299L    0.25 |     0.00    0.72   41.42   38.34
   300Q    0.38 |     0.00    0.93   31.09  -30.10
   301N    0.44 |     0.00    0.88   47.14  -31.44
   302L    0.23 |     0.00    0.64   40.56   39.52
   303D    0.51 |     0.00    0.76   16.06    3.29
   304E    0.55 |     0.00    0.64   35.72  -52.81
   305T    0.43 |     0.00    0.55   43.64   -0.26
   306L    0.16 |     0.00    0.48   43.99  -85.23
   307K    0.52 |     0.00    0.64   25.72  -63.81
   308A    0.23 |     0.00    0.73   60.01    0.95
   309E    0.55 |     0.00    0.69   25.08  -14.41
   310V    0.14 |     0.00    0.81   33.09   26.12
   311E    0.53 |     0.00    0.48   53.47 -113.19
   312K    0.56 |     0.00    0.43   66.44 -111.29
   313A    0.23 |     0.00    0.71   61.31    0.13
   314E    0.54 |     0.00    0.52   44.78  -72.75
   315I    0.18 |     0.00    0.64   28.62   25.54
   316K    0.57 |     0.00    0.64   49.46  -67.27
   317P    0.08 |     0.00    0.44   52.18  -57.88
   318T    0.48 |     0.00    0.79   47.35    1.87
   319T    0.41 |     0.00    0.72   20.66   17.05
   320L    0.19 |     0.00    0.79   33.69  -63.75
   321V    0.09 |     0.00    0.64   22.35   18.42
   322A    0.22 |     0.00    0.79   44.01   31.38
   323A    0.14 |     0.00    0.79   23.72  -38.52
   324Q    0.40 |     0.00    0.79   43.03    7.25
   325S    0.54 |     0.00    0.74   61.49   11.82
   326L    0.20 |     0.00    0.64   36.11  -11.01
   327V    0.15 |     0.00    0.95   28.10   34.98
   328K    0.59 |     0.00    0.74   55.83  -88.80
   329E    0.58 |     0.00    0.79   35.42  -27.69
   330I    0.19 |     0.00    0.95   25.33  -25.68
   331K    0.57 |     0.00    0.82   37.34  -66.91
   332T    0.50 |     0.00    0.95   49.77   -5.53
   333L    0.23 |     0.00    0.88   26.20   17.92
   334I    0.22 |     0.00    0.74   34.19   62.64
   335G    0.19 |     0.00    0.64   17.00  -30.60
   336G    0.29 |     0.00    0.95   40.33  -36.84
   337A    0.16 |     0.00    0.82   23.26   -4.00
   338A    0.12 |     0.00    0.79   12.85  -20.79
   339A    0.16 |     0.00    0.79   27.60   -9.58
   340E    0.65 |     0.00    0.74   52.78   52.14
   341G    0.28 |     0.00    0.79   38.52   13.50
   342A    0.18 |     0.00    0.74   39.19  -15.40
   343I    0.18 |     0.00    0.64   42.29  -42.77
   344K    0.59 |     0.00    0.64   30.70   66.59
   345R    0.48 |     0.00    0.64   31.35  -60.19
   346S    0.51 |     0.00    0.79   41.19   15.79
   347A    0.20 |     0.00    0.95   31.81    1.45
   348R    0.59 |     0.00    0.88   45.13   30.62
   349K    0.58 |     0.00    0.64   46.28  -28.92
   350L    0.23 |     0.00    0.79   31.72   31.94
   351F    0.31 |     0.00    0.64   47.92   49.95
   352E    0.62 |     0.00    0.88   61.41 -107.33
   353H    0.53 |     0.00    0.64   34.54    4.55
----------------------------------------------------------------------
----------------------------------------------------------------------


HMD PARALOG1 Mj_DSM2661 (R)
----------------------------------------------------------------------
The top 10 highest scoring residues are 61_E (0.92), 94_E (0.92),
96_H (1.00), 125_N (1.00), 127_C (0.96), 128_T (0.93), 155_H (0.95),
198_K (0.81), 206_D (0.82), 329_E (0.82).
Residue     MFS | HMM          SSR  RAPDF   RAPDF     
                | relative          spread  differ
                | entropy                               
----------------------------------------------------------------------
     1M    0.35 |     0.00    0.64   63.37   37.75
     2R    0.55 |     0.00    0.36   38.53  -12.57
     3N    0.41 |     0.00    0.36   48.81  -37.84
     4I    0.12 |     0.00    0.36   21.87   26.74
     5R    0.48 |     0.00    0.36   15.32  -25.63
     6K    0.59 |     0.00    0.36   31.84  -10.68
     7I    0.12 |     0.00    0.50   13.42   19.15
     8K    0.60 |     0.00    0.37   28.08   18.06
     9V    0.00 |     0.00    0.35   14.19    4.46
    10D    0.53 |     0.00    0.35   26.75  -30.22
    11N    0.41 |     0.00    0.29   53.03  -45.75
    12M    0.22 |     0.00    0.08   65.75  -14.10
    13K    0.54 |     0.00    0.09   39.72  -48.87
    14V    0.02 |     0.00    0.03   60.48  -78.24
    15S    0.47 |     0.00    0.13   51.91  -30.10
    16V    0.10 |     0.00    0.07   96.61 -113.09
    17Y    0.43 |     0.00    0.09   71.86  -68.39
    18G    0.12 |     0.00    0.00   32.30  -44.63
    19A    0.13 |     0.00    0.13   67.50  -62.47
    20G    0.16 |     0.00    0.00   35.19    7.18
    21N    0.32 |     0.00    0.16   24.84  -22.84
    22Q    0.27 |     0.00    0.04   25.66    3.00
    23N    0.46 |     0.00    0.56   49.50  -29.76
    24L    0.27 |     0.00    0.34   57.86   80.80
    25Y    0.49 |     0.00    0.34   62.27    4.15
    26I    0.32 |     0.00    0.58   64.84  108.21
    27N    0.42 |     0.00    0.48   46.73  -49.62
    28K    0.61 |     0.00    0.52   32.57  -44.50
    29L    0.28 |     0.00    0.50   52.11   62.38
    30N    0.44 |     0.00    0.45   52.15  -43.01
    31L    0.31 |     0.00    0.45   61.72   93.70
    32P    0.12 |     0.00    0.36   78.70  -74.53
    33E    0.55 |     0.00    0.34   19.65  -27.62
    34K    0.59 |     0.00    0.40   34.68  -52.31
    35F    0.38 |     0.00    0.44   63.20  109.46
    36G    0.32 |     0.00    0.26  104.38 -125.96
    37G    0.19 |     0.00    0.19   44.47  -43.13
    38E    0.59 |     0.00    0.18   51.58  -57.46
    39P    0.03 |     0.00    0.21   47.47  -38.84
    40P    0.05 |     0.00    0.25   47.93  -13.24
    41Y    0.40 |     0.00    0.33   35.74  -15.97
    42G    0.27 |     0.00    0.08   94.59 -116.48
    43G    0.63 |     0.67    0.03   27.36   -6.52
    44S    0.74 |     0.20    0.08   97.13    6.87
    45R    0.70 |     0.32    0.17   27.80  -51.63
    46M    0.65 |     0.56    0.15   73.95  -50.22
    47A    0.62 |     0.52    0.23  110.02 -104.27
    48I    0.18 |     0.12    0.11   31.85   -1.79
    49E    0.77 |     0.27    0.18   41.60  -34.63
    50F    0.49 |     0.35    0.21   55.16  -52.14
    51A    0.20 |     0.16    0.10   39.98   -0.11
    52E    0.72 |     0.23    0.10   33.83  -11.53
    53A    0.36 |     0.30    0.22   60.56  -37.76
    54G    0.51 |     0.46    0.36   22.17  -29.78
    55H    0.75 |     0.33    0.11   32.18    2.43
    56D    0.57 |     0.12    0.07   31.56  -51.12
    57V    0.33 |     0.40    0.09   70.53 -123.84
    58V    0.07 |     0.14    0.06   38.61  -65.90
    59L    0.36 |     0.25    0.07   76.84 -105.04
    60A    0.35 |     0.28    0.09   83.05 -104.63
    61E    0.92 |     0.40    0.10   54.04   40.46
    62P    0.14 |     0.14    0.04   48.36   31.16
    63N    0.47 |     0.17    0.03   49.75  -50.20
    64K    0.65 |     0.13    0.06   50.61  -66.62
    65N    0.50 |     0.16    0.04   63.68  -60.97
    66I    0.26 |     0.09    0.05   56.68   89.92
    67M    0.37 |     0.22    0.04   54.85   31.16
    68S    0.56 |     0.16    0.04   51.34  -45.09
    69D    0.62 |     0.15    0.04   43.78  -50.67
    70D    0.65 |     0.21    0.05   30.80  -16.02
    71L    0.20 |     0.13    0.05   27.50   19.97
    72W    0.30 |     0.14    0.06   34.44   89.10
    73K    0.63 |     0.17    0.03   35.70  -75.78
    74K    0.60 |     0.11    0.06   39.56  -72.44
    75V    0.24 |     0.29    0.05   54.39  -54.62
    76E    0.63 |     0.11    0.04   39.33  -20.51
    77D    0.66 |     0.21    0.07   39.97  -44.01
    78A    0.12 |     0.09    0.09   42.69  -59.17
    79G    0.62 |     0.59    0.37   22.96  -15.13
    80V    0.23 |     0.24    0.10   78.60 -122.94
    81K    0.63 |     0.09    0.06   42.37   -8.79
    82V    0.14 |     0.10    0.09   76.40  -87.35
    83V    0.12 |     0.18    0.10   27.66   -1.87
    84S    0.50 |     0.09    0.05   40.07  -13.44
    85D    0.75 |     0.29    0.06   45.50  -15.23
    86D    0.64 |     0.17    0.11   25.65   35.17
    87V    0.23 |     0.13    0.09   68.75   65.03
    88E    0.74 |     0.27    0.07   35.23  -24.96
    89A    0.44 |     0.34    0.18   94.62 -103.81
    90A    0.31 |     0.35    0.08   36.43  -39.27
    91K    0.63 |     0.14    0.05   33.42  -35.35
    92H    0.70 |     0.24    0.08   46.24  -36.83
    93G    0.54 |     0.38    0.17   80.63  -87.07
    94E    0.92 |     0.44    0.16   48.54  -28.86
    95I    0.29 |     0.26    0.07   50.27  -61.50
    96H    1.00 |     0.47    0.19   78.95   10.88
    97V    0.45 |     0.43    0.07   99.12  -82.74
    98L    0.37 |     0.26    0.13   47.69   39.53
    99F    0.54 |     0.44    0.18   46.81  -33.15
   100T    0.75 |     0.33    0.12   84.71  -38.68
   101P    0.59 |     0.64    0.43   70.15  -57.22
   102F    0.55 |     0.18    0.21   94.04  104.58
   103G    0.55 |     0.27    0.13  126.75 -135.93
   104K    0.70 |     0.12    0.06   70.98  -67.95
   105A    0.37 |     0.24    0.10   76.26   17.75
   106T    0.60 |     0.25    0.15   44.56   -6.74
   107F    0.28 |     0.12    0.09   38.47    0.94
   108R    0.60 |     0.13    0.05   59.38 -100.82
   109I    0.41 |     0.39    0.11   42.51   11.14
   110A    0.36 |     0.23    0.09   85.60  -31.15
   111K    0.64 |     0.14    0.06   28.86   -0.31
   112T    0.54 |     0.19    0.11   39.07   -4.47
   113I    0.39 |     0.36    0.06   53.86  -22.86
   114I    0.24 |     0.14    0.13   60.05  -59.27
   115E    0.63 |     0.21    0.06   17.25  -47.13
   116H    0.64 |     0.15    0.07   44.48   -0.87
   117V    0.26 |     0.29    0.05   53.52   -3.39
   118P    0.19 |     0.16    0.05   75.84  -63.19
   119E    0.70 |     0.20    0.05   47.01  -56.44
   120N    0.64 |     0.35    0.14   55.65  -48.69
   121A    0.29 |     0.27    0.09   52.83  -49.32
   122V    0.25 |     0.30    0.12   42.71   -9.93
   123I    0.45 |     0.31    0.13  112.06 -146.71
   124C    0.72 |     0.31    0.11   92.73  -50.85
   125N    1.00 |     0.64    0.74   60.24  -17.86
   126T    0.65 |     0.27    0.14   66.59  -47.57
   127C    0.96 |     0.40    0.30  130.06   15.30
   128T    0.93 |     0.52    0.18  100.22  -42.89
   129V    0.48 |     0.39    0.14   83.85   92.09
   130S    0.72 |     0.29    0.19   63.71  -29.30
   131P    0.19 |     0.18    0.11   71.42  -64.85
   132V    0.11 |     0.08    0.07   46.25   47.77
   133V    0.19 |     0.17    0.08   47.69   50.83
   134L    0.34 |     0.22    0.06   79.48 -103.51
   135Y    0.50 |     0.22    0.08   37.16  -63.90
   136Y    0.44 |     0.13    0.06   36.31  -41.94
   137S    0.60 |     0.19    0.07   48.93  -14.90
   138L    0.26 |     0.14    0.07   68.81  -94.17
   139E    0.64 |     0.19    0.05   28.05  -61.91
   140P    0.06 |     0.12    0.05   23.58   22.90
   141I    0.28 |     0.18    0.09   52.31   24.18
   142L    0.26 |     0.06    0.07   54.32   87.78
   143R    0.53 |     0.12    0.06   19.85  -16.46
   144T    0.45 |     0.12    0.07   28.50  -16.28
   145K    0.63 |     0.15    0.07   34.43  -58.96
   146R    0.68 |     0.12    0.07   64.76   39.69
   147K    0.56 |     0.09    0.04   23.53  -43.73
   148D    0.58 |     0.10    0.06   39.18  -39.43
   149V    0.14 |     0.20    0.05   39.92  -38.50
   150G    0.29 |     0.16    0.08   38.17  -22.08
   151I    0.37 |     0.31    0.07   78.65 -124.43
   152S    0.80 |     0.29    0.14   85.19   28.76
   153S    0.75 |     0.34    0.13   56.96   -6.66
   154M    0.47 |     0.30    0.18   82.21  -69.66
   155H    0.95 |     0.50    0.40   64.64 -133.69
   156P    0.43 |     0.45    0.34   75.38  -88.47
   157A    0.46 |     0.30    0.15   92.06   11.56
   158A    0.43 |     0.34    0.10   72.65   30.00
   159V    0.34 |     0.25    0.06   70.90  122.20
   160P    0.16 |     0.18    0.10   52.56  -29.28
   161G    0.52 |     0.38    0.26   65.06  -82.96
   162T    0.70 |     0.33    0.16   61.45  -15.36
   163P    0.21 |     0.19    0.11   66.45  -31.17
   164Q    0.46 |     0.10    0.10   79.70  -63.23
   165H    0.76 |     0.19    0.18   83.35  -70.10
   166G    0.45 |     0.22    0.17   78.03  -33.40
   167H    0.64 |     0.23    0.16   36.53  -95.77
   168Y    0.52 |     0.16    0.12   53.34  -22.65
   169V    0.24 |     0.24    0.18   70.04  -89.96
   170I    0.44 |     0.29    0.18   82.25  -17.50
   171G    0.33 |     0.18    0.15   46.23  -23.48
   172G    0.36 |     0.25    0.19   43.30  -61.30
   173K    0.65 |     0.17    0.10   37.47  -67.73
   174T    0.60 |     0.15    0.13   73.65  -11.02
   175T    0.66 |     0.26    0.14   64.37  -12.76
   176D    0.65 |     0.13    0.11   63.48  -76.95
   177G    0.31 |     0.18    0.10   37.94   -9.40
   178K    0.62 |     0.08    0.18   50.41  -89.21
   179E    0.66 |     0.13    0.14   39.40  -36.71
   180L    0.18 |     0.10    0.14   28.64   -8.66
   181A    0.19 |     0.17    0.12   45.03  -68.35
   182T    0.62 |     0.23    0.05   61.00   -6.37
   183E    0.66 |     0.18    0.04   44.66  -84.98
   184E    0.73 |     0.20    0.06   73.23 -137.48
   185Q    0.45 |     0.23    0.16   35.40  -57.44
   186I    0.34 |     0.32    0.10   44.24  -28.70
   187K    0.68 |     0.17    0.05   59.41 -116.10
   188K    0.69 |     0.18    0.13   47.36  -67.93
   189A    0.31 |     0.26    0.12   59.11  -27.72
   190V    0.11 |     0.14    0.10   34.23   12.78
   191E    0.66 |     0.18    0.13   43.02 -120.22
   192L    0.32 |     0.28    0.09   41.15  -50.09
   193A    0.40 |     0.39    0.26   48.59  -42.58
   194K    0.69 |     0.18    0.09   51.53  -81.13
   195S    0.49 |     0.07    0.12   32.60    3.20
   196A    0.34 |     0.36    0.20   35.93  -23.50
   197G    0.75 |     0.57    0.46   74.64  -37.73
   198K    0.81 |     0.25    0.15   67.68  -65.42
   199E    0.76 |     0.18    0.13   80.22 -106.28
   200A    0.37 |     0.33    0.10   62.77  -38.37
   201Y    0.54 |     0.20    0.15   42.46  -10.42
   202V    0.09 |     0.13    0.13   36.91  -36.45
   203V    0.29 |     0.40    0.13   28.72   -8.19
   204P    0.13 |     0.19    0.14   30.19   -5.38
   205A    0.30 |     0.22    0.17   66.91  -62.89
   206D    0.82 |     0.38    0.28   42.37  -53.23
   207V    0.18 |     0.09    0.21   51.15   83.10
   208S    0.72 |     0.25    0.21   83.96  -95.49
   209S    0.73 |     0.18    0.31   95.25  -78.32
   210V    0.51 |     0.31    0.45   87.24  121.67
   211V    0.31 |     0.22    0.27   55.10   97.41
   212A    0.26 |     0.00    0.17  107.28  -37.53
   213D    0.68 |     0.00    0.36   97.84 -111.26
   214M    0.21 |     0.00    0.30   41.08   21.62
   215G    0.30 |     0.00    0.20   76.19    5.42
   216S    0.53 |     0.00    0.40   57.10  -43.16
   217L    0.21 |     0.00    0.31   40.74   59.61
   218V    0.08 |     0.00    0.18   44.82   65.69
   219T    0.50 |     0.00    0.29   63.16   -6.63
   220A    0.13 |     0.00    0.35   38.86   15.12
   221V    0.06 |     0.00    0.29   40.04    5.50
   222A    0.10 |     0.00    0.19   34.75   20.33
   223L    0.22 |     0.00    0.26   51.29   51.07
   224S    0.47 |     0.00    0.27   33.93   10.81
   225G    0.29 |     0.00    0.17   64.40   53.52
   226V    0.02 |     0.00    0.16   36.28   -5.57
   227L    0.17 |     0.00    0.13   43.04   30.67
   228D    0.52 |     0.00    0.13   31.91   -1.06
   229Y    0.43 |     0.00    0.21   65.51  -68.55
   230Y    0.38 |     0.00    0.30   28.64  -23.44
   231T    0.38 |     0.00    0.26   23.56  -12.14
   232V    0.06 |     0.00    0.26   54.19  -51.09
   233G    0.21 |     0.00    0.21   51.11  -40.27
   234R    0.53 |     0.00    0.27   28.37   37.32
   235K    0.53 |     0.00    0.10   22.31    6.18
   236I    0.11 |     0.00    0.36   27.75  -21.36
   237I    0.13 |     0.00    0.29   38.24   -5.50
   238N    0.39 |     0.00    0.64   12.02    2.74
   239A    0.13 |     0.00    0.52   32.99  -29.86
   240P    0.05 |     0.00    0.60   25.24  -24.12
   241K    0.59 |     0.00    0.48   21.34   -9.89
   242K    0.59 |     0.00    0.54   23.99  -34.90
   243M    0.22 |     0.00    0.53   28.14    9.33
   244I    0.17 |     0.00    0.50   47.92  -54.89
   245E    0.60 |     0.00    0.52   26.60  -36.37
   246Q    0.35 |     0.00    0.58   29.37  -48.67
   247Q    0.33 |     0.00    0.36   27.12    1.03
   248V    0.03 |     0.00    0.35   24.54    5.18
   249I    0.28 |     0.00    0.64   50.78   82.18
   250M    0.32 |     0.00    0.60   58.73   25.31
   251T    0.45 |     0.00    0.50   35.34  -19.46
   252L    0.31 |     0.00    0.59   56.33   68.52
   253Q    0.40 |     0.00    0.56   49.81  -59.09
   254T    0.54 |     0.00    0.70   49.75   -2.61
   255M    0.22 |     0.00    0.43   45.29  -33.27
   256A    0.29 |     0.00    0.59   78.57   24.11
   257S    0.57 |     0.00    0.64   49.55  -10.55
   258L    0.23 |     0.00    0.48   38.37   60.06
   259V    0.14 |     0.00    0.64   33.04   66.11
   260E    0.69 |     0.00    0.50   73.88  -92.64
   261T    0.46 |     0.00    0.68   22.02   -7.82
   262S    0.56 |     0.00    0.73   48.92  -55.99
   263G    0.25 |     0.00    0.56   35.52  -14.55
   264I    0.24 |     0.00    0.69   38.68   51.71
   265E    0.63 |     0.00    0.61   20.55   36.85
   266G    0.20 |     0.00    0.46   22.17   -7.75
   267M    0.21 |     0.00    0.54   34.97  -43.54
   268V    0.10 |     0.00    0.68   26.20   11.76
   269K    0.57 |     0.00    0.48   17.27  -23.97
   270A    0.09 |     0.00    0.43   20.76   -8.63
   271L    0.15 |     0.00    0.50   20.83  -16.55
   272N    0.43 |     0.00    0.52   36.47   -7.11
   273P    0.11 |     0.00    0.54   52.02  -31.65
   274E    0.61 |     0.00    0.48   27.11   -5.88
   275L    0.22 |     0.00    0.56   29.99   42.65
   276L    0.24 |     0.00    0.88   26.23   -0.66
   277I    0.24 |     0.00    0.55   39.60   90.15
   278R    0.55 |     0.00    0.55   33.05  -44.36
   279S    0.55 |     0.00    0.56   50.09  -12.78
   280A    0.11 |     0.00    0.40   27.54   -2.04
   281S    0.48 |     0.00    0.40   33.62   -3.78
   282S    0.52 |     0.00    0.40   44.30    9.06
   283M    0.18 |     0.00    0.46   24.47  -17.80
   284K    0.62 |     0.00    0.69   20.33  -27.01
   285L    0.19 |     0.00    0.74   14.30   11.42
   286L    0.17 |     0.00    0.64   14.26    4.42
   287D    0.62 |     0.00    0.64   26.84   30.44
   288R    0.71 |     0.00    0.79   59.74   28.26
   289Q    0.40 |     0.00    0.64   43.00  -47.84
   290K    0.64 |     0.00    0.56   47.87  -80.33
   291D    0.66 |     0.00    0.88   30.24   16.28
   292L    0.22 |     0.00    0.79   23.53   -2.17
   293D    0.67 |     0.00    0.82   44.59  -19.62
   294A    0.25 |     0.00    0.81   58.64  -22.85
   295A    0.19 |     0.00    0.56   53.76  -21.74
   296L    0.32 |     0.00    1.00   41.18   18.51
   297E    0.67 |     0.00    0.79   31.28   -7.88
   298I    0.20 |     0.00    0.88   22.84   -7.62
   299L    0.24 |     0.00    0.72   42.20  -39.06
   300Q    0.47 |     0.00    0.93   46.44  -44.32
   301N    0.51 |     0.00    0.88   37.72   23.11
   302L    0.21 |     0.00    0.64   32.16  -20.73
   303D    0.75 |     0.00    0.76   86.02  -49.14
   304E    0.63 |     0.00    0.64   31.93  -39.89
   305T    0.47 |     0.00    0.55   36.77  -11.48
   306L    0.27 |     0.00    0.48   50.58   70.28
   307K    0.64 |     0.00    0.64   44.79  -82.91
   308A    0.15 |     0.00    0.73   21.10   -5.99
   309E    0.64 |     0.00    0.69   28.46  -29.19
   310V    0.12 |     0.00    0.81   22.95   17.94
   311E    0.62 |     0.00    0.48   36.63  -35.57
   312K    0.60 |     0.00    0.43   40.64  -72.87
   313A    0.30 |     0.00    0.71   87.22  -42.34
   314E    0.63 |     0.00    0.52   46.86  -82.53
   315I    0.27 |     0.00    0.64   48.90   76.71
   316K    0.64 |     0.00    0.64   39.18  -59.05
   317P    0.09 |     0.00    0.44   51.05  -26.66
   318T    0.57 |     0.00    0.79   56.72   -5.31
   319T    0.56 |     0.00    0.72   57.16   -0.45
   320L    0.32 |     0.00    0.79   49.90   64.16
   321V    0.23 |     0.00    0.64   68.42   56.60
   322A    0.21 |     0.00    0.79   53.11  -75.55
   323A    0.24 |     0.00    0.79   48.37    8.22
   324Q    0.40 |     0.00    0.79   30.43  -37.12
   325S    0.57 |     0.00    0.74   34.85   25.78
   326L    0.24 |     0.00    0.64   43.68  -20.68
   327V    0.19 |     0.00    0.95   38.74   32.01
   328K    0.64 |     0.00    0.74   20.05    3.83
   329E    0.82 |     0.00    0.79   68.36   75.99
   330I    0.29 |     0.00    0.95   46.66   15.78
   331K    0.65 |     0.00    0.82   21.63   -8.78
   332T    0.53 |     0.00    0.95   27.31    1.17
   333L    0.28 |     0.00    0.88   31.29   35.60
   334I    0.23 |     0.00    0.74   32.56   45.02
   335G    0.24 |     0.00    0.64   23.99   -8.73
   336G    0.30 |     0.00    0.95   26.47   -9.78
   337A    0.25 |     0.00    0.82   48.71   18.94
   338A    0.25 |     0.00    0.79   66.89  -67.23
   339A    0.19 |     0.00    0.79   33.12   -1.85
   340E    0.70 |     0.00    0.74   63.87 -102.64
   341G    0.37 |     0.00    0.79   67.85  -30.45
   342A    0.21 |     0.00    0.74   41.21    3.05
   343I    0.27 |     0.00    0.64   44.60   88.97
   344K    0.68 |     0.00    0.64   51.25  -50.38
   345R    0.67 |     0.00    0.64   63.07  -13.82
   346S    0.62 |     0.00    0.79   54.35    8.42
   347A    0.23 |     0.00    0.95   34.76    2.50
   348R    0.69 |     0.00    0.88   60.73  -33.16
   349K    0.70 |     0.00    0.64   53.01  -13.32
   350L    0.30 |     0.00    0.79   40.66   61.61
   351F    0.31 |     0.00    0.64   37.56   40.51
   352E    0.69 |     0.00    0.88   44.54  -72.78
   353H    0.57 |     0.00    0.64   23.75  -29.32
----------------------------------------------------------------------
----------------------------------------------------------------------


HMD PARALOG1 Mk_AV19 (RC)
----------------------------------------------------------------------
The top 10 highest scoring residues are 83_E (0.87), 112_C (0.72),
116_T (0.79), 143_H (1.00), 151_E (0.87), 153_H (0.73), 154_R (0.70),
156_Y (0.71), 186_K (0.77), 204_S (0.74).
Residue     MFS | HMM          SSR  RAPDF   RAPDF     
                | relative          spread  differ
                | entropy                               
----------------------------------------------------------------------
     1M    0.14 |     0.00    0.05   34.19   10.07
     2A    0.15 |     0.00    0.19   56.51   17.85
     3T    0.33 |     0.00    0.10   27.90   -9.15
     4V    0.08 |     0.00    0.04   81.02  -92.75
     5A    0.12 |     0.00    0.12   69.37  -80.13
     6V    0.18 |     0.00    0.09  142.29 -191.31
     7L    0.25 |     0.00    0.06  125.81 -164.04
     8G    0.12 |     0.00    0.00   30.18  -39.42
     9F    0.18 |     0.00    0.16   46.66  -66.29
    10G    0.22 |     0.00    0.02   67.02  -23.22
    11N    0.32 |     0.00    0.16   40.23  -29.99
    12Q    0.28 |     0.00    0.09   41.00  -31.49
    13R    0.47 |     0.00    0.23   52.26  -71.84
    14L    0.20 |     0.00    0.13   57.11   56.81
    15Y    0.38 |     0.00    0.20   46.39   -3.43
    16E    0.50 |     0.00    0.25   42.38  -81.99
    17R    0.45 |     0.00    0.17   39.21  -44.17
    18I    0.26 |     0.00    0.25   72.61  104.41
    19G    0.20 |     0.00    0.15   44.60   11.57
    20A    0.07 |     0.00    0.07   32.51    3.59
    21A    0.10 |     0.00    0.13   44.43    1.27
    22E    0.49 |     0.00    0.17   35.05  -49.00
    23K    0.53 |     0.00    0.09   77.14 -143.74
    24L    0.18 |     0.00    0.13   46.77   61.49
    25G    0.23 |     0.00    0.08   76.02  -58.47
    26G    0.25 |     0.00    0.08   75.40  -23.10
    27E    0.55 |     0.00    0.09   64.35  -38.49
    28P    0.00 |     0.00    0.06   48.74  -82.94
    29P    0.31 |     0.37    0.10   70.87  -44.49
    30F    0.45 |     0.35    0.12   58.78  -25.14
    31G    0.46 |     0.44    0.05   63.07  -89.12
    32G    0.60 |     0.55    0.07  101.04 -124.06
    33A    0.24 |     0.28    0.06   37.39  -30.61
    34A    0.25 |     0.31    0.09   27.81  -17.87
    35M    0.43 |     0.35    0.08   89.24 -130.49
    36A    0.42 |     0.41    0.12   72.53  -22.98
    37I    0.23 |     0.14    0.10   46.88   41.68
    38E    0.61 |     0.13    0.08   41.23   21.48
    39F    0.30 |     0.21    0.08   59.50 -127.77
    40A    0.23 |     0.26    0.07   32.01    9.84
    41E    0.58 |     0.12    0.05   47.46  -47.44
    42A    0.20 |     0.12    0.05   55.38    9.18
    43G    0.36 |     0.30    0.12   39.24  -21.98
    44H    0.50 |     0.14    0.05   22.94  -16.63
    45D    0.51 |     0.15    0.03   17.06    9.47
    46V    0.29 |     0.29    0.09   98.12 -127.36
    47V    0.11 |     0.16    0.07   42.44  -74.14
    48L    0.39 |     0.25    0.04  100.80  -77.10
    49A    0.25 |     0.15    0.04   93.05 -111.25
    50D    0.67 |     0.28    0.06   44.30   15.90
    51P    0.15 |     0.18    0.03   57.18  -44.78
    52N    0.44 |     0.13    0.02   66.00  -53.19
    53L    0.26 |     0.09    0.04   65.49   43.13
    54S    0.47 |     0.06    0.03   62.19  -32.13
    55E    0.57 |     0.08    0.04   64.63  -76.62
    56Q    0.51 |     0.24    0.06   84.01  -69.62
    57D    0.61 |     0.20    0.03   66.96  -86.62
    58P    0.08 |     0.13    0.02   44.56  -60.11
    59E    0.60 |     0.19    0.04   46.27  -81.11
    60H    0.61 |     0.16    0.07   51.38   32.30
    61V    0.16 |     0.20    0.07   39.01    3.32
    62D    0.57 |     0.18    0.04   35.63   -3.85
    63R    0.52 |     0.14    0.08   41.35  -65.03
    64V    0.25 |     0.36    0.20   31.48  -28.81
    65A    0.13 |     0.12    0.06   39.34  -52.65
    66D    0.60 |     0.22    0.05   41.32  -22.01
    67A    0.19 |     0.21    0.13   26.10   -2.84
    68G    0.59 |     0.60    0.17   51.93  -17.13
    69V    0.20 |     0.29    0.07   30.89   29.58
    70E    0.60 |     0.13    0.06   35.10   47.29
    71L    0.18 |     0.10    0.13   25.48   25.06
    72T    0.51 |     0.12    0.08   84.79  -67.25
    73E    0.50 |     0.09    0.06   17.29  -25.70
    74D    0.67 |     0.27    0.04   57.54  -18.28
    75D    0.64 |     0.15    0.13   51.40   71.77
    76A    0.16 |     0.09    0.09   47.32   -3.53
    77Q    0.41 |     0.21    0.07   47.49  -44.47
    78A    0.27 |     0.20    0.16   83.88 -112.02
    79V    0.22 |     0.30    0.09   38.00   -0.61
    80E    0.57 |     0.09    0.07   54.97  -68.88
    81G    0.27 |     0.14    0.07   47.43  -27.18
    82A    0.42 |     0.39    0.20   91.04 -100.24
    83E    0.87 |     0.56    0.25   40.70  -51.19
    84M    0.35 |     0.31    0.06   59.32 -102.67
    85V    0.41 |     0.49    0.13  101.32 -171.02
    86V    0.41 |     0.39    0.04  132.38 -155.61
    87L    0.44 |     0.32    0.19   90.35  -57.05
    88F    0.43 |     0.35    0.10   66.04  -79.69
    89T    0.57 |     0.34    0.08   40.52  -24.99
    90P    0.69 |     0.71    1.00   80.25  -56.89
    91F    0.47 |     0.29    0.32   49.53   83.97
    92G    0.27 |     0.12    0.14   43.51   -3.32
    93A    0.26 |     0.14    0.14   68.43   18.08
    94T    0.47 |     0.21    0.13   30.33  -19.75
    95G    0.20 |     0.07    0.10   39.54  -43.38
    96G    0.28 |     0.11    0.05   55.76    9.16
    97I    0.29 |     0.26    0.13   39.17   35.76
    98I    0.29 |     0.25    0.16   49.58  -28.95
    99R    0.51 |     0.14    0.04   40.59  -57.80
   100E    0.62 |     0.20    0.07   48.80  -72.16
   101I    0.35 |     0.40    0.08   49.15  -60.27
   102A    0.14 |     0.14    0.12   31.55  -35.25
   103S    0.61 |     0.29    0.08   55.98   -9.19
   104H    0.60 |     0.18    0.09   54.71  -40.45
   105L    0.35 |     0.31    0.17   44.51   -1.18
   106E    0.64 |     0.19    0.08   57.23  -44.00
   107E    0.68 |     0.20    0.07   60.31    2.28
   108G    0.32 |     0.21    0.07   41.02   12.61
   109A    0.31 |     0.24    0.10   91.83 -100.49
   110V    0.27 |     0.35    0.13   58.93  -88.78
   111V    0.44 |     0.43    0.04  128.09 -139.17
   112C    0.72 |     0.37    0.13  110.34  -53.77
   113P    0.57 |     0.65    0.47   77.76  -40.84
   114T    0.65 |     0.34    0.17   73.36  -34.70
   115C    0.68 |     0.45    0.13   71.15  -37.78
   116T    0.79 |     0.61    0.16   57.79  -29.86
   117S    0.69 |     0.38    0.07   74.26  -66.22
   118S    0.69 |     0.48    0.31   22.30  -16.48
   119A    0.20 |     0.14    0.06   64.12  -56.78
   120F    0.29 |     0.07    0.10   51.22   83.75
   121E    0.70 |     0.33    0.12   28.12    3.07
   122I    0.25 |     0.20    0.12   43.98   -7.84
   123H    0.54 |     0.09    0.06   44.00    2.36
   124E    0.58 |     0.14    0.08   33.47    3.34
   125S    0.49 |     0.18    0.09   38.54  -32.10
   126L    0.21 |     0.13    0.06   50.09  -42.75
   127Y    0.54 |     0.19    0.06   66.94   51.61
   128E    0.56 |     0.07    0.05   45.72   -8.96
   129A    0.18 |     0.14    0.05   57.97  -81.97
   130G    0.31 |     0.14    0.05   64.66   -1.19
   131L    0.18 |     0.14    0.03   22.88   17.16
   132E    0.58 |     0.16    0.05   37.33  -39.35
   133V    0.15 |     0.12    0.08   45.76   61.69
   134P    0.13 |     0.26    0.07   15.96   -1.35
   135E    0.63 |     0.16    0.01   53.71    5.33
   136A    0.16 |     0.20    0.06   17.77    7.99
   137V    0.22 |     0.27    0.10   60.22  -70.88
   138G    0.36 |     0.21    0.06   70.93  -37.26
   139V    0.37 |     0.45    0.15   63.37  -25.31
   140M    0.43 |     0.42    0.11   62.83 -104.60
   141P    0.30 |     0.39    0.15   67.31  -98.58
   142A    0.25 |     0.27    0.12   32.22   12.99
   143H    1.00 |     0.76    0.60   41.17  -75.72
   144P    0.69 |     0.78    0.64  102.04 -136.02
   145A    0.38 |     0.35    0.11   77.26  -26.53
   146G    0.31 |     0.22    0.12   48.56  -75.07
   147I    0.39 |     0.42    0.01   42.23   44.74
   148P    0.26 |     0.40    0.17   33.37  -31.89
   149G    0.62 |     0.53    0.32   68.12   12.29
   150T    0.54 |     0.23    0.11   49.81   -3.57
   151E    0.87 |     0.41    0.24   84.36  -61.80
   152N    0.41 |     0.15    0.11   45.27  -43.88
   153H    0.73 |     0.21    0.21   98.24  -64.02
   154R    0.70 |     0.33    0.14   67.96  -68.40
   155A    0.34 |     0.23    0.11   91.60  -19.40
   156Y    0.71 |     0.37    0.18   94.12  -15.92
   157I    0.31 |     0.11    0.08   77.81  117.20
   158T    0.49 |     0.16    0.11   52.01  -15.56
   159A    0.33 |     0.22    0.10   86.68  -15.88
   160R    0.53 |     0.12    0.14   37.61   -5.62
   161G    0.27 |     0.19    0.12   38.34  -65.07
   162T    0.53 |     0.24    0.16   51.25  -38.57
   163G    0.30 |     0.25    0.17   20.90   -2.16
   164N    0.56 |     0.32    0.17   52.44  -33.14
   165G    0.38 |     0.35    0.21   23.87   -2.59
   166T    0.46 |     0.10    0.10   65.96  -69.22
   167V    0.14 |     0.19    0.05   28.60   44.13
   168L    0.22 |     0.06    0.08   46.41   80.15
   169A    0.30 |     0.18    0.14   90.35  -49.34
   170T    0.50 |     0.18    0.08   57.00  -26.96
   171E    0.60 |     0.13    0.08   62.90  -95.39
   172E    0.61 |     0.17    0.07   63.26 -117.29
   173Q    0.37 |     0.18    0.18   32.95  -58.13
   174A    0.29 |     0.22    0.08   65.09   10.78
   175E    0.68 |     0.20    0.04   84.33 -103.29
   176L    0.27 |     0.12    0.07   59.02   41.37
   177V    0.23 |     0.30    0.13   37.13    7.55
   178E    0.64 |     0.10    0.07   82.19  -65.48
   179E    0.59 |     0.12    0.08   55.33  -53.06
   180V    0.26 |     0.31    0.06   59.22  -13.38
   181L    0.39 |     0.42    0.16   28.36   13.65
   182S    0.61 |     0.18    0.04   99.97  -62.63
   183S    0.47 |     0.13    0.11   41.45  -47.36
   184T    0.50 |     0.20    0.08   48.74  -16.99
   185G    0.61 |     0.48    0.40   87.58  -60.33
   186K    0.77 |     0.28    0.14   84.60  -47.48
   187E    0.65 |     0.10    0.07   87.77  -64.19
   188V    0.29 |     0.22    0.16   69.68   80.40
   189F    0.34 |     0.13    0.12   53.36   67.41
   190E    0.56 |     0.08    0.11   44.90  -44.53
   191L    0.48 |     0.39    0.17   63.93   72.22
   192P    0.17 |     0.19    0.09   60.08  -47.22
   193H    0.58 |     0.21    0.13   38.99  -49.89
   194V    0.19 |     0.12    0.10   58.49   80.10
   195E    0.62 |     0.15    0.12   52.03  -43.70
   196L    0.56 |     0.62    0.19   36.39   64.84
   197V    0.34 |     0.46    0.34   26.07   25.66
   198S    0.47 |     0.10    0.14   36.06    5.44
   199V    0.19 |     0.22    0.18   37.31   25.05
   200V    0.22 |     0.28    0.18   33.04   22.75
   201G    0.42 |     0.39    0.20   39.48  -29.40
   202D    0.52 |     0.07    0.22   29.18   24.24
   203L    0.32 |     0.25    0.12   41.58   51.61
   204S    0.74 |     0.46    0.40   49.12  -55.49
   205V    0.50 |     0.60    0.32   54.20   32.47
   206V    0.29 |     0.32    0.25   42.92   57.96
   207L    0.53 |     0.41    0.25   69.35   93.06
   208L    0.46 |     0.44    0.29   38.39   44.36
   209K    0.63 |     0.21    0.07   31.43   23.43
   210R    0.62 |     0.28    0.10   38.96  -14.74
   211V    0.20 |     0.24    0.10   40.04   17.22
   212I    0.29 |     0.24    0.06   45.72   40.27
   213E    0.58 |     0.17    0.06   46.70  -99.71
   214A    0.23 |     0.23    0.09   40.06    5.00
   215L    0.36 |     0.41    0.04   28.07   14.69
   216K    0.59 |     0.16    0.10   49.22  -99.49
   217E    0.57 |     0.20    0.07   20.88  -30.21
   218F    0.41 |     0.21    0.07   55.49  133.24
   219C    0.44 |     0.20    0.08   24.44   16.02
   220A    0.14 |     0.15    0.15   23.66  -23.99
   221V    0.09 |     0.11    0.13   27.74   26.33
   222K    0.55 |     0.11    0.07   28.04    0.79
   223A    0.11 |     0.13    0.10   16.84   -5.41
   224L    0.18 |     0.13    0.10   22.02    9.60
   225G    0.31 |     0.29    0.16   17.02  -18.40
   226A    0.14 |     0.13    0.15   30.12  -36.28
   227P    0.11 |     0.20    0.16   17.31    0.06
   228Q    0.39 |     0.16    0.17   40.10  -29.09
   229E    0.59 |     0.21    0.11   22.24  -36.67
   230M    0.24 |     0.17    0.16   26.00    3.32
   231I    0.35 |     0.29    0.19   56.77   21.69
   232D    0.57 |     0.10    0.13   39.05   63.59
   233R    0.56 |     0.23    0.16   34.23  -74.45
   234Q    0.37 |     0.17    0.17   23.94   -9.55
   235A    0.24 |     0.23    0.18   44.10  -41.97
   236M    0.26 |     0.17    0.18   33.97  -15.83
   237M    0.36 |     0.21    0.27   57.42   13.73
   238T    0.48 |     0.19    0.20   37.15  -13.97
   239L    0.37 |     0.26    0.21   53.09   51.98
   240A    0.22 |     0.13    0.20   51.76    5.53
   241T    0.53 |     0.19    0.24   51.85   -3.96
   242L    0.23 |     0.21    0.12   23.40   -9.43
   243A    0.30 |     0.34    0.23   30.29    0.03
   244A    0.27 |     0.20    0.24   52.02    9.99
   245L    0.33 |     0.33    0.28   25.42  -20.25
   246I    0.29 |     0.27    0.32   35.04  -28.70
   247E    0.66 |     0.27    0.23   25.74  -14.52
   248A    0.18 |     0.16    0.22   28.26   -1.02
   249G    0.40 |     0.25    0.32   48.97   28.32
   250G    0.15 |     0.00    0.22   15.61   29.43
   251I    0.14 |     0.00    0.26   46.15  -18.49
   252G    0.25 |     0.00    0.25   90.03 -139.38
   253G    0.14 |     0.00    0.21   19.22   -4.81
   254L    0.15 |     0.00    0.29   27.54   28.72
   255L    0.22 |     0.00    0.34   47.94   74.14
   256E    0.60 |     0.00    0.27   68.30  -15.26
   257T    0.38 |     0.00    0.22   37.98   -2.09
   258L    0.15 |     0.00    0.36   26.92    3.86
   259D    0.52 |     0.00    0.26   49.42   -2.23
   260E    0.66 |     0.00    0.32   88.47   13.88
   261E    0.55 |     0.00    0.27   48.98   -9.61
   262A    0.09 |     0.00    0.30   24.54   11.95
   263I    0.16 |     0.00    0.29   35.42   66.15
   264E    0.58 |     0.00    0.29   64.88  -28.83
   265A    0.27 |     0.00    0.21  133.08 -116.00
   266S    0.43 |     0.00    0.38   32.32    2.62
   267Y    0.42 |     0.00    0.29   60.64    2.94
   268S    0.46 |     0.00    0.17   60.73   -3.64
   269N    0.41 |     0.00    0.23   68.20  -14.02
   270M    0.16 |     0.00    0.20   38.94  -35.58
   271E    0.49 |     0.00    0.17   30.04  -21.48
   272P    0.03 |     0.00    0.21   23.19   49.67
   273F    0.20 |     0.00    0.29   52.65 -100.13
   274V    0.00 |     0.00    0.21   22.02  -17.60
   275D    0.45 |     0.00    0.08   30.27    2.75
   276G    0.16 |     0.00    0.13   28.46   12.49
   277V    0.00 |     0.00    0.13   22.65    4.22
   278E    0.53 |     0.00    0.09   42.57   35.34
   279E    0.49 |     0.00    0.14   25.19    7.75
   280P    0.00 |     0.00    0.25   19.74   -7.84
   281E    0.47 |     0.00    0.19   17.16    2.26
   282G    0.29 |     0.00    0.17   96.26  -63.93
   283E    0.51 |     0.00    0.27   43.88  -74.38
   284P    0.06 |     0.00    0.33   38.32   -5.93
   285V    0.06 |     0.00    0.28   33.85   33.51
   286E    0.49 |     0.00    0.27   27.07  -30.73
   287R    0.44 |     0.00    0.22   31.53  -39.64
   288F    0.18 |     0.00    0.24   32.19  -16.63
   289V    0.02 |     0.00    0.24   21.51   22.25
   290V    0.10 |     0.00    0.26   46.32   61.29
   291L    0.18 |     0.00    0.27   36.30   51.73
   292P    0.01 |     0.00    0.25   17.97   23.27
   293G    0.17 |     0.00    0.29   24.07    8.22
   294E    0.50 |     0.00    0.21   34.09  -32.90
   295A    0.21 |     0.00    0.25   81.91   -5.01
   296T    0.37 |     0.00    0.31   27.09    1.04
   297R    0.43 |     0.00    0.21   32.85  -53.07
   298E    0.51 |     0.00    0.25   44.64  -70.81
   299A    0.17 |     0.00    0.30   60.36   -3.88
   300V    0.08 |     0.00    0.21   39.27   57.76
   301I    0.17 |     0.00    0.28   43.62   60.12
   302E    0.54 |     0.00    0.31   47.78  -47.69
   303L    0.22 |     0.00    0.51   42.04   33.97
   304V    0.04 |     0.00    0.21   29.77   21.77
   305G    0.23 |     0.00    0.36   36.41   40.73
   306E    0.53 |     0.00    0.29   49.09  -74.98
   307R    0.46 |     0.00    0.30   38.65  -63.28
   308G    0.17 |     0.00    0.26   21.04   22.91
   309W    0.27 |     0.00    0.50   58.47   13.34
   310R    0.52 |     0.00    0.26   77.69 -106.68
   311T    0.41 |     0.00    0.40   48.75  -40.25
   312V    0.12 |     0.00    0.51   38.75   54.01
   313R    0.48 |     0.00    0.33   43.51  -60.50
   314M    0.25 |     0.00    0.28   65.45   19.61
   315R    0.50 |     0.00    0.54   32.71  -19.75
   316A    0.18 |     0.00    0.72   34.57    0.04
   317W    0.24 |     0.00    0.84   33.50  -42.41
   318V    0.17 |     0.00    0.71   50.81   19.53
   319D    0.58 |     0.00    0.64   51.12  -13.51
   320L    0.20 |     0.00    0.46   37.34   28.84
   321Y    0.38 |     0.00    0.46   32.25  -12.58
   322K    0.65 |     0.00    0.88   54.99  -34.21
   323K    0.58 |     0.00    0.64   47.37  -68.28
   324H    0.53 |     0.00    0.64   30.29  -18.78
----------------------------------------------------------------------
----------------------------------------------------------------------


HMD PARALOG1 Mth_dH (RC)
----------------------------------------------------------------------
The top 10 highest scoring residues are 47_H (0.85), 53_E (0.89),
80_E (0.79), 86_E (0.89), 117_N (0.97), 119_C (1.00), 120_T (0.97),
145_S (0.80), 147_H (0.96), 198_D (0.82).
Residue     MFS | HMM          SSR  RAPDF   RAPDF     
                | relative          spread  differ
                | entropy                               
----------------------------------------------------------------------
     1M    0.26 |     0.00    0.11   66.74   37.67
     2S    0.50 |     0.00    0.34   45.27  -28.56
     3T    0.50 |     0.00    0.18   69.32   -8.31
     4M    0.17 |     0.00    0.16   37.26   12.83
     5K    0.61 |     0.00    0.06   57.67  -19.15
     6V    0.03 |     0.00    0.09   70.50 -105.16
     7A    0.09 |     0.00    0.11   60.65  -76.50
     8V    0.07 |     0.00    0.07   83.43 -107.89
     9Y    0.38 |     0.00    0.11   48.73  -54.44
    10G    0.12 |     0.00    0.00   30.86  -35.71
    11A    0.09 |     0.00    0.12   46.25   -5.83
    12G    0.15 |     0.00    0.00   41.13  -29.82
    13N    0.35 |     0.00    0.20   29.35  -15.49
    14Q    0.30 |     0.00    0.07   38.60  -10.67
    15K    0.74 |     0.00    0.79   66.93  -80.62
    16L    0.36 |     0.00    0.68   63.76   89.85
    17Y    0.49 |     0.00    0.68   40.86  -13.49
    18V    0.16 |     0.00    0.62   45.83   69.93
    19D    0.62 |     0.00    0.62   42.79  -42.31
    20Q    0.39 |     0.00    0.68   30.20  -22.85
    21L    0.24 |     0.00    0.68   36.70    8.64
    22N    0.40 |     0.00    0.60   21.56   -6.97
    23L    0.21 |     0.00    0.56   30.20   37.84
    24P    0.05 |     0.00    0.35   46.57  -28.60
    25E    0.64 |     0.00    0.62   36.05  -58.99
    26K    0.67 |     0.00    0.56   50.14  -58.63
    27Y    0.52 |     0.00    0.44   65.61    9.86
    28G    0.26 |     0.00    0.40   51.00  -18.05
    29G    0.22 |     0.00    0.33   43.02  -26.41
    30E    0.58 |     0.00    0.31   29.11  -30.39
    31A    0.04 |     0.00    0.25   16.54   -6.12
    32P    0.04 |     0.00    0.21   44.64    8.10
    33Y    0.38 |     0.00    0.25   29.39   -5.13
    34G    0.18 |     0.00    0.09   43.61  -23.54
    35G    0.74 |     0.66    0.06   72.08  -61.47
    36S    0.71 |     0.16    0.08   83.20   27.61
    37R    0.70 |     0.29    0.14   29.95  -40.95
    38M    0.60 |     0.54    0.15   58.95  -56.43
    39A    0.59 |     0.55    0.15   94.52 -119.99
    40I    0.19 |     0.10    0.11   42.40    1.07
    41E    0.73 |     0.24    0.18   33.85  -51.08
    42F    0.45 |     0.35    0.21   46.54  -87.77
    43A    0.20 |     0.15    0.12   41.88   -0.92
    44E    0.74 |     0.22    0.11   42.84  -34.15
    45A    0.38 |     0.27    0.18   77.84  -38.41
    46G    0.61 |     0.52    0.28   44.01  -33.37
    47H    0.85 |     0.40    0.15   34.70   27.37
    48D    0.63 |     0.13    0.08   27.28   46.56
    49V    0.43 |     0.44    0.17   86.14 -101.69
    50V    0.05 |     0.11    0.09   37.23  -56.97
    51L    0.32 |     0.22    0.06   68.60  -87.87
    52A    0.34 |     0.27    0.10   77.88  -75.06
    53E    0.89 |     0.33    0.09   45.04   81.73
    54P    0.16 |     0.18    0.06   47.30   20.21
    55A    0.26 |     0.18    0.05   66.05  -21.25
    56R    0.62 |     0.14    0.07   54.23  -65.80
    57D    0.65 |     0.20    0.04   33.75  -23.74
    58M    0.28 |     0.08    0.06   56.98   31.81
    59L    0.24 |     0.17    0.06   26.69   37.29
    60D    0.58 |     0.13    0.05   26.74  -17.52
    61D    0.58 |     0.10    0.05   29.94  -10.13
    62A    0.21 |     0.22    0.07   29.56    7.71
    63H    0.54 |     0.09    0.07   22.82  -15.88
    64W    0.17 |     0.10    0.07   27.10  -37.90
    65K    0.60 |     0.11    0.05   32.78  -53.01
    66V    0.07 |     0.10    0.06   29.94   32.69
    67V    0.11 |     0.16    0.11   34.77   -9.23
    68E    0.59 |     0.09    0.07   30.78  -55.03
    69D    0.65 |     0.18    0.08   32.40  -17.17
    70A    0.09 |     0.06    0.09   43.79  -66.22
    71G    0.53 |     0.46    0.25   23.42   24.80
    72V    0.20 |     0.21    0.09   69.08  -91.83
    73T    0.44 |     0.09    0.07   29.72   10.65
    74V    0.11 |     0.12    0.09   55.71  -50.99
    75T    0.53 |     0.19    0.12   35.38  -19.25
    76D    0.61 |     0.10    0.08   48.98  -56.51
    77N    0.57 |     0.28    0.08   51.42  -58.28
    78D    0.65 |     0.14    0.13   32.56   39.43
    79A    0.25 |     0.12    0.12   68.20   -5.04
    80E    0.79 |     0.30    0.11   40.39  -51.61
    81A    0.41 |     0.35    0.27   70.64  -79.18
    82A    0.30 |     0.34    0.11   35.80  -56.24
    83S    0.57 |     0.16    0.06   48.19  -33.11
    84E    0.75 |     0.26    0.09   43.41  -57.79
    85A    0.44 |     0.39    0.24   76.67  -95.70
    86E    0.89 |     0.48    0.15   22.09  -26.99
    87I    0.33 |     0.25    0.10   74.98 -105.84
    88A    0.57 |     0.47    0.19   89.71  -34.01
    89V    0.43 |     0.44    0.06   98.33 -117.17
    90L    0.30 |     0.24    0.14   31.50    7.20
    91F    0.52 |     0.40    0.18   43.65   -9.12
    92T    0.77 |     0.34    0.12   86.04  -48.21
    93P    0.63 |     0.62    0.36   95.95  -87.12
    94F    0.55 |     0.16    0.19   95.81  122.34
    95G    0.48 |     0.22    0.18   98.89  -75.55
    96K    0.65 |     0.11    0.09   39.29  -26.11
    97K    0.78 |     0.22    0.15   68.52 -105.10
    98T    0.66 |     0.24    0.15   62.07   -3.50
    99F    0.30 |     0.15    0.12   30.38   22.75
   100E    0.69 |     0.14    0.08   70.39 -144.34
   101I    0.52 |     0.42    0.11   63.96   54.16
   102A    0.34 |     0.22    0.11   75.73  -15.30
   103K    0.68 |     0.14    0.09   60.28 -103.09
   104N    0.56 |     0.20    0.15   65.56  -52.39
   105I    0.38 |     0.33    0.11   50.85   -7.99
   106T    0.58 |     0.14    0.15   73.62  -55.19
   107N    0.51 |     0.19    0.08   49.46  -35.08
   108H    0.65 |     0.14    0.09   46.93  -16.47
   109L    0.29 |     0.26    0.12   35.29  -53.20
   110P    0.19 |     0.17    0.08   75.22  -60.72
   111E    0.71 |     0.20    0.08   37.48  -32.08
   112G    0.44 |     0.33    0.17   42.56  -16.57
   113A    0.29 |     0.25    0.12   60.02  -76.31
   114V    0.25 |     0.34    0.14   40.72  -49.81
   115I    0.46 |     0.32    0.13  112.46 -156.79
   116A    0.45 |     0.28    0.16  105.17  -46.37
   117N    0.97 |     0.57    0.64   67.35  -10.54
   118T    0.65 |     0.24    0.18   68.16  -57.42
   119C    1.00 |     0.39    0.27  131.25   77.61
   120T    0.97 |     0.44    0.33  116.68  -48.13
   121V    0.35 |     0.34    0.17   51.35   50.35
   122S    0.63 |     0.22    0.24   32.95    5.51
   123P    0.14 |     0.16    0.12   47.77  -19.09
   124V    0.10 |     0.09    0.10   44.07   26.68
   125V    0.13 |     0.18    0.09   43.15  -45.50
   126L    0.27 |     0.11    0.06   90.95 -144.86
   127Y    0.48 |     0.11    0.09   48.21  -22.26
   128Y    0.56 |     0.24    0.11   35.49   -1.71
   129V    0.15 |     0.14    0.10   67.46  -83.99
   130L    0.21 |     0.12    0.07   56.19  -82.30
   131E    0.68 |     0.13    0.08   43.47  -17.16
   132R    0.60 |     0.17    0.07   28.93  -22.33
   133E    0.65 |     0.12    0.09   64.08 -151.38
   134L    0.28 |     0.08    0.08   62.51   57.26
   135R    0.62 |     0.15    0.08   51.32  -61.81
   136R    0.74 |     0.09    0.08   85.04   66.78
   137D    0.59 |     0.08    0.09   47.04  -47.25
   138R    0.74 |     0.14    0.09   75.36   24.75
   139K    0.64 |     0.12    0.07   46.87  -89.88
   140D    0.58 |     0.08    0.09   39.74  -30.56
   141L    0.19 |     0.12    0.10   40.98  -64.11
   142G    0.32 |     0.17    0.13   56.47  -69.84
   143I    0.37 |     0.27    0.08   90.86 -139.59
   144A    0.41 |     0.29    0.21   84.00  -44.94
   145S    0.80 |     0.31    0.17   70.60   29.94
   146M    0.49 |     0.28    0.26   91.32  -96.17
   147H    0.96 |     0.50    0.33   67.73 -132.47
   148P    0.40 |     0.45    0.30   56.60  -60.33
   149A    0.43 |     0.29    0.16   83.86   -2.51
   150A    0.40 |     0.30    0.18   62.49   28.39
   151V    0.29 |     0.28    0.10   49.31   69.32
   152P    0.12 |     0.16    0.13   46.46  -43.11
   153G    0.45 |     0.29    0.32   59.85  -96.68
   154T    0.72 |     0.30    0.28   63.41  -38.19
   155P    0.17 |     0.17    0.11   72.38  -91.77
   156Q    0.46 |     0.14    0.14   62.20  -51.13
   157H    0.73 |     0.19    0.22   61.15  -57.83
   158G    0.36 |     0.16    0.27   54.81  -32.55
   159H    0.74 |     0.23    0.33   41.71  -29.21
   160Y    0.69 |     0.20    0.24   66.83   98.73
   161V    0.26 |     0.26    0.18   70.75  -76.71
   162I    0.49 |     0.33    0.16   86.29    3.81
   163G    0.34 |     0.15    0.16   62.26  -51.69
   164G    0.41 |     0.29    0.26   37.25  -26.79
   165H    0.61 |     0.17    0.17   18.12   -8.41
   166S    0.58 |     0.11    0.13   55.50   -5.39
   167S    0.65 |     0.22    0.12   54.08  -30.98
   168S    0.66 |     0.18    0.15   68.19  -21.82
   169E    0.77 |     0.16    0.26   45.67   47.44
   170L    0.23 |     0.12    0.18   33.41    9.66
   171D    0.62 |     0.13    0.15   37.12  -39.91
   172I    0.24 |     0.11    0.17   63.75  -32.37
   173A    0.22 |     0.19    0.13   42.95  -36.53
   174T    0.58 |     0.21    0.06   54.06  -25.70
   175D    0.67 |     0.20    0.07   38.72  -30.58
   176E    0.73 |     0.21    0.06   57.81 -103.81
   177Q    0.45 |     0.22    0.16   28.32  -26.22
   178I    0.28 |     0.29    0.09   37.07  -55.40
   179S    0.61 |     0.16    0.07   52.98    4.14
   180R    0.63 |     0.20    0.13   40.11  -88.08
   181C    0.67 |     0.22    0.17   84.29  -21.34
   182V    0.11 |     0.15    0.12   28.82   20.04
   183E    0.70 |     0.19    0.17   45.79  -92.17
   184L    0.30 |     0.26    0.14   32.27  -33.45
   185A    0.41 |     0.32    0.24   74.09  -44.94
   186E    0.71 |     0.19    0.15   44.38  -64.23
   187S    0.55 |     0.06    0.13   57.48  -14.62
   188C    0.72 |     0.34    0.21   72.34  -57.32
   189G    0.63 |     0.55    0.35   43.63  -49.18
   190K    0.79 |     0.25    0.15   51.18  -50.44
   191V    0.27 |     0.18    0.14   64.06   77.44
   192A    0.36 |     0.28    0.11   82.65  -81.88
   193Y    0.62 |     0.20    0.17   53.99   68.64
   194V    0.06 |     0.12    0.15   21.18   -8.68
   195V    0.31 |     0.36    0.16   40.59   27.13
   196P    0.18 |     0.15    0.16   70.37  -52.57
   197A    0.21 |     0.20    0.16   34.33  -17.98
   198D    0.82 |     0.32    0.23   54.08  -48.45
   199V    0.17 |     0.00    0.21   65.78  111.35
   200S    0.50 |     0.00    0.20   60.19  -53.04
   201S    0.63 |     0.00    0.24  107.64  -60.84
   202A    0.30 |     0.00    0.31   98.54   40.76
   203V    0.15 |     0.00    0.18   63.96  106.75
   204A    0.22 |     0.00    0.21   90.85  -30.94
   205D    0.75 |     0.00    0.36  129.20 -161.98
   206M    0.31 |     0.00    0.23   78.47   41.83
   207G    0.35 |     0.00    0.14  104.49  -24.27
   208S    0.59 |     0.00    0.31   89.46  -60.91
   209L    0.30 |     0.00    0.23   71.11  106.73
   210V    0.20 |     0.00    0.19   79.01  113.18
   211T    0.57 |     0.00    0.28   92.29  -19.29
   212A    0.23 |     0.00    0.29   80.61   17.79
   213V    0.13 |     0.00    0.26   56.08   78.75
   214T    0.43 |     0.00    0.19   42.34   -3.52
   215L    0.25 |     0.00    0.26   56.09   71.73
   216S    0.54 |     0.00    0.20   64.75   -7.93
   217G    0.17 |     0.00    0.14   23.82   45.12
   218V    0.00 |     0.00    0.15   36.28  -19.27
   219L    0.14 |     0.00    0.15   39.28    9.41
   220D    0.62 |     0.00    0.18   52.71   55.72
   221Y    0.47 |     0.00    0.16   80.59  -67.00
   222Y    0.40 |     0.00    0.23   50.95  -67.57
   223Y    0.39 |     0.00    0.22   32.21    8.60
   224V    0.07 |     0.00    0.33   57.88  -67.27
   225G    0.31 |     0.00    0.19   81.85  -12.17
   226T    0.41 |     0.00    0.23   29.16    9.38
   227Q    0.30 |     0.00    0.12   26.90   23.23
   228I    0.12 |     0.00    0.29   45.12  -51.30
   229I    0.10 |     0.00    0.27   36.38  -39.15
   230R    0.50 |     0.00    0.45    9.15    2.59
   231A    0.14 |     0.00    0.50   42.11  -33.99
   232P    0.00 |     0.00    0.55   14.10  -24.40
   233K    0.58 |     0.00    0.44   20.02  -19.53
   234E    0.60 |     0.00    0.50   34.77  -85.05
   235M    0.20 |     0.00    0.44   32.22    4.15
   236V    0.11 |     0.00    0.51   63.28  -74.75
   237E    0.59 |     0.00    0.49   28.76  -58.85
   238K    0.63 |     0.00    0.55   37.49  -58.79
   239Q    0.36 |     0.00    0.47   28.35   -2.21
   240I    0.14 |     0.00    0.44   39.68  -39.49
   241L    0.27 |     0.00    0.58   46.57   52.93
   242M    0.29 |     0.00    0.59   48.74   27.27
   243T    0.49 |     0.00    0.60   38.69  -18.88
   244L    0.25 |     0.00    0.68   40.81   15.21
   245Q    0.40 |     0.00    0.57   52.25  -76.58
   246T    0.51 |     0.00    0.63   41.29    3.87
   247I    0.21 |     0.00    0.59   43.03    5.59
   248A    0.30 |     0.00    0.74   72.56   18.81
   249S    0.59 |     0.00    0.64   53.99  -12.55
   250L    0.21 |     0.00    0.51   33.36   39.77
   251V    0.20 |     0.00    0.63   54.20   95.30
   252E    0.70 |     0.00    0.58   66.52  -88.36
   253T    0.52 |     0.00    0.81   29.45    3.99
   254S    0.59 |     0.00    0.83   48.45  -51.43
   255G    0.24 |     0.00    0.60   33.00  -41.57
   256V    0.17 |     0.00    0.74   46.35   31.70
   257N    0.50 |     0.00    0.68   49.99    2.82
   258G    0.23 |     0.00    0.63   21.66   -7.81
   259M    0.17 |     0.00    0.53   20.16  -40.22
   260L    0.19 |     0.00    0.68   19.11    0.49
   261K    0.61 |     0.00    0.52   28.36  -43.26
   262A    0.10 |     0.00    0.49   20.29   10.12
   263M    0.20 |     0.00    0.58   34.07  -62.97
   264N    0.43 |     0.00    0.56   42.57  -45.23
   265P    0.08 |     0.00    0.58   45.99  -46.33
   266E    0.69 |     0.00    0.63   36.01   30.92
   267L    0.16 |     0.00    0.50   18.88   12.96
   268L    0.24 |     0.00    0.83   29.26   -7.59
   269V    0.13 |     0.00    0.74   29.95   48.23
   270R    0.59 |     0.00    0.74   27.11  -28.36
   271S    0.60 |     0.00    0.93   36.71    1.23
   272A    0.16 |     0.00    0.60   37.28   -8.59
   273K    0.64 |     0.00    0.62   21.91   14.19
   274S    0.58 |     0.00    0.68   42.92    8.22
   275M    0.22 |     0.00    0.68   27.52  -34.85
   276H    0.63 |     0.00    0.68   29.05   25.21
   277L    0.20 |     0.00    0.60   34.66  -31.00
   278L    0.17 |     0.00    0.62   19.24  -11.61
   279E    0.77 |     0.00    0.62   55.77   73.96
   280E    0.78 |     0.00    0.68   50.90  101.79
   281Q    0.41 |     0.00    0.75   33.86  -29.34
   282E    0.66 |     0.00    0.53   49.03  -53.61
   283E    0.73 |     0.00    0.68   44.78   32.33
   284L    0.26 |     0.00    0.50   51.25   41.76
   285D    0.65 |     0.00    0.68   43.68  -29.99
   286A    0.29 |     0.00    0.75   68.73   13.64
   287A    0.14 |     0.00    0.60   29.00   -3.11
   288L    0.26 |     0.00    0.60   44.02   31.77
   289N    0.48 |     0.00    0.56   54.59  -27.67
   290T    0.51 |     0.00    0.77   31.77   -3.63
   291L    0.17 |     0.00    0.44   31.54    2.39
   292S    0.55 |     0.00    0.68   35.74  -11.19
   293D    0.69 |     0.00    0.81   38.20   24.04
   294L    0.29 |     0.00    0.83   53.09  -26.76
   295D    0.69 |     0.00    0.74   45.06   28.96
   296D    0.63 |     0.00    0.73   35.55  -28.80
   297E    0.66 |     0.00    0.79   23.40  -18.89
   298V    0.12 |     0.00    0.63   36.74   34.45
   299N    0.49 |     0.00    0.53   45.58   54.22
   300K    0.64 |     0.00    0.56   45.61  -77.15
   301W    0.22 |     0.00    0.63   34.31  -40.20
   302I    0.18 |     0.00    0.68   23.58   17.63
   303E    0.61 |     0.00    0.53   23.21  -22.34
   304K    0.60 |     0.00    0.47   26.32  -31.38
   305G    0.22 |     0.00    0.56   19.10    7.65
   306E    0.59 |     0.00    0.48   24.57  -49.70
   307I    0.10 |     0.00    0.35   25.90   -7.07
   308R    0.57 |     0.00    0.68   26.23  -42.47
   309H    0.59 |     0.00    0.60   33.24  -35.81
   310T    0.48 |     0.00    0.68   25.52    9.65
   311D    0.66 |     0.00    0.79   50.79  -70.70
   312L    0.29 |     0.00    0.68   44.91   68.69
   313V    0.17 |     0.00    0.68   44.32   57.96
   314A    0.23 |     0.00    0.68   54.54    4.25
   315A    0.19 |     0.00    0.83   33.25   -9.96
   316Q    0.46 |     0.00    0.68   64.31  -59.39
   317A    0.23 |     0.00    0.68   53.51    1.03
   318L    0.25 |     0.00    0.68   37.24   20.29
   319A    0.21 |     0.00    1.00   30.77  -27.02
   320K    0.71 |     0.00    0.68   59.27  -69.37
   321E    0.71 |     0.00    0.68   62.36  -89.56
   322I    0.21 |     0.00    0.79   30.73    2.87
   323K    0.68 |     0.00    0.93   30.38  -57.46
   324N    0.58 |     0.00    0.93   68.57  -45.40
   325L    0.41 |     0.00    0.83   72.75   96.63
   326M    0.22 |     0.00    0.68   21.47    2.37
   327G    0.29 |     0.00    0.68   43.99  -29.16
   328G    0.31 |     0.00    0.93   31.06  -12.72
   329K    0.66 |     0.00    0.87   22.61  -45.61
   330A    0.17 |     0.00    0.68   33.46    7.31
   331A    0.26 |     0.00    0.83   54.41    4.09
   332E    0.64 |     0.00    0.68   39.45  -88.54
   333G    0.32 |     0.00    0.68   46.15   23.42
   334T    0.59 |     0.00    0.93   48.87    0.73
   335I    0.30 |     0.00    0.68   53.65   88.64
   336R    0.62 |     0.00    0.68   57.97 -109.99
   337R    0.63 |     0.00    0.68   51.06  -55.51
   338C    0.51 |     0.00    0.83   28.96   36.18
   339M    0.33 |     0.00    1.00   38.96   -5.37
   340R    0.68 |     0.00    0.93   49.63  -50.13
   341K    0.66 |     0.00    0.68   21.88   30.44
   342M    0.31 |     0.00    0.83   46.03  -15.37
   343F    0.41 |     0.00    0.68   61.09   80.55
   344E    0.71 |     0.00    0.93   33.50  -16.19
----------------------------------------------------------------------
----------------------------------------------------------------------


HMD PARALOG1 Mtm (C)
----------------------------------------------------------------------
The top 10 highest scoring residues are 35_G (0.79), 47_H (0.79),
53_E (0.81), 86_E (0.85), 97_K (0.78), 117_N (1.00), 119_C (0.87),
120_T (0.79), 147_H (0.87), 198_D (0.81).
Residue     MFS | HMM          SSR  RAPDF   RAPDF     
                | relative          spread  differ
                | entropy                               
----------------------------------------------------------------------
     1M    0.20 |     0.00    0.10   53.87   34.36
     2S    0.49 |     0.00    0.31   48.08  -11.06
     3T    0.47 |     0.00    0.17   65.90   -3.97
     4M    0.16 |     0.00    0.13   48.65  -39.62
     5K    0.53 |     0.00    0.08   33.23  -12.14
     6V    0.04 |     0.00    0.08   71.35  -86.55
     7A    0.08 |     0.00    0.11   56.15  -55.11
     8V    0.01 |     0.00    0.09   58.45  -86.55
     9Y    0.34 |     0.00    0.12   43.22  -77.67
    10G    0.11 |     0.00    0.00   27.29  -15.72
    11A    0.08 |     0.00    0.17   38.03   -1.56
    12G    0.26 |     0.00    0.00   95.02  -69.18
    13N    0.40 |     0.00    0.22   58.84  -37.52
    14Q    0.33 |     0.00    0.10   58.17  -43.15
    15K    0.64 |     0.00    0.51   50.36  -45.54
    16L    0.21 |     0.00    0.35   45.83   48.51
    17Y    0.54 |     0.00    0.35   82.74   21.61
    18V    0.30 |     0.00    0.52  101.37   96.41
    19D    0.60 |     0.00    0.45   48.25  -16.03
    20Q    0.32 |     0.00    0.39   28.58  -28.25
    21L    0.22 |     0.00    0.45   45.58   23.89
    22N    0.34 |     0.00    0.34   21.85  -10.71
    23L    0.14 |     0.00    0.35   23.09   23.67
    24P    0.00 |     0.00    0.23   33.44   -5.76
    25E    0.59 |     0.00    0.35   45.18  -60.28
    26K    0.56 |     0.00    0.27   35.21  -38.38
    27Y    0.36 |     0.00    0.30   30.36  -35.16
    28G    0.19 |     0.00    0.24   66.20 -145.11
    29G    0.19 |     0.00    0.27   43.70  -43.03
    30E    0.60 |     0.00    0.26   36.39   27.47
    31A    0.16 |     0.00    0.17   70.34   -1.55
    32P    0.05 |     0.00    0.18   59.21  -23.25
    33Y    0.40 |     0.00    0.25   55.75  -81.26
    34G    0.17 |     0.00    0.10   33.38   29.97
    35G    0.79 |     0.64    0.14   79.09   67.62
    36S    0.67 |     0.16    0.08   88.22  -25.66
    37R    0.67 |     0.30    0.17   22.26  -36.05
    38M    0.60 |     0.61    0.12   36.43    1.63
    39A    0.56 |     0.56    0.14   64.84   -2.36
    40I    0.17 |     0.09    0.10   45.45   -4.90
    41E    0.71 |     0.25    0.20   32.88  -69.68
    42F    0.57 |     0.37    0.16   55.55   97.27
    43A    0.15 |     0.17    0.11   25.22   -9.06
    44E    0.69 |     0.23    0.09   23.82   -6.12
    45A    0.28 |     0.28    0.16   40.33  -11.68
    46G    0.59 |     0.54    0.22   40.94  -13.76
    47H    0.79 |     0.41    0.14   30.55  -25.72
    48D    0.57 |     0.14    0.07   20.83    6.77
    49V    0.35 |     0.44    0.13   67.69 -119.59
    50V    0.05 |     0.12    0.09   31.48  -42.60
    51L    0.28 |     0.24    0.07   44.54  -49.03
    52A    0.32 |     0.27    0.07   69.91  -57.76
    53E    0.81 |     0.34    0.09   32.31   43.25
    54P    0.12 |     0.18    0.06   38.13   -3.11
    55A    0.25 |     0.19    0.04   53.34   29.49
    56R    0.55 |     0.12    0.06   46.27  -98.09
    57E    0.67 |     0.19    0.03   40.34  -34.70
    58M    0.29 |     0.08    0.06   68.06   14.16
    59L    0.30 |     0.17    0.06   46.90   62.91
    60D    0.62 |     0.14    0.04   47.72  -38.71
    61D    0.55 |     0.10    0.03   31.64  -27.28
    62A    0.18 |     0.20    0.06   26.68   14.53
    63H    0.54 |     0.10    0.06   27.98   -6.68
    64W    0.19 |     0.11    0.05   32.89  -21.13
    65K    0.58 |     0.11    0.04   28.78  -32.49
    66V    0.03 |     0.10    0.05   24.68    1.91
    67V    0.08 |     0.16    0.09   24.48    5.45
    68E    0.57 |     0.09    0.06   31.68  -62.52
    69D    0.61 |     0.18    0.07   27.83  -19.04
    70A    0.07 |     0.06    0.08   35.87  -52.66
    71G    0.49 |     0.46    0.26   24.18  -21.03
    72V    0.21 |     0.21    0.08   71.23  -62.89
    73T    0.39 |     0.08    0.06   20.55   -8.11
    74V    0.09 |     0.12    0.07   55.35  -64.26
    75T    0.53 |     0.19    0.10   45.05  -35.01
    76D    0.55 |     0.10    0.06   27.67   -9.38
    77S    0.65 |     0.28    0.06   51.48  -35.22
    78D    0.63 |     0.14    0.10   33.86   41.73
    79A    0.25 |     0.13    0.10   77.35  -21.76
    80E    0.77 |     0.30    0.09   39.69  -34.46
    81A    0.37 |     0.36    0.22   63.26  -90.74
    82A    0.29 |     0.35    0.11   38.99  -65.72
    83S    0.53 |     0.16    0.05   37.81  -14.00
    84E    0.71 |     0.26    0.09   32.39  -43.63
    85A    0.40 |     0.38    0.23   62.59  -79.11
    86E    0.85 |     0.47    0.13   23.57  -42.00
    87M    0.36 |     0.25    0.10   72.43 -109.65
    88A    0.53 |     0.47    0.16   80.64  -24.47
    89V    0.34 |     0.44    0.05   59.37  -59.66
    90L    0.29 |     0.24    0.13   29.10   28.07
    91F    0.60 |     0.41    0.15   67.56   58.66
    92T    0.74 |     0.33    0.13   84.08  -35.55
    93P    0.52 |     0.61    0.34   65.77  -74.92
    94F    0.55 |     0.15    0.16  101.61  133.20
    95G    0.45 |     0.22    0.17  100.48 -110.66
    96K    0.70 |     0.11    0.07   75.06  -52.85
    97K    0.78 |     0.22    0.12   78.99  -96.56
    98T    0.58 |     0.25    0.14   40.80   -3.20
    99F    0.33 |     0.14    0.11   43.37   45.85
   100D    0.64 |     0.13    0.07   68.61  -98.41
   101I    0.46 |     0.43    0.10   52.96   34.80
   102A    0.33 |     0.22    0.10   79.55  -13.56
   103K    0.60 |     0.13    0.07   34.88  -72.20
   104D    0.69 |     0.20    0.13   50.33  -33.90
   105I    0.38 |     0.34    0.08   54.20   -2.29
   106T    0.51 |     0.13    0.12   52.86  -31.71
   107K    0.66 |     0.19    0.07   33.41  -40.03
   108H    0.62 |     0.14    0.07   45.28  -23.59
   109L    0.31 |     0.26    0.11   51.80  -71.36
   110P    0.13 |     0.17    0.07   57.00  -66.19
   111E    0.70 |     0.20    0.07   49.77  -66.00
   112G    0.43 |     0.32    0.16   49.76  -37.00
   113A    0.27 |     0.26    0.10   58.64  -69.65
   114V    0.26 |     0.35    0.13   46.19  -43.49
   115I    0.45 |     0.31    0.11  117.44 -149.26
   116A    0.41 |     0.29    0.14   89.33  -23.71
   117N    1.00 |     0.57    0.72   72.14   44.59
   118T    0.59 |     0.26    0.14   50.44  -48.44
   119C    0.87 |     0.39    0.30  105.53    6.71
   120T    0.79 |     0.44    0.30   62.07  -49.58
   121V    0.32 |     0.35    0.15   46.21   60.48
   122S    0.61 |     0.22    0.20   38.48  -12.14
   123P    0.18 |     0.17    0.10   69.82  -42.88
   124V    0.12 |     0.08    0.09   52.40   46.67
   125V    0.14 |     0.18    0.08   39.39   24.06
   126L    0.24 |     0.12    0.04   77.89 -115.90
   127Y    0.42 |     0.12    0.08   39.78  -56.12
   128Y    0.53 |     0.23    0.10   44.19  -36.31
   129V    0.07 |     0.14    0.09   28.94  -10.77
   130L    0.23 |     0.11    0.05   70.43  -85.93
   131E    0.61 |     0.12    0.07   29.49  -17.93
   132R    0.57 |     0.18    0.06   27.16  -49.54
   133E    0.61 |     0.13    0.07   34.01  -48.68
   134L    0.22 |     0.08    0.06   49.52   44.48
   135R    0.57 |     0.15    0.08   34.43  -41.49
   136R    0.53 |     0.10    0.06   38.13  -52.66
   137D    0.53 |     0.08    0.06   27.43  -27.14
   138R    0.67 |     0.14    0.08   52.52   69.58
   139Q    0.44 |     0.12    0.06   47.11   60.51
   140D    0.58 |     0.08    0.08   54.78  -69.21
   141L    0.25 |     0.12    0.10   59.22  -34.71
   142G    0.30 |     0.17    0.12   46.59  -27.06
   143I    0.37 |     0.27    0.08  101.11 -152.85
   144A    0.43 |     0.30    0.18   90.18  -25.12
   145S    0.69 |     0.29    0.16   53.07  -13.63
   146M    0.45 |     0.30    0.24   73.03  -71.54
   147H    0.87 |     0.51    0.22   46.77 -119.97
   148P    0.41 |     0.45    0.32   68.24  -60.74
   149A    0.42 |     0.30    0.12   84.81    8.57
   150A    0.47 |     0.29    0.15  103.04   14.07
   151V    0.43 |     0.25    0.07  104.83  122.76
   152P    0.13 |     0.15    0.09   52.48  -21.65
   153G    0.45 |     0.32    0.28   50.32  -34.56
   154T    0.74 |     0.31    0.30   69.76   -0.98
   155P    0.23 |     0.18    0.10   84.37  -33.48
   156Q    0.45 |     0.14    0.12   61.02  -37.81
   157H    0.69 |     0.20    0.18   63.22  -94.33
   158G    0.38 |     0.17    0.25   82.38 -115.60
   159H    0.76 |     0.23    0.33   56.16  -35.66
   160Y    0.53 |     0.20    0.22   39.23  -15.75
   161V    0.24 |     0.26    0.15   66.99  -87.06
   162I    0.40 |     0.35    0.13   68.61  -59.08
   163G    0.34 |     0.16    0.13   65.80  -42.29
   164G    0.36 |     0.30    0.23   17.20    1.80
   165H    0.62 |     0.18    0.17   31.91  -32.23
   166S    0.55 |     0.11    0.11   59.49  -42.01
   167S    0.70 |     0.22    0.13   85.76  -43.94
   168S    0.62 |     0.18    0.14   60.22  -32.98
   169E    0.70 |     0.17    0.24   39.85  -19.62
   170L    0.18 |     0.13    0.17   29.02  -48.26
   171D    0.58 |     0.12    0.14   22.49   12.20
   172I    0.20 |     0.10    0.17   38.21   47.48
   173A    0.22 |     0.20    0.13   44.54  -33.59
   174T    0.56 |     0.21    0.05   50.94  -21.65
   175D    0.64 |     0.20    0.06   35.12  -29.31
   176E    0.71 |     0.22    0.06   61.03 -110.18
   177Q    0.44 |     0.22    0.14   29.18  -25.62
   178I    0.25 |     0.28    0.08   31.49  -55.07
   179S    0.61 |     0.16    0.07   63.58    5.31
   180R    0.62 |     0.20    0.11   49.10 -102.41
   181C    0.60 |     0.22    0.15   65.47    0.48
   182V    0.10 |     0.14    0.11   29.00   18.61
   183E    0.69 |     0.20    0.14   41.97  -66.81
   184L    0.37 |     0.27    0.11   61.91  -22.04
   185A    0.35 |     0.31    0.21   60.95  -46.20
   186E    0.69 |     0.19    0.12   41.34  -47.95
   187S    0.49 |     0.06    0.12   42.41  -13.20
   188C    0.59 |     0.35    0.18   27.62  -20.86
   189G    0.61 |     0.53    0.31   48.34  -25.32
   190K    0.76 |     0.25    0.12   53.59  -64.39
   191T    0.58 |     0.19    0.13   57.81  -18.88
   192A    0.33 |     0.28    0.10   62.85  -22.36
   193Y    0.50 |     0.20    0.15   36.75  -31.67
   194V    0.05 |     0.12    0.13   24.56  -22.85
   195V    0.32 |     0.36    0.13   50.24   14.56
   196P    0.20 |     0.16    0.12   84.84  -74.94
   197A    0.25 |     0.19    0.14   55.79  -23.64
   198D    0.81 |     0.33    0.20   58.66  -51.09
   199V    0.14 |     0.00    0.20   62.57  103.26
   200S    0.54 |     0.00    0.17   90.17  -90.20
   201S    0.50 |     0.00    0.21   65.41  -49.04
   202A    0.15 |     0.00    0.25   52.65   35.84
   203V    0.02 |     0.00    0.16   31.26   55.86
   204A    0.15 |     0.00    0.14   75.76  -42.19
   205D    0.58 |     0.00    0.27   58.50  -55.02
   206M    0.16 |     0.00    0.21   34.15   15.16
   207G    0.22 |     0.00    0.14   56.96  -15.97
   208S    0.52 |     0.00    0.27   68.68  -46.76
   209L    0.30 |     0.00    0.21   78.40  105.50
   210V    0.09 |     0.00    0.18   48.27   78.92
   211T    0.48 |     0.00    0.26   64.69   -8.36
   212A    0.21 |     0.00    0.27   77.72   19.08
   213V    0.15 |     0.00    0.24   68.86   81.96
   214T    0.37 |     0.00    0.16   30.65  -12.51
   215L    0.24 |     0.00    0.23   59.46   70.15
   216S    0.52 |     0.00    0.18   65.37   -6.70
   217G    0.20 |     0.00    0.14   34.89   53.73
   218V    0.00 |     0.00    0.14   37.96   -8.85
   219L    0.12 |     0.00    0.12   35.80    1.95
   220D    0.56 |     0.00    0.14   42.49   38.83
   221Y    0.46 |     0.00    0.14   84.67  -73.88
   222Y    0.40 |     0.00    0.18   59.02  -59.17
   223Y    0.37 |     0.00    0.19   37.97  -23.21
   224V    0.06 |     0.00    0.27   63.25  -70.29
   225G    0.27 |     0.00    0.20   71.50  -21.02
   226T    0.40 |     0.00    0.21   36.43    3.04
   227Q    0.29 |     0.00    0.11   30.87   17.43
   228I    0.10 |     0.00    0.28   34.77  -21.98
   229I    0.11 |     0.00    0.27   40.74  -29.66
   230K    0.57 |     0.00    0.51   12.99    0.64
   231A    0.14 |     0.00    0.57   40.86  -32.19
   232P    0.02 |     0.00    0.62   14.56  -18.15
   233V    0.02 |     0.00    0.43   21.61    3.97
   234E    0.57 |     0.00    0.52   23.57  -51.60
   235M    0.19 |     0.00    0.42   29.61    7.60
   236V    0.09 |     0.00    0.49   60.55  -86.13
   237E    0.60 |     0.00    0.50   25.17   -3.59
   238K    0.61 |     0.00    0.53   36.66  -53.30
   239Q    0.36 |     0.00    0.47   32.57   -0.39
   240I    0.12 |     0.00    0.44   31.53  -23.82
   241L    0.25 |     0.00    0.52   49.33   49.88
   242M    0.28 |     0.00    0.51   54.82   32.09
   243T    0.45 |     0.00    0.51   36.21  -19.71
   244L    0.25 |     0.00    0.67   42.08   32.15
   245Q    0.38 |     0.00    0.55   46.65  -59.52
   246T    0.52 |     0.00    0.62   49.26    4.56
   247I    0.18 |     0.00    0.59   38.62   -6.87
   248A    0.21 |     0.00    0.67   49.29   16.65
   249S    0.54 |     0.00    0.59   44.34    0.38
   250L    0.17 |     0.00    0.51   23.99   25.58
   251V    0.12 |     0.00    0.57   34.14   70.03
   252E    0.64 |     0.00    0.58   46.57  -49.23
   253T    0.46 |     0.00    0.74   21.06    5.56
   254S    0.53 |     0.00    0.59   49.56  -50.14
   255G    0.19 |     0.00    0.39   30.84  -26.50
   256V    0.14 |     0.00    0.62   44.49   40.51
   257N    0.40 |     0.00    0.62   19.03    9.97
   258G    0.23 |     0.00    0.62   25.66  -10.72
   259M    0.15 |     0.00    0.42   21.27  -21.56
   260L    0.22 |     0.00    0.62   34.07   34.68
   261K    0.59 |     0.00    0.50   30.57  -49.70
   262A    0.09 |     0.00    0.46   23.01   -0.86
   263M    0.16 |     0.00    0.49   26.08  -38.77
   264N    0.41 |     0.00    0.43   39.10    3.18
   265P    0.03 |     0.00    0.45   33.97  -36.09
   266E    0.59 |     0.00    0.44   23.39   10.33
   267L    0.12 |     0.00    0.31   21.17   12.97
   268L    0.19 |     0.00    0.62   28.68   -3.68
   269V    0.07 |     0.00    0.62   20.47   39.25
   270R    0.54 |     0.00    0.58   24.19  -24.27
   271S    0.54 |     0.00    0.70   37.50   -7.59
   272A    0.09 |     0.00    0.39   26.98   -5.23
   273K    0.57 |     0.00    0.39   20.39   15.32
   274S    0.50 |     0.00    0.39   41.07   13.07
   275M    0.17 |     0.00    0.52   20.90  -12.18
   276H    0.67 |     0.00    0.67   49.99   30.56
   277L    0.18 |     0.00    0.70   21.08  -15.44
   278L    0.17 |     0.00    0.62   24.63  -11.18
   279E    0.72 |     0.00    0.68   43.98   64.58
   280E    0.77 |     0.00    0.58   62.20  110.88
   281Q    0.38 |     0.00    0.62   34.36  -17.50
   282E    0.63 |     0.00    0.49   46.05  -42.88
   283E    0.71 |     0.00    0.68   46.79   30.59
   284L    0.23 |     0.00    0.45   44.47   46.14
   285D    0.64 |     0.00    0.76   41.80  -24.44
   286A    0.29 |     0.00    0.72   75.75    9.34
   287A    0.12 |     0.00    0.56   27.93    0.58
   288I    0.19 |     0.00    0.49   36.88   54.96
   289N    0.44 |     0.00    0.51   49.92  -27.80
   290T    0.57 |     0.00    0.96   47.38    3.07
   291L    0.18 |     0.00    0.62   23.55    7.67
   292A    0.18 |     0.00    0.89   25.97    7.94
   293D    0.63 |     0.00    0.85   24.14   12.40
   294L    0.26 |     0.00    1.00   30.98  -16.32
   295D    0.67 |     0.00    0.81   38.46   38.48
   296D    0.66 |     0.00    0.88   31.52   15.93
   297E    0.63 |     0.00    0.67   25.34    0.94
   298V    0.10 |     0.00    0.67   33.18   12.43
   299T    0.40 |     0.00    0.34   26.16    1.10
   300Q    0.39 |     0.00    0.58   46.70  -49.47
   301W    0.21 |     0.00    0.37   41.71    7.96
   302I    0.16 |     0.00    0.67   26.62   -1.74
   303N    0.39 |     0.00    0.57   21.85    1.61
   304K    0.60 |     0.00    0.43   40.31  -55.88
   305G    0.22 |     0.00    0.51   29.34   -2.75
   306E    0.55 |     0.00    0.44   14.24  -21.93
   307I    0.06 |     0.00    0.31   10.48    9.89
   308R    0.62 |     0.00    0.62   37.37   53.01
   309H    0.52 |     0.00    0.55   10.20   -5.11
   310T    0.48 |     0.00    0.76   24.53    4.63
   311D    0.64 |     0.00    0.70   54.01  -60.74
   312L    0.22 |     0.00    0.76   26.38   25.59
   313V    0.09 |     0.00    0.62   38.75  -14.73
   314A    0.21 |     0.00    0.76   44.51   16.13
   315A    0.25 |     0.00    0.76   56.70   21.02
   316Q    0.47 |     0.00    0.76   53.22   18.13
   317A    0.16 |     0.00    0.72   33.65  -15.02
   318L    0.28 |     0.00    0.62   57.58   19.89
   319A    0.19 |     0.00    0.91   30.60   -6.93
   320K    0.64 |     0.00    0.72   28.74   -8.10
   321E    0.66 |     0.00    0.76   30.38   -9.11
   322L    0.35 |     0.00    0.91   58.47   53.18
   323K    0.67 |     0.00    0.79   28.19    9.28
   324N    0.61 |     0.00    0.91   97.93  -89.55
   325L    0.38 |     0.00    0.85   66.18   87.38
   326M    0.24 |     0.00    0.72   30.42   -5.59
   327G    0.29 |     0.00    0.62   51.83  -19.07
   328G    0.36 |     0.00    0.91   60.78  -42.21
   329K    0.75 |     0.00    0.79   79.99  -85.54
   330A    0.21 |     0.00    0.76   43.47    9.16
   331A    0.33 |     0.00    0.76  104.75  -77.18
   332E    0.69 |     0.00    0.72   70.90 -136.10
   333G    0.36 |     0.00    0.62   74.17    2.48
   334T    0.54 |     0.00    0.85   42.97   -1.02
   335I    0.20 |     0.00    0.62   31.54   61.82
   336R    0.57 |     0.00    0.62   45.12  -75.29
   337R    0.58 |     0.00    0.62   47.20  -64.61
   338C    0.50 |     0.00    0.76   40.12   21.74
   339M    0.26 |     0.00    0.91   30.22  -34.65
   340R    0.62 |     0.00    0.85   44.59  -63.34
   341K    0.63 |     0.00    0.62   24.03   29.37
   342M    0.23 |     0.00    0.76   27.10  -14.41
   343F    0.32 |     0.00    0.62   44.95   47.28
   344E    0.65 |     0.00    0.85   24.95  -21.30
----------------------------------------------------------------------
----------------------------------------------------------------------


HMD PARALOG1 Mtm (R)
----------------------------------------------------------------------
The top 10 highest scoring residues are 47_H (0.95), 53_E (0.88),
86_E (0.95), 92_T (0.87), 117_N (1.00), 119_C (0.93), 120_T (0.97),
147_H (0.96), 198_D (0.90), 280_E (0.89).
Residue     MFS | HMM          SSR  RAPDF   RAPDF     
                | relative          spread  differ
                | entropy                               
----------------------------------------------------------------------
     1M    0.23 |     0.00    0.10   50.94   24.83
     2S    0.54 |     0.00    0.31   43.36  -13.30
     3T    0.52 |     0.00    0.17   60.77   -2.89
     4M    0.22 |     0.00    0.13   54.87  -29.50
     5K    0.57 |     0.00    0.08   31.05  -38.65
     6V    0.07 |     0.00    0.08   84.30 -140.10
     7A    0.15 |     0.00    0.11   72.42  -72.55
     8V    0.10 |     0.00    0.09   87.85 -118.81
     9Y    0.41 |     0.00    0.12   51.65  -78.41
    10G    0.20 |     0.00    0.00   47.97  -21.56
    11A    0.16 |     0.00    0.17   56.10    4.84
    12G    0.17 |     0.00    0.00   46.17  -64.09
    13N    0.42 |     0.00    0.22   46.46  -30.29
    14Q    0.34 |     0.00    0.10   37.63  -17.59
    15K    0.73 |     0.00    0.51   59.21  -60.38
    16L    0.34 |     0.00    0.35   63.39  107.48
    17Y    0.50 |     0.00    0.35   43.70   27.89
    18V    0.16 |     0.00    0.52   53.23    3.63
    19D    0.62 |     0.00    0.45   39.62  -62.54
    20Q    0.45 |     0.00    0.39   63.18  -52.68
    21L    0.20 |     0.00    0.45   23.18   32.12
    22N    0.38 |     0.00    0.34   16.91   -6.49
    23L    0.20 |     0.00    0.35   29.05   36.45
    24P    0.00 |     0.00    0.23   27.38  -21.92
    25E    0.61 |     0.00    0.35   18.49  -11.82
    26K    0.61 |     0.00    0.27   40.42  -84.39
    27Y    0.39 |     0.00    0.30   21.69  -36.87
    28G    0.28 |     0.00    0.24   65.43  -56.42
    29G    0.25 |     0.00    0.27   51.30  -40.57
    30E    0.60 |     0.00    0.26   29.40  -40.78
    31A    0.14 |     0.00    0.17   49.59   -0.12
    32P    0.00 |     0.00    0.18   43.02  -76.35
    33Y    0.57 |     0.00    0.25   67.32   78.38
    34G    0.25 |     0.00    0.10   58.53  -15.37
    35G    0.76 |     0.64    0.14   56.74  -18.11
    36S    0.64 |     0.16    0.08   50.17  -12.61
    37R    0.84 |     0.30    0.17   52.18  -11.25
    38M    0.72 |     0.61    0.12   71.37  -87.00
    39A    0.67 |     0.56    0.14   89.55  -42.66
    40I    0.20 |     0.09    0.10   33.96   26.56
    41E    0.86 |     0.25    0.20   42.68   10.24
    42F    0.52 |     0.37    0.16   59.28 -119.33
    43A    0.21 |     0.17    0.11   34.72  -13.56
    44E    0.79 |     0.23    0.09   36.00   -9.79
    45A    0.35 |     0.28    0.16   44.60    5.26
    46G    0.64 |     0.54    0.22   32.37    0.53
    47H    0.95 |     0.41    0.14   52.12    5.98
    48D    0.63 |     0.14    0.07   17.32    5.44
    49V    0.45 |     0.44    0.13   84.77 -118.81
    50V    0.06 |     0.12    0.09   23.57  -36.19
    51L    0.35 |     0.24    0.07   60.18  -86.22
    52A    0.32 |     0.27    0.07   53.26  -54.42
    53E    0.88 |     0.34    0.09   38.46  -12.10
    54P    0.20 |     0.18    0.06   55.43  -12.81
    55A    0.31 |     0.19    0.04   61.57   16.06
    56R    0.66 |     0.12    0.06   57.99  -64.79
    57E    0.76 |     0.19    0.03   49.47  -52.41
    58M    0.32 |     0.08    0.06   62.00   23.15
    59L    0.35 |     0.17    0.06   51.57   59.12
    60D    0.64 |     0.14    0.04   25.41  -15.60
    61D    0.59 |     0.10    0.03   20.32   -4.01
    62A    0.25 |     0.20    0.06   36.40   15.59
    63H    0.59 |     0.10    0.06   19.24   10.67
    64W    0.26 |     0.11    0.05   39.37   -2.23
    65K    0.68 |     0.11    0.04   49.91  -87.61
    66V    0.10 |     0.10    0.05   35.73   13.86
    67V    0.17 |     0.16    0.09   49.96  -15.03
    68E    0.65 |     0.09    0.06   34.11  -47.03
    69D    0.67 |     0.18    0.07   28.54  -38.28
    70A    0.09 |     0.06    0.08   21.57   -3.62
    71G    0.56 |     0.46    0.26   20.55   14.77
    72V    0.22 |     0.21    0.08   65.73  -87.22
    73T    0.44 |     0.08    0.06   22.39  -27.09
    74V    0.10 |     0.12    0.07   46.06  -64.01
    75T    0.53 |     0.19    0.10   21.52  -20.74
    76D    0.66 |     0.10    0.06   49.62  -46.18
    77S    0.71 |     0.28    0.06   48.80  -38.38
    78D    0.67 |     0.14    0.10   30.14   11.13
    79A    0.25 |     0.13    0.10   56.94    2.27
    80E    0.84 |     0.30    0.09   32.39  -11.99
    81A    0.42 |     0.36    0.22   61.08  -91.87
    82A    0.45 |     0.35    0.11   84.84 -113.11
    83S    0.60 |     0.16    0.05   38.77  -11.14
    84E    0.80 |     0.26    0.09   37.43  -44.40
    85A    0.46 |     0.38    0.23   65.80  -76.31
    86E    0.95 |     0.47    0.13   33.03  -56.24
    87M    0.52 |     0.25    0.10  104.57  -88.89
    88A    0.69 |     0.47    0.16  127.20  -80.58
    89V    0.48 |     0.44    0.05  104.84 -132.44
    90L    0.42 |     0.24    0.13   81.58  -91.34
    91F    0.68 |     0.41    0.15   67.96   69.36
    92T    0.87 |     0.33    0.13  115.65  -99.65
    93P    0.62 |     0.61    0.34   76.03  -58.99
    94F    0.58 |     0.15    0.16   91.87  138.31
    95G    0.49 |     0.22    0.17   95.34 -124.33
    96K    0.74 |     0.11    0.07   66.75  -79.30
    97K    0.86 |     0.22    0.12   75.85  -79.69
    98T    0.67 |     0.25    0.14   56.58  -48.81
    99F    0.29 |     0.14    0.11   30.78  -33.50
   100D    0.71 |     0.13    0.07   61.35  -66.73
   101I    0.45 |     0.43    0.10   32.57    3.82
   102A    0.36 |     0.22    0.10   85.21  -69.37
   103K    0.72 |     0.13    0.07   49.92  -64.88
   104D    0.77 |     0.20    0.13   60.92  -62.21
   105I    0.42 |     0.34    0.08   71.34 -116.16
   106T    0.56 |     0.13    0.12   51.99  -40.45
   107K    0.79 |     0.19    0.07   56.89  -56.72
   108H    0.67 |     0.14    0.07   37.43   -9.20
   109L    0.35 |     0.26    0.11   45.82  -62.92
   110P    0.14 |     0.17    0.07   48.70  -59.20
   111E    0.79 |     0.20    0.07   53.74  -44.72
   112G    0.52 |     0.32    0.16   61.22  -28.18
   113A    0.31 |     0.26    0.10   55.35  -67.48
   114V    0.30 |     0.35    0.13   53.67  -93.14
   115I    0.56 |     0.31    0.11  152.45 -233.15
   116A    0.52 |     0.29    0.14  109.18  -27.30
   117N    1.00 |     0.57    0.72   50.19   -7.61
   118T    0.71 |     0.26    0.14   68.42  -45.02
   119C    0.93 |     0.39    0.30   88.98   36.43
   120T    0.97 |     0.44    0.30   97.73  -62.53
   121V    0.38 |     0.35    0.15   49.99   63.51
   122S    0.73 |     0.22    0.20   68.33  -59.35
   123P    0.15 |     0.17    0.10   49.43  -51.98
   124V    0.15 |     0.08    0.09   51.07   40.31
   125V    0.11 |     0.18    0.08   23.72  -23.74
   126L    0.30 |     0.12    0.04   83.98 -117.09
   127Y    0.51 |     0.12    0.08   46.73  -27.14
   128Y    0.60 |     0.23    0.10   39.92  -11.81
   129V    0.22 |     0.14    0.09   89.40 -101.44
   130L    0.27 |     0.11    0.05   73.28 -108.88
   131E    0.71 |     0.12    0.07   45.57  -40.34
   132R    0.67 |     0.18    0.06   36.79  -25.38
   133E    0.84 |     0.13    0.07   78.86   12.52
   134L    0.22 |     0.08    0.06   45.04  -14.68
   135R    0.64 |     0.15    0.08   40.62  -67.70
   136R    0.62 |     0.10    0.06   36.79   -5.15
   137D    0.61 |     0.08    0.06   37.10  -38.53
   138R    0.73 |     0.14    0.08   52.32   57.13
   139Q    0.43 |     0.12    0.06   43.86  -39.07
   140D    0.67 |     0.08    0.08   52.77  -27.64
   141L    0.27 |     0.12    0.10   63.75  -95.34
   142G    0.40 |     0.17    0.12   76.09  -86.39
   143I    0.47 |     0.27    0.08  116.20 -144.79
   144A    0.42 |     0.30    0.18   74.99  -62.53
   145S    0.77 |     0.29    0.16   53.82    0.83
   146M    0.51 |     0.30    0.24   71.71  -57.05
   147H    0.96 |     0.51    0.22   42.02 -101.13
   148P    0.45 |     0.45    0.32   71.42  -97.86
   149A    0.43 |     0.30    0.12   67.31    9.27
   150A    0.50 |     0.29    0.15   98.61  -25.12
   151V    0.38 |     0.25    0.07   67.99  116.43
   152P    0.11 |     0.15    0.09   40.91  -54.75
   153G    0.52 |     0.32    0.28   64.77  -84.35
   154T    0.81 |     0.31    0.30   69.55   -9.55
   155P    0.21 |     0.18    0.10   70.23  -82.43
   156Q    0.50 |     0.14    0.12   57.69  -32.75
   157H    0.75 |     0.20    0.18   39.89  -16.12
   158G    0.40 |     0.17    0.25   53.14  -18.81
   159H    0.83 |     0.23    0.33   56.69  -42.86
   160Y    0.65 |     0.20    0.22   52.75   15.89
   161V    0.41 |     0.26    0.15   73.80  104.77
   162I    0.55 |     0.35    0.13   68.60  113.33
   163G    0.43 |     0.16    0.13   69.20    1.96
   164G    0.51 |     0.30    0.23   54.66  -15.62
   165H    0.77 |     0.18    0.17   58.88  -38.42
   166S    0.57 |     0.11    0.11   39.57  -18.41
   167S    0.62 |     0.22    0.13   27.18  -26.73
   168S    0.63 |     0.18    0.14   40.52  -31.72
   169E    0.87 |     0.17    0.24   51.00   80.81
   170L    0.26 |     0.13    0.17   38.83  -27.17
   171D    0.72 |     0.12    0.14   51.08   -7.17
   172I    0.29 |     0.10    0.17   77.42  -66.24
   173A    0.20 |     0.20    0.13   15.34    6.12
   174T    0.61 |     0.21    0.05   46.98  -22.05
   175D    0.71 |     0.20    0.06   39.66  -42.47
   176E    0.77 |     0.22    0.06   50.22  -79.46
   177Q    0.59 |     0.22    0.14   67.95  -48.21
   178I    0.39 |     0.28    0.08   45.98   54.36
   179S    0.63 |     0.16    0.07   45.73    8.41
   180R    0.67 |     0.20    0.11   42.50 -102.63
   181C    0.63 |     0.22    0.15   50.28    7.42
   182V    0.20 |     0.14    0.11   47.71   49.16
   183E    0.75 |     0.20    0.14   41.04  -83.20
   184L    0.40 |     0.27    0.11   60.36  -55.15
   185A    0.31 |     0.31    0.21   25.01  -14.78
   186E    0.78 |     0.19    0.12   56.79  -95.58
   187S    0.54 |     0.06    0.12   42.13  -13.46
   188C    0.70 |     0.35    0.18   37.76   -3.34
   189G    0.65 |     0.53    0.31   37.88  -36.80
   190K    0.81 |     0.25    0.12   47.02  -73.29
   191T    0.65 |     0.19    0.13   60.10  -20.08
   192A    0.42 |     0.28    0.10   75.88  -14.66
   193Y    0.61 |     0.20    0.15   42.98   24.62
   194V    0.11 |     0.12    0.13   24.31   29.35
   195V    0.42 |     0.36    0.13   66.09   40.17
   196P    0.11 |     0.16    0.12   31.24  -33.21
   197A    0.32 |     0.19    0.14   70.55  -49.05
   198D    0.90 |     0.33    0.20   64.74  -62.93
   199V    0.17 |     0.00    0.20   62.40   88.84
   200S    0.52 |     0.00    0.17   55.50  -61.62
   201S    0.59 |     0.00    0.21   75.04  -40.86
   202A    0.22 |     0.00    0.25   68.13   20.00
   203V    0.20 |     0.00    0.16   68.00  120.53
   204A    0.26 |     0.00    0.14   96.13  -11.61
   205D    0.67 |     0.00    0.27   70.77  -65.61
   206M    0.19 |     0.00    0.21   39.15  -19.78
   207G    0.30 |     0.00    0.14   66.30    7.97
   208S    0.64 |     0.00    0.27   87.37  -31.96
   209L    0.30 |     0.00    0.21   65.11   81.84
   210V    0.04 |     0.00    0.18   39.96  -15.02
   211T    0.46 |     0.00    0.26   35.01   -9.56
   212A    0.18 |     0.00    0.27   53.47   15.42
   213V    0.07 |     0.00    0.24   37.86   28.83
   214T    0.49 |     0.00    0.16   47.44   17.44
   215L    0.19 |     0.00    0.23   39.40   21.91
   216S    0.53 |     0.00    0.18   45.93    9.68
   217G    0.29 |     0.00    0.14   56.57   46.59
   218V    0.06 |     0.00    0.14   45.04    3.92
   219L    0.19 |     0.00    0.12   39.37   42.57
   220D    0.65 |     0.00    0.14   42.39   90.80
   221Y    0.53 |     0.00    0.14   75.01    1.81
   222Y    0.39 |     0.00    0.18   33.01  -47.18
   223Y    0.38 |     0.00    0.19   26.83  -35.65
   224V    0.11 |     0.00    0.27   63.24  -46.88
   225G    0.29 |     0.00    0.20   76.45  -76.69
   226T    0.41 |     0.00    0.21   20.26    5.00
   227Q    0.30 |     0.00    0.11   18.54   12.79
   228I    0.13 |     0.00    0.28   32.66  -24.58
   229I    0.14 |     0.00    0.27   40.83  -39.10
   230K    0.65 |     0.00    0.51   16.09    9.31
   231A    0.19 |     0.00    0.57   44.39  -25.33
   232P    0.11 |     0.00    0.62   28.79   30.51
   233V    0.06 |     0.00    0.43   25.61   10.84
   234E    0.65 |     0.00    0.52   21.05   -7.53
   235M    0.27 |     0.00    0.42   60.70  -71.96
   236V    0.08 |     0.00    0.49   34.05  -18.57
   237E    0.67 |     0.00    0.50   32.39  -31.26
   238K    0.71 |     0.00    0.53   37.81   12.97
   239Q    0.51 |     0.00    0.47   64.44   29.96
   240I    0.18 |     0.00    0.44   30.26   28.55
   241L    0.34 |     0.00    0.52   57.74   81.82
   242M    0.28 |     0.00    0.51   58.90  -75.84
   243T    0.73 |     0.00    0.51  108.97    2.30
   244L    0.31 |     0.00    0.67   68.56  -83.11
   245Q    0.43 |     0.00    0.55   39.53  -22.80
   246T    0.52 |     0.00    0.62   29.24   -1.67
   247I    0.30 |     0.00    0.59   80.21  -63.66
   248A    0.23 |     0.00    0.67   43.43   17.51
   249S    0.67 |     0.00    0.59   67.45   -0.33
   250L    0.30 |     0.00    0.51   46.64   79.55
   251V    0.10 |     0.00    0.57   33.58  -13.22
   252E    0.67 |     0.00    0.58   27.19  -21.07
   253T    0.62 |     0.00    0.74   58.45   -7.53
   254S    0.60 |     0.00    0.59   50.27  -26.37
   255G    0.21 |     0.00    0.39   18.16    7.90
   256V    0.13 |     0.00    0.62   35.37    4.61
   257N    0.47 |     0.00    0.62   29.79   -5.72
   258G    0.26 |     0.00    0.62   15.92   18.93
   259M    0.38 |     0.00    0.42   97.88  -56.30
   260L    0.23 |     0.00    0.62   34.01  -24.28
   261K    0.64 |     0.00    0.50   18.49   -7.89
   262A    0.13 |     0.00    0.46   24.68   -3.44
   263M    0.30 |     0.00    0.49   63.64  -61.23
   264N    0.42 |     0.00    0.43   22.57    3.09
   265P    0.05 |     0.00    0.45   31.02  -27.11
   266E    0.62 |     0.00    0.44   26.14  -59.54
   267L    0.21 |     0.00    0.31   34.90   35.85
   268L    0.27 |     0.00    0.62   59.10  -76.23
   269V    0.14 |     0.00    0.62   34.27   38.51
   270R    0.62 |     0.00    0.58   37.67  -56.70
   271S    0.61 |     0.00    0.70   35.48   20.62
   272A    0.19 |     0.00    0.39   63.59  -57.91
   273K    0.63 |     0.00    0.39   23.19   -5.76
   274S    0.56 |     0.00    0.39   41.73   12.54
   275M    0.30 |     0.00    0.52   63.07  -55.96
   276H    0.76 |     0.00    0.67   63.29    7.45
   277L    0.28 |     0.00    0.70   58.56  -83.52
   278L    0.23 |     0.00    0.62   24.84   17.01
   279E    0.78 |     0.00    0.68   33.46   94.08
   280E    0.89 |     0.00    0.58   70.01  136.76
   281Q    0.45 |     0.00    0.62   46.07  -45.26
   282E    0.72 |     0.00    0.49   58.12  -56.05
   283E    0.75 |     0.00    0.68   35.67   25.86
   284L    0.21 |     0.00    0.45   41.07  -33.10
   285D    0.69 |     0.00    0.76   38.73  -36.10
   286A    0.34 |     0.00    0.72   79.48   12.78
   287A    0.20 |     0.00    0.56   46.94  -23.28
   288I    0.19 |     0.00    0.49   35.65    7.24
   289N    0.52 |     0.00    0.51   58.83  -30.87
   290T    0.65 |     0.00    0.96   50.32    7.01
   291L    0.28 |     0.00    0.62   62.11  -79.59
   292A    0.26 |     0.00    0.89   40.29    7.87
   293D    0.82 |     0.00    0.85   80.45  -47.78
   294L    0.36 |     0.00    1.00   49.11  -11.52
   295D    0.78 |     0.00    0.81   43.35   73.34
   296D    0.79 |     0.00    0.88   65.54  -41.73
   297E    0.77 |     0.00    0.67   63.85  -63.28
   298V    0.13 |     0.00    0.67   36.91   -5.53
   299T    0.49 |     0.00    0.34   40.99  -12.17
   300Q    0.53 |     0.00    0.58   86.66  -96.67
   301W    0.26 |     0.00    0.37   51.16  -21.15
   302I    0.25 |     0.00    0.67   32.51   62.81
   303N    0.48 |     0.00    0.57   39.27  -21.28
   304K    0.63 |     0.00    0.43   33.02  -65.49
   305G    0.21 |     0.00    0.51   11.85   -6.03
   306E    0.71 |     0.00    0.44   48.09  -19.44
   307I    0.18 |     0.00    0.31   39.48   17.65
   308R    0.62 |     0.00    0.62   42.46  -91.66
   309H    0.85 |     0.00    0.55  105.03   -9.03
   310T    0.62 |     0.00    0.76   54.08    1.53
   311D    0.69 |     0.00    0.70   42.19  -29.80
   312L    0.38 |     0.00    0.76   56.43   80.45
   313V    0.34 |     0.00    0.62   86.35  115.78
   314A    0.27 |     0.00    0.76   52.48    9.32
   315A    0.26 |     0.00    0.76   47.88    7.81
   316Q    0.44 |     0.00    0.76   35.18  -49.34
   317A    0.37 |     0.00    0.72   87.06   15.47
   318L    0.30 |     0.00    0.62   49.70   14.03
   319A    0.27 |     0.00    0.91   46.70  -23.05
   320K    0.76 |     0.00    0.72   63.23 -101.50
   321E    0.76 |     0.00    0.76   58.31  -97.18
   322L    0.31 |     0.00    0.91   36.12   -5.16
   323K    0.79 |     0.00    0.79   59.80  -48.74
   324N    0.61 |     0.00    0.91   69.49  -56.48
   325L    0.33 |     0.00    0.85   37.84   56.70
   326M    0.30 |     0.00    0.72   35.13   14.25
   327G    0.35 |     0.00    0.62   57.42  -29.19
   328G    0.39 |     0.00    0.91   60.87  -70.43
   329K    0.70 |     0.00    0.79   25.14  -40.59
   330A    0.21 |     0.00    0.76   31.85    2.28
   331A    0.22 |     0.00    0.76   38.29   -7.88
   332E    0.66 |     0.00    0.72   21.84  -62.46
   333G    0.33 |     0.00    0.62   38.40   26.92
   334T    0.58 |     0.00    0.85   31.62    9.67
   335I    0.19 |     0.00    0.62   22.93   20.36
   336R    0.60 |     0.00    0.62   23.69  -41.21
   337R    0.63 |     0.00    0.62   35.59  -38.06
   338C    0.56 |     0.00    0.76   34.94   39.95
   339M    0.30 |     0.00    0.91   27.73  -31.72
   340R    0.67 |     0.00    0.85   23.47    9.17
   341K    0.69 |     0.00    0.62   30.97  -20.54
   342M    0.28 |     0.00    0.76   27.30   -8.26
   343F    0.26 |     0.00    0.62   16.90   -2.24
   344E    0.72 |     0.00    0.85   28.38  -39.29
----------------------------------------------------------------------
----------------------------------------------------------------------


HMD PARALOG2 Mj_DSM2661 (C)
----------------------------------------------------------------------
The top 10 highest scoring residues are 83_E (0.81), 144_H (0.84),
195_D (0.90), 231_D (0.81), 234_E (1.00), 235_K (0.80), 240_S (0.82),
246_S (0.83), 262_K (0.78), 267_S (0.77).
Residue     MFS | HMM          SSR  RAPDF   RAPDF     
                | relative          spread  differ
                | entropy                               
----------------------------------------------------------------------
     1M    0.10 |     0.00    0.12   27.72  -11.93
     2K    0.40 |     0.00    0.01   40.24  -53.91
     3I    0.45 |     0.66    0.05   70.69 -117.05
     4S    0.72 |     0.59    0.18   68.23  -27.88
     5I    0.44 |     0.61    0.07   75.45 -122.56
     6Y    0.57 |     0.51    0.09   55.77  -69.67
     7G    0.64 |     0.90    0.05   52.62  -28.17
     8A    0.53 |     0.84    0.11   38.69    7.64
     9G    0.65 |     0.90    0.05   58.90  -31.13
    10N    0.68 |     0.65    0.20   71.94  -57.94
    11Q    0.74 |     0.95    0.12   30.06  -15.11
    12R    0.50 |     0.09    0.61   61.77 -115.71
    13L    0.38 |     0.29    0.27   69.24   79.96
    14Y    0.49 |     0.26    0.42   48.56  -13.94
    15L    0.27 |     0.13    0.63   38.68   54.30
    16E    0.52 |     0.10    0.54   40.96  -83.16
    17Q    0.27 |     0.00    0.58   28.87  -34.44
    18L    0.22 |     0.00    0.56   50.74   59.77
    19K    0.44 |     0.00    0.51   25.82  -42.60
    20V    0.10 |     0.00    0.51   43.09   46.07
    21P    0.00 |     0.00    0.32   16.25    4.09
    22E    0.42 |     0.00    0.40   27.86  -65.80
    23K    0.49 |     0.15    0.33   14.72  -12.11
    24F    0.25 |     0.07    0.48   27.27   68.96
    25G    0.14 |     0.00    0.25   27.43   -5.69
    26G    0.24 |     0.25    0.20   15.93  -21.53
    27E    0.51 |     0.05    0.69   28.85   -6.53
    28P    0.13 |     0.04    0.64   53.45  -20.51
    29P    0.06 |     0.00    0.44   47.19  -29.06
    30Y    0.33 |     0.00    0.48   31.89    1.01
    31G    0.14 |     0.00    0.32   25.58  -13.79
    32G    0.64 |     0.90    0.05   52.52  -33.22
    33A    0.37 |     0.46    0.31   56.83  -43.75
    34G    0.44 |     0.50    0.32   29.76   14.70
    35M    0.43 |     0.54    0.27   49.27  -74.43
    36A    0.53 |     0.70    0.39   76.75  -80.50
    37I    0.19 |     0.18    0.16   40.61  -11.08
    38E    0.68 |     0.46    0.38   27.20  -34.55
    39F    0.41 |     0.41    0.34   56.20  -95.98
    40A    0.24 |     0.29    0.17   50.08  -44.75
    41K    0.62 |     0.36    0.25   47.71  -96.99
    42A    0.35 |     0.37    0.48   66.32  -58.32
    43G    0.58 |     0.75    0.31   41.26  -22.27
    44H    0.54 |     0.25    0.22   26.02   29.94
    45D    0.50 |     0.26    0.11   22.71  -11.09
    46V    0.48 |     0.76    0.27   74.67 -110.25
    47V    0.14 |     0.26    0.12   40.15  -58.19
    48L    0.31 |     0.36    0.16   54.50  -67.29
    49S    0.60 |     0.39    0.24   64.40  -54.66
    50E    0.56 |     0.27    0.19   17.20   27.41
    51P    0.15 |     0.26    0.11   37.09   -7.44
    52N    0.34 |     0.12    0.06   48.44  -24.87
    53R    0.50 |     0.24    0.09   32.40   -1.13
    54D    0.53 |     0.25    0.10   46.90  -42.22
    55V    0.12 |     0.06    0.11   54.16   88.70
    56M    0.34 |     0.13    0.09  103.07   38.89
    57S    0.44 |     0.13    0.10   61.92  -35.58
    58D    0.44 |     0.14    0.08   28.62  -20.18
    59D    0.48 |     0.19    0.06   43.62  -65.02
    60L    0.31 |     0.32    0.27   36.89   32.28
    61W    0.28 |     0.31    0.14   28.31    0.43
    62K    0.50 |     0.17    0.10   47.14  -82.18
    63K    0.58 |     0.28    0.25   36.27  -48.99
    64V    0.35 |     0.62    0.16   36.67  -26.27
    65E    0.54 |     0.24    0.13   33.13  -36.91
    66D    0.49 |     0.20    0.07   40.63  -43.27
    67A    0.17 |     0.17    0.16   56.49  -84.70
    68G    0.56 |     0.77    0.39   18.42   -3.43
    69V    0.24 |     0.36    0.19   71.35 -124.03
    70K    0.51 |     0.18    0.11   31.24  -12.68
    71V    0.27 |     0.46    0.31   33.02  -50.27
    72V    0.10 |     0.17    0.10   30.70   15.56
    73S    0.45 |     0.15    0.07   61.28  -29.95
    74D    0.53 |     0.18    0.09   62.07  -37.21
    75D    0.43 |     0.11    0.06   23.34   24.42
    76I    0.30 |     0.21    0.06   71.33  118.63
    77E    0.73 |     0.51    0.12   64.28  -70.41
    78A    0.57 |     0.67    0.58   91.14  -68.61
    79A    0.26 |     0.34    0.10   56.79  -60.90
    80K    0.56 |     0.24    0.11   54.55  -67.09
    81H    0.50 |     0.16    0.13   55.47  -44.25
    82G    0.53 |     0.64    0.31   57.04  -73.86
    83E    0.81 |     0.70    0.33   29.37  -19.29
    84I    0.30 |     0.33    0.15   75.70 -119.67
    85H    0.77 |     0.47    0.21   92.78  -22.11
    86V    0.39 |     0.48    0.21  110.38 -101.58
    87L    0.28 |     0.30    0.14   45.48  -21.82
    88F    0.40 |     0.35    0.46   42.79  -13.01
    89T    0.50 |     0.28    0.11   65.36  -30.24
    90P    0.64 |     0.90    0.48   98.27  -86.56
    91F    0.66 |     0.41    0.92  102.04  130.87
    92G    0.41 |     0.28    0.29   92.53  -38.29
    93R    0.47 |     0.05    0.15   87.60 -115.15
    94I    0.45 |     0.39    0.27   77.12  124.79
    95T    0.38 |     0.11    0.16   42.69    6.60
    96L    0.14 |     0.07    0.12   29.86   14.77
    97N    0.35 |     0.14    0.19   39.21  -19.07
    98I    0.36 |     0.50    0.28   33.16   -9.54
    99A    0.18 |     0.15    0.16   60.32  -47.12
   100N    0.36 |     0.19    0.08   26.56   13.87
   101T    0.42 |     0.26    0.11   29.12   -7.29
   102I    0.48 |     0.66    0.14   90.96 -167.84
   103I    0.24 |     0.16    0.13   79.50  -51.66
   104E    0.62 |     0.37    0.16   39.40  -41.52
   105H    0.52 |     0.29    0.16   22.53  -22.72
   106V    0.32 |     0.49    0.16   60.89  -34.20
   107P    0.17 |     0.25    0.10   55.21  -42.35
   108E    0.54 |     0.21    0.11   47.97  -45.69
   109N    0.68 |     0.69    0.26   53.51  -58.61
   110A    0.24 |     0.25    0.17   64.79  -65.09
   111I    0.19 |     0.19    0.12   55.70  -85.62
   112I    0.44 |     0.45    0.05  141.75 -200.23
   113C    0.49 |     0.18    0.09  114.41  -83.40
   114N    0.64 |     0.45    0.90   51.18  -22.34
   115T    0.57 |     0.25    0.80   64.33  -34.30
   116C    0.75 |     0.44    0.54  114.62   40.05
   117T    0.66 |     0.54    0.27   66.69  -39.10
   118I    0.41 |     0.25    0.48   84.40  116.07
   119P    0.20 |     0.24    0.10   80.11  -68.13
   120T    0.42 |     0.18    0.13   58.33  -76.80
   121P    0.23 |     0.21    0.10   95.38  -38.13
   122V    0.21 |     0.12    0.11   83.53   79.93
   123L    0.49 |     0.51    0.43   73.99  -33.00
   124Y    0.49 |     0.28    0.20   46.42   56.67
   125R    0.76 |     0.66    0.38   56.52 -147.72
   126S    0.57 |     0.42    0.31   27.96    2.27
   127L    0.42 |     0.48    0.26   71.83  -84.56
   128E    0.64 |     0.45    0.23   20.65  -48.59
   129G    0.33 |     0.35    0.22   25.39   16.57
   130I    0.36 |     0.31    0.19   95.20  -27.50
   131L    0.26 |     0.28    0.18   29.37   32.42
   132R    0.50 |     0.28    0.19   27.90  -70.61
   133L    0.18 |     0.13    0.13   30.21   46.12
   134K    0.61 |     0.30    0.26   44.10  -34.39
   135R    0.60 |     0.36    0.31   29.76   31.82
   136R    0.42 |     0.16    0.11   25.47  -64.11
   137D    0.53 |     0.27    0.12   42.35  -62.40
   138V    0.25 |     0.38    0.19   63.55  -90.83
   139G    0.40 |     0.35    0.40   62.84  -59.78
   140I    0.54 |     0.62    0.42  110.04 -165.41
   141S    0.58 |     0.24    0.18   95.59  -14.99
   142S    0.66 |     0.52    0.33   43.83    6.20
   143M    0.42 |     0.31    0.23  110.99  -87.61
   144H    0.84 |     0.61    0.79   71.32 -119.94
   145P    0.57 |     0.88    0.44   71.03  -89.29
   146T    0.68 |     0.42    0.50   86.83   -4.90
   147G    0.46 |     0.49    0.14   70.67  -35.56
   148V    0.21 |     0.19    0.21   62.37   74.03
   149P    0.41 |     0.69    0.30   48.41  -69.53
   150G    0.59 |     0.65    0.74   57.44  -93.96
   151T    0.59 |     0.49    0.39   24.19    3.30
   152P    0.17 |     0.16    0.18   71.18  -26.42
   153S    0.60 |     0.29    0.42   79.46  -44.52
   154Q    0.59 |     0.43    0.57   71.09  -43.16
   155K    0.56 |     0.19    0.27   33.06   30.51
   156Y    0.37 |     0.16    0.21   32.81  -10.82
   157Y    0.61 |     0.45    0.25   76.68  -41.74
   158T    0.36 |     0.14    0.09   34.26  -20.72
   159I    0.20 |     0.13    0.20   57.67   -4.04
   160A    0.41 |     0.40    0.62   85.11  -83.03
   161G    0.23 |     0.14    0.24   42.77  -46.39
   162K    0.68 |     0.43    0.55   18.52   -6.80
   163A    0.25 |     0.29    0.25   42.16    7.77
   164L    0.44 |     0.38    0.43   61.77   92.27
   165E    0.53 |     0.17    0.09   52.04  -38.78
   166G    0.36 |     0.25    0.29   69.45  -15.84
   167K    0.54 |     0.22    0.18   45.05  -83.15
   168E    0.60 |     0.26    0.16   58.27  -57.27
   169Y    0.37 |     0.19    0.18   27.05  -31.93
   170A    0.25 |     0.29    0.15   64.90  -67.98
   171T    0.45 |     0.21    0.12   59.24  -21.68
   172E    0.57 |     0.26    0.19   41.76  -62.79
   173D    0.49 |     0.12    0.12   66.78  -75.62
   174Q    0.42 |     0.34    0.39   20.29  -26.61
   175I    0.21 |     0.13    0.17   64.58    0.94
   176N    0.42 |     0.21    0.09   65.49  -35.74
   177K    0.51 |     0.16    0.15   49.82  -89.82
   178L    0.33 |     0.31    0.28   76.28 -107.96
   179V    0.19 |     0.22    0.31   47.01    0.96
   180E    0.58 |     0.26    0.27   53.01 -103.48
   181L    0.32 |     0.40    0.28   34.10  -44.08
   182V    0.34 |     0.44    0.38   66.90  -33.00
   183K    0.55 |     0.20    0.21   59.96  -92.59
   184S    0.49 |     0.24    0.21   44.00    2.49
   185V    0.17 |     0.23    0.19   46.69  -24.14
   186G    0.48 |     0.52    0.36   63.46  -73.59
   187K    0.57 |     0.23    0.18   50.55  -55.12
   188I    0.32 |     0.23    0.27   63.86  102.72
   189P    0.14 |     0.23    0.21   45.23  -66.28
   190Y    0.41 |     0.28    0.15   20.87  -13.69
   191V    0.18 |     0.30    0.25   29.76  -20.15
   192T    0.56 |     0.37    0.16   69.20  -28.05
   193P    0.29 |     0.39    0.38   58.76  -46.33
   194A    0.35 |     0.33    0.44   78.44  -56.71
   195D    0.90 |     0.76    0.56   62.35  -53.01
   196V    0.44 |     0.62    0.51   40.72   54.54
   197V    0.45 |     0.54    0.60   62.78   58.57
   198P    0.47 |     0.59    0.54   92.73  -78.99
   199A    0.51 |     0.59    0.80   53.54    2.97
   200V    0.47 |     0.71    0.44   34.20   66.77
   201A    0.37 |     0.30    0.32  100.46  -34.67
   202D    0.77 |     0.52    0.54   61.66  -50.04
   203M    0.54 |     0.65    0.58   34.42   -0.26
   204G    0.57 |     0.63    0.38   79.42  -81.69
   205A    0.52 |     0.53    0.64  100.47  -62.22
   206L    0.55 |     0.43    0.96   65.85  109.49
   207V    0.28 |     0.27    0.10   81.11   64.06
   208T    0.48 |     0.23    0.24   63.02  -25.81
   209A    0.30 |     0.25    0.21   76.68   24.95
   210V    0.32 |     0.36    0.70   39.92   39.50
   211A    0.23 |     0.32    0.22   32.14  -19.90
   212L    0.34 |     0.23    0.33   53.19  133.36
   213V    0.26 |     0.29    0.24   58.81   58.24
   214G    0.52 |     0.62    0.36   39.91    7.45
   215V    0.37 |     0.51    0.36   68.64  -48.19
   216L    0.31 |     0.32    0.34   32.51   28.47
   217D    0.60 |     0.33    0.25   43.13  -13.75
   218Y    0.58 |     0.37    0.48   71.20  -72.36
   219Y    0.53 |     0.37    0.18   48.38   21.92
   220R    0.57 |     0.39    0.32   31.94  -93.98
   221V    0.23 |     0.32    0.49   31.37  -17.65
   222G    0.53 |     0.65    0.35   48.80  -63.90
   223T    0.75 |     0.78    0.36   34.25  -20.29
   224Q    0.36 |     0.31    0.08   14.53    9.47
   225I    0.12 |     0.00    0.56   26.36    3.68
   226I    0.11 |     0.00    0.56   23.85   -4.42
   227N    0.28 |     0.00    0.56   15.98  -13.29
   228A    0.41 |     0.74    0.01   18.76  -23.67
   229P    0.51 |     0.98    0.00   31.10  -41.80
   230K    0.58 |     0.34    0.13   29.71  -51.85
   231D    0.81 |     0.72    0.54   20.50  -17.43
   232M    0.35 |     0.43    0.17   25.75   14.84
   233I    0.51 |     0.66    0.74   41.22  -71.63
   234E    1.00 |     0.86    0.81   35.89   23.24
   235K    0.80 |     0.57    0.70   31.26  -28.37
   236Q    0.67 |     0.68    0.74   26.25   -2.07
   237I    0.47 |     0.70    0.13   55.95  -71.27
   238L    0.30 |     0.34    0.32   25.41    2.61
   239I    0.55 |     0.73    0.45   33.66   73.18
   240S    0.82 |     0.66    0.95   39.35   16.41
   241L    0.35 |     0.43    0.13   47.63  -41.03
   242Q    0.64 |     0.66    0.74   21.03  -17.38
   243T    0.69 |     0.58    0.48   45.54    0.59
   244I    0.58 |     0.78    0.56   50.02  -24.77
   245A    0.38 |     0.51    0.44   38.65  -29.63
   246S    0.83 |     0.72    0.92   36.01   -4.33
   247I    0.58 |     0.66    0.95   33.99   65.75
   248I    0.37 |     0.51    0.15   37.30   18.76
   249E    0.66 |     0.38    0.35   44.21  -44.46
   250T    0.54 |     0.40    0.40   26.94    1.87
   251S    0.63 |     0.35    0.62   66.96  -59.97
   252G    0.70 |     0.90    0.74   33.89  -15.18
   253M    0.35 |     0.39    0.19   39.23  -16.34
   254E    0.54 |     0.18    0.22   29.54   46.09
   255G    0.23 |     0.19    0.22   34.99  -62.48
   256L    0.61 |     0.74    0.63   52.08   11.87
   257M    0.29 |     0.28    0.35   32.69  -30.92
   258K    0.58 |     0.32    0.30   18.02  -19.71
   259V    0.24 |     0.33    0.58   23.03   21.11
   260F    0.43 |     0.56    0.20   21.92  -19.00
   261N    0.70 |     0.68    0.74   26.80  -14.27
   262K    0.78 |     0.53    0.35   44.20   35.03
   263D    0.75 |     0.45    0.93   39.94  -23.93
   264A    0.53 |     0.72    0.58   36.25   19.12
   265L    0.35 |     0.41    0.41   27.26    0.70
   266L    0.45 |     0.54    0.24   40.85   73.23
   267S    0.77 |     0.64    0.74   45.54  -29.24
   268S    0.51 |     0.22    0.15   64.10  -10.60
   269A    0.26 |     0.35    0.31   29.20  -18.01
   270K    0.56 |     0.28    0.21   18.00   -1.52
   271N    0.51 |     0.37    0.32   49.73  -35.44
   272M    0.29 |     0.35    0.19   20.33   -6.80
   273L    0.36 |     0.42    0.25   34.70   21.66
   274I    0.17 |     0.22    0.18   15.02   21.90
   275D    0.46 |     0.16    0.16   17.76    9.09
   276E    0.52 |     0.20    0.18   26.98   -3.52
   277R    0.52 |     0.20    0.20   49.23  -23.68
   278Q    0.51 |     0.44    0.19   55.66  -42.21
   279E    0.56 |     0.23    0.15   40.71  -18.08
   280D    0.53 |     0.21    0.22   34.26   25.22
   281L    0.65 |     1.00    0.44   19.25  -10.56
   282N    0.43 |     0.31    0.23   25.35   -0.16
   283L    0.28 |     0.17    0.14   65.68   68.26
   284A    0.23 |     0.33    0.24   26.69  -24.52
   285L    0.51 |     0.68    0.38   37.39   -2.21
   286K    0.50 |     0.16    0.12   44.19  -83.71
   287I    0.30 |     0.25    0.31   52.80   62.31
   288I    0.49 |     0.71    0.35   24.08   38.60
   289E    0.72 |     0.49    0.55   24.51  -19.56
   290E    0.54 |     0.24    0.12   36.67  -40.94
   291F    0.59 |     0.81    0.31   25.25   -6.01
   292D    0.65 |     0.30    0.40   69.67  -36.18
   293K    0.58 |     0.32    0.17   27.88  -35.22
   294S    0.44 |     0.21    0.14   29.31    4.46
   295T    0.61 |     0.55    0.16   37.01   -1.10
   296I    0.39 |     0.43    0.17   56.43   86.68
   297G    0.24 |     0.14    0.20   73.39 -150.21
   298E    0.75 |     0.60    0.24   28.57  -11.66
   299K    0.54 |     0.21    0.18   46.39  -69.17
   300D    0.52 |     0.21    0.11   48.26  -28.92
   301I    0.16 |     0.15    0.16   23.67   40.15
   302S    0.50 |     0.34    0.07   33.29  -11.73
   303Q    0.34 |     0.16    0.18   46.90  -33.03
   304T    0.57 |     0.39    0.15   71.47  -39.56
   305Y    0.34 |     0.08    0.14   41.41  -11.01
   306L    0.35 |     0.35    0.10   51.41   66.69
   307V    0.16 |     0.16    0.11   47.73   70.63
   308A    0.26 |     0.26    0.12   72.47  -55.33
   309P    0.09 |     0.00    0.18   78.24  -37.86
   310Q    0.35 |     0.00    0.15  107.85  -72.94
   311A    0.07 |     0.00    0.13   49.93  -64.87
   312L    0.14 |     0.00    0.11   49.71   24.77
   313I    0.11 |     0.00    0.13   35.93   60.95
   314K    0.40 |     0.00    0.09   31.02  -22.40
   315E    0.54 |     0.00    0.09   82.05   77.63
   316A    0.09 |     0.00    0.20   57.10  -64.28
   317V    0.06 |     0.00    0.13   43.55   61.25
   318S    0.33 |     0.00    0.12   45.94  -62.77
   319L    0.17 |     0.00    0.13   76.45  -47.14
   320I    0.11 |     0.00    0.14   38.50   49.16
   321G    0.17 |     0.00    0.12   62.20  -66.06
   322K    0.51 |     0.00    0.18   84.52  -49.54
   323S    0.36 |     0.00    0.20   59.00  -69.94
   324A    0.08 |     0.00    0.31   35.25  -25.15
   325V    0.05 |     0.00    0.18   50.09  -13.29
   326E    0.50 |     0.00    0.17   51.58   80.94
   327G    0.20 |     0.00    0.27   68.13  -70.31
   328M    0.12 |     0.00    0.35   21.15  -11.32
   329I    0.12 |     0.00    0.29   42.43    5.22
   330R    0.39 |     0.00    0.22   45.54  -55.08
   331R    0.43 |     0.00    0.36   70.96 -124.08
   332S    0.38 |     0.00    0.44   43.85  -23.63
   333S    0.43 |     0.00    0.46   80.22 -102.93
   334N    0.28 |     0.00    0.19   49.18  -51.76
   335K    0.47 |     0.00    0.24   58.94  -55.59
   336L    0.15 |     0.00    0.17   46.66   53.15
   337F    0.16 |     0.00    0.23   30.78   19.02
   338K    0.51 |     0.00    1.00   22.37  -14.87
----------------------------------------------------------------------
----------------------------------------------------------------------


HMD PARALOG2 Mj_DSM2661 (R)
----------------------------------------------------------------------
The top 10 highest scoring residues are 83_E (0.79), 85_H (0.82),
144_H (0.79), 195_D (0.84), 202_D (0.84), 231_D (0.81), 234_E (1.00),
240_S (0.79), 246_S (0.89), 267_S (0.79).
Residue     MFS | HMM          SSR  RAPDF   RAPDF     
                | relative          spread  differ
                | entropy                               
----------------------------------------------------------------------
     1M    0.10 |     0.00    0.12   18.96   -2.24
     2K    0.40 |     0.00    0.01   45.55  -62.76
     3I    0.47 |     0.66    0.05   88.03 -151.05
     4S    0.71 |     0.59    0.18   66.13  -19.34
     5I    0.50 |     0.61    0.07  116.20 -167.45
     6Y    0.59 |     0.51    0.09   67.75  -54.72
     7G    0.59 |     0.90    0.05   32.15  -24.95
     8A    0.50 |     0.84    0.11   34.82  -29.90
     9G    0.60 |     0.90    0.05   30.23   -3.87
    10N    0.64 |     0.65    0.20   48.82  -31.91
    11Q    0.73 |     0.95    0.12   33.12  -27.04
    12R    0.47 |     0.09    0.61   35.19  -42.82
    13L    0.47 |     0.29    0.27  109.52  115.07
    14Y    0.51 |     0.26    0.42   59.22   -1.52
    15L    0.27 |     0.13    0.63   36.59   60.79
    16E    0.55 |     0.10    0.54   64.61  -97.99
    17Q    0.35 |     0.00    0.58   68.24  -50.35
    18L    0.19 |     0.00    0.56   37.11   45.75
    19K    0.43 |     0.00    0.51   19.31  -43.17
    20V    0.16 |     0.00    0.51   62.87   81.43
    21P    0.02 |     0.00    0.32   25.04  -10.11
    22E    0.43 |     0.00    0.40   29.73  -56.14
    23K    0.50 |     0.15    0.33   33.18  -58.05
    24F    0.30 |     0.07    0.48   52.79   79.69
    25G    0.17 |     0.00    0.25   33.49   16.80
    26G    0.29 |     0.25    0.20   35.61   -4.65
    27E    0.48 |     0.05    0.69   11.77   13.21
    28P    0.10 |     0.04    0.64   35.71  -26.64
    29P    0.06 |     0.00    0.44   34.71  -13.68
    30Y    0.35 |     0.00    0.48   36.15   45.73
    31G    0.26 |     0.00    0.32   97.71  -79.43
    32G    0.63 |     0.90    0.05   69.61 -111.08
    33A    0.38 |     0.46    0.31   66.93  -61.73
    34G    0.47 |     0.50    0.32   61.79  -42.46
    35M    0.46 |     0.54    0.27   63.27  -69.26
    36A    0.55 |     0.70    0.39   93.81 -100.22
    37I    0.17 |     0.18    0.16   28.08   -5.78
    38E    0.67 |     0.46    0.38   26.75  -41.52
    39F    0.42 |     0.41    0.34   68.41 -127.64
    40A    0.23 |     0.29    0.17   34.76    0.91
    41K    0.63 |     0.36    0.25   51.42  -95.41
    42A    0.37 |     0.37    0.48   73.75  -57.90
    43G    0.59 |     0.75    0.31   52.44  -31.95
    44H    0.51 |     0.25    0.22   22.11   -4.61
    45D    0.50 |     0.26    0.11   26.05  -27.39
    46V    0.51 |     0.76    0.27   93.75 -141.86
    47V    0.14 |     0.26    0.12   32.41  -42.14
    48L    0.33 |     0.36    0.16   66.92  -91.25
    49S    0.62 |     0.39    0.24   83.76  -77.22
    50E    0.58 |     0.27    0.19   32.51   23.38
    51P    0.18 |     0.26    0.11   46.63   -7.71
    52N    0.32 |     0.12    0.06   40.86  -39.56
    53R    0.49 |     0.24    0.09   36.74  -41.63
    54D    0.54 |     0.25    0.10   50.37  -27.60
    55V    0.13 |     0.06    0.11   57.31   90.67
    56M    0.20 |     0.13    0.09   33.93   27.36
    57S    0.41 |     0.13    0.10   45.14  -16.73
    58D    0.45 |     0.14    0.08   37.88  -38.67
    59D    0.49 |     0.19    0.06   49.10  -78.34
    60L    0.33 |     0.32    0.27   43.32   52.51
    61W    0.28 |     0.31    0.14   32.25  -27.44
    62K    0.49 |     0.17    0.10   44.39  -87.47
    63K    0.58 |     0.28    0.25   42.95  -60.83
    64V    0.34 |     0.62    0.16   30.36  -28.84
    65E    0.53 |     0.24    0.13   32.41  -47.24
    66D    0.51 |     0.20    0.07   52.11  -49.46
    67A    0.15 |     0.17    0.16   40.74  -61.26
    68G    0.56 |     0.77    0.39   22.79  -12.07
    69V    0.25 |     0.36    0.19   72.24 -114.79
    70K    0.50 |     0.18    0.11   29.05  -27.36
    71V    0.32 |     0.46    0.31   66.01  -95.52
    72V    0.11 |     0.17    0.10   35.84   -6.62
    73S    0.44 |     0.15    0.07   58.95  -35.85
    74D    0.50 |     0.18    0.09   45.08  -12.91
    75D    0.43 |     0.11    0.06   21.73   31.79
    76I    0.28 |     0.21    0.06   63.17   96.53
    77E    0.69 |     0.51    0.12   38.15  -14.29
    78A    0.53 |     0.67    0.58   74.31  -89.33
    79A    0.28 |     0.34    0.10   65.00  -69.96
    80K    0.54 |     0.24    0.11   39.23  -42.59
    81H    0.47 |     0.16    0.13   44.16  -39.91
    82G    0.53 |     0.64    0.31   65.12  -98.24
    83E    0.79 |     0.70    0.33   22.75   -8.59
    84I    0.32 |     0.33    0.15   87.05 -133.11
    85H    0.82 |     0.47    0.21  118.95    9.95
    86V    0.42 |     0.48    0.21  130.62 -139.39
    87L    0.30 |     0.30    0.14   57.44  -40.22
    88F    0.39 |     0.35    0.46   43.93  -29.28
    89T    0.50 |     0.28    0.11   68.56  -23.76
    90P    0.63 |     0.90    0.48   96.20  -78.47
    91F    0.66 |     0.41    0.92  104.22  128.92
    92G    0.32 |     0.28    0.29   33.84    5.70
    93R    0.42 |     0.05    0.15   60.15  -98.70
    94I    0.42 |     0.39    0.27   70.04   85.94
    95T    0.36 |     0.11    0.16   30.62   -4.58
    96L    0.16 |     0.07    0.12   38.92   25.79
    97N    0.38 |     0.14    0.19   51.38  -28.32
    98I    0.34 |     0.50    0.28   33.60  -72.42
    99A    0.17 |     0.15    0.16   60.55  -91.52
   100N    0.38 |     0.19    0.08   44.16  -12.63
   101T    0.45 |     0.26    0.11   44.36  -11.18
   102I    0.47 |     0.66    0.14   75.11 -120.52
   103I    0.20 |     0.16    0.13   52.76  -27.53
   104E    0.59 |     0.37    0.16   24.30  -37.51
   105H    0.57 |     0.29    0.16   52.11  -39.62
   106V    0.30 |     0.49    0.16   45.20  -30.95
   107P    0.15 |     0.25    0.10   50.73  -69.15
   108E    0.54 |     0.21    0.11   48.63  -47.46
   109N    0.66 |     0.69    0.26   49.46  -57.77
   110A    0.24 |     0.25    0.17   62.15  -61.71
   111I    0.19 |     0.19    0.12   48.58  -72.26
   112I    0.41 |     0.45    0.05  122.21 -190.30
   113C    0.45 |     0.18    0.09   91.59  -83.15
   114N    0.73 |     0.45    0.90   85.63   49.28
   115T    0.63 |     0.25    0.80   90.74  -14.89
   116C    0.64 |     0.44    0.54   68.08   13.42
   117T    0.69 |     0.54    0.27   86.40  -27.85
   118I    0.34 |     0.25    0.48   53.14  106.10
   119P    0.23 |     0.24    0.10   90.85  -51.02
   120T    0.44 |     0.18    0.13   66.65  -47.08
   121P    0.16 |     0.21    0.10   56.82  -38.30
   122V    0.10 |     0.12    0.11   31.01   43.92
   123L    0.52 |     0.51    0.43   69.53   76.50
   124Y    0.45 |     0.28    0.20   35.77   13.35
   125R    0.73 |     0.66    0.38   39.99 -100.63
   126S    0.58 |     0.42    0.31   32.31   14.18
   127L    0.41 |     0.48    0.26   63.59  -78.10
   128E    0.66 |     0.45    0.23   45.95  -90.84
   129G    0.37 |     0.35    0.22   52.70   -6.27
   130I    0.33 |     0.31    0.19   68.90   25.51
   131L    0.23 |     0.28    0.18   16.87   -9.97
   132R    0.64 |     0.28    0.19   72.09   87.49
   133L    0.14 |     0.13    0.13   14.74   10.12
   134K    0.57 |     0.30    0.26   24.05  -16.31
   135R    0.58 |     0.36    0.31   22.81   16.90
   136R    0.46 |     0.16    0.11   44.21  -52.36
   137D    0.55 |     0.27    0.12   56.13  -76.97
   138V    0.25 |     0.38    0.19   51.83  -55.90
   139G    0.35 |     0.35    0.40   38.62  -52.28
   140I    0.49 |     0.62    0.42   63.10  -53.33
   141S    0.51 |     0.24    0.18   66.15  -49.78
   142S    0.67 |     0.52    0.33   61.22  -49.17
   143M    0.39 |     0.31    0.23   95.81 -100.04
   144H    0.79 |     0.61    0.79   45.47  -95.86
   145P    0.54 |     0.88    0.44   66.25 -115.18
   146T    0.61 |     0.42    0.50   57.33  -11.49
   147G    0.45 |     0.49    0.14   66.91  -53.69
   148V    0.24 |     0.19    0.21   69.42   95.71
   149P    0.42 |     0.69    0.30   55.78  -60.27
   150G    0.59 |     0.65    0.74   61.31  -92.40
   151T    0.64 |     0.49    0.39   55.81   -1.07
   152P    0.14 |     0.16    0.18   57.59  -43.34
   153S    0.56 |     0.29    0.42   72.74  -92.86
   154Q    0.54 |     0.43    0.57   48.58  -34.03
   155K    0.54 |     0.19    0.27   46.09  -57.58
   156Y    0.42 |     0.16    0.21   59.25   -6.45
   157Y    0.63 |     0.45    0.25   65.53   75.30
   158T    0.41 |     0.14    0.09   53.01   -0.28
   159I    0.20 |     0.13    0.20   37.87   67.26
   160A    0.34 |     0.40    0.62   30.96    7.47
   161G    0.26 |     0.14    0.24   58.96  -48.77
   162K    0.71 |     0.43    0.55   45.05  -39.01
   163A    0.32 |     0.29    0.25   86.33  -48.19
   164L    0.45 |     0.38    0.43   75.71   53.79
   165E    0.57 |     0.17    0.09   61.02   33.63
   166G    0.36 |     0.25    0.29   78.79  -64.90
   167K    0.60 |     0.22    0.18   45.73   97.57
   168E    0.65 |     0.26    0.16   70.48   31.57
   169Y    0.43 |     0.19    0.18   45.53   53.62
   170A    0.22 |     0.29    0.15   31.41   -2.48
   171T    0.48 |     0.21    0.12   80.15  -41.09
   172E    0.57 |     0.26    0.19   44.27  -56.95
   173D    0.48 |     0.12    0.12   58.50  -58.23
   174Q    0.44 |     0.34    0.39   28.49  -18.18
   175I    0.21 |     0.13    0.17   46.03   61.74
   176N    0.43 |     0.21    0.09   72.26  -44.88
   177K    0.49 |     0.16    0.15   39.39  -68.01
   178L    0.31 |     0.31    0.28   54.94  -59.57
   179V    0.18 |     0.22    0.31   34.86   17.36
   180E    0.56 |     0.26    0.27   46.56 -100.46
   181L    0.35 |     0.40    0.28   62.45 -110.97
   182V    0.30 |     0.44    0.38   53.10  -63.98
   183K    0.53 |     0.20    0.21   37.90  -38.86
   184S    0.49 |     0.24    0.21   39.44   14.32
   185V    0.16 |     0.23    0.19   45.89  -44.73
   186G    0.47 |     0.52    0.36   73.22 -146.92
   187K    0.53 |     0.23    0.18   28.45  -29.78
   188I    0.23 |     0.23    0.27   31.03   38.22
   189P    0.19 |     0.23    0.21   64.34  -45.03
   190Y    0.44 |     0.28    0.15   37.97  -14.88
   191V    0.26 |     0.30    0.25   56.05   43.44
   192T    0.56 |     0.37    0.16   76.68  -45.06
   193P    0.30 |     0.39    0.38   63.84  -53.76
   194A    0.38 |     0.33    0.44   90.89  -50.08
   195D    0.84 |     0.76    0.56   27.86   -5.81
   196V    0.47 |     0.62    0.51   60.37   53.46
   197V    0.51 |     0.54    0.60   87.84  105.84
   198P    0.50 |     0.59    0.54  112.16  -73.46
   199A    0.48 |     0.59    0.80   40.90  -19.76
   200V    0.46 |     0.71    0.44   33.54   38.23
   201A    0.31 |     0.30    0.32   58.17   16.53
   202D    0.84 |     0.52    0.54  124.51 -159.01
   203M    0.73 |     0.65    0.58  129.01   44.82
   204G    0.71 |     0.63    0.38  142.34  -23.59
   205A    0.48 |     0.53    0.64   64.95   11.30
   206L    0.47 |     0.43    0.96   40.10   39.16
   207V    0.28 |     0.27    0.10   75.56  105.61
   208T    0.56 |     0.23    0.24  100.12  -17.01
   209A    0.23 |     0.25    0.21   38.90   18.31
   210V    0.31 |     0.36    0.70   47.67  -12.34
   211A    0.23 |     0.32    0.22   27.26  -10.20
   212L    0.25 |     0.23    0.33   32.71   -0.08
   213V    0.22 |     0.29    0.24   40.97   34.17
   214G    0.55 |     0.62    0.36   53.99   26.71
   215V    0.32 |     0.51    0.36   39.93  -38.67
   216L    0.28 |     0.32    0.34   28.15  -24.42
   217D    0.58 |     0.33    0.25   38.41  -21.09
   218Y    0.54 |     0.37    0.48   57.92  -94.29
   219Y    0.49 |     0.37    0.18   49.79  -81.72
   220R    0.57 |     0.39    0.32   23.46  -59.70
   221V    0.23 |     0.32    0.49   32.09  -27.04
   222G    0.52 |     0.65    0.35   41.48  -28.67
   223T    0.73 |     0.78    0.36   23.08    4.64
   224Q    0.36 |     0.31    0.08   15.15   -1.75
   225I    0.11 |     0.00    0.56   19.77   -8.21
   226I    0.11 |     0.00    0.56   13.60    3.71
   227N    0.29 |     0.00    0.56   15.85   -9.14
   228A    0.42 |     0.74    0.01   17.35    2.16
   229P    0.48 |     0.98    0.00   13.56  -15.80
   230K    0.60 |     0.34    0.13   32.80    1.46
   231D    0.81 |     0.72    0.54   21.80   23.90
   232M    0.36 |     0.43    0.17   32.04   12.93
   233I    0.53 |     0.66    0.74   56.04  -68.31
   234E    1.00 |     0.86    0.81   42.87   33.52
   235K    0.78 |     0.57    0.70   30.82  -29.25
   236Q    0.66 |     0.68    0.74   24.66   -1.88
   237I    0.44 |     0.70    0.13   28.74  -24.38
   238L    0.31 |     0.34    0.32   28.90   15.95
   239I    0.60 |     0.73    0.45   60.45   84.93
   240S    0.79 |     0.66    0.95   32.22    6.37
   241L    0.37 |     0.43    0.13   45.14   25.76
   242Q    0.67 |     0.66    0.74   43.08  -51.47
   243T    0.66 |     0.58    0.48   35.53    3.31
   244I    0.58 |     0.78    0.56   56.01  -56.22
   245A    0.44 |     0.51    0.44   60.19   22.51
   246S    0.89 |     0.72    0.92   73.18   -7.50
   247I    0.54 |     0.66    0.95   21.96   39.69
   248I    0.38 |     0.51    0.15   36.24   41.24
   249E    0.66 |     0.38    0.35   48.21  -60.46
   250T    0.55 |     0.40    0.40   36.67   -2.10
   251S    0.56 |     0.35    0.62   28.45  -13.68
   252G    0.74 |     0.90    0.74   56.07   -0.13
   253M    0.33 |     0.39    0.19   28.78   -8.19
   254E    0.54 |     0.18    0.22   60.69  -91.74
   255G    0.28 |     0.19    0.22   50.27  -18.56
   256L    0.58 |     0.74    0.63   34.91   29.05
   257M    0.28 |     0.28    0.35   22.13   -7.61
   258K    0.57 |     0.32    0.30   20.00  -33.46
   259V    0.23 |     0.33    0.58   21.45  -16.39
   260F    0.44 |     0.56    0.20   35.00  -59.92
   261N    0.68 |     0.68    0.74   18.07   -4.97
   262K    0.70 |     0.53    0.35   21.79  -27.64
   263D    0.72 |     0.45    0.93   30.53  -40.72
   264A    0.61 |     0.72    0.58   89.26  -26.56
   265L    0.39 |     0.41    0.41   52.04  -25.47
   266L    0.45 |     0.54    0.24   41.74   58.42
   267S    0.79 |     0.64    0.74   64.36  -58.89
   268S    0.47 |     0.22    0.15   47.25  -22.12
   269A    0.28 |     0.35    0.31   35.73   -4.41
   270K    0.57 |     0.28    0.21   30.53  -17.86
   271N    0.49 |     0.37    0.32   38.01  -24.98
   272M    0.30 |     0.35    0.19   27.04   -7.56
   273L    0.39 |     0.42    0.25   45.59   52.73
   274I    0.19 |     0.22    0.18   21.42   28.55
   275D    0.50 |     0.16    0.16   42.27    1.15
   276E    0.54 |     0.20    0.18   41.93  -17.53
   277R    0.51 |     0.20    0.20   39.41   21.96
   278Q    0.48 |     0.44    0.19   47.16  -49.18
   279E    0.58 |     0.23    0.15   57.36  -27.85
   280D    0.56 |     0.21    0.22   56.56   -0.48
   281L    0.69 |     1.00    0.44   36.78   13.08
   282N    0.45 |     0.31    0.23   37.78  -14.32
   283L    0.31 |     0.17    0.14   77.68   86.86
   284A    0.27 |     0.33    0.24   38.62   10.05
   285L    0.54 |     0.68    0.38   44.75   30.93
   286K    0.52 |     0.16    0.12   60.43 -108.85
   287I    0.29 |     0.25    0.31   43.53   65.37
   288I    0.49 |     0.71    0.35   30.55   18.03
   289E    0.75 |     0.49    0.55   66.51 -122.95
   290E    0.53 |     0.24    0.12   39.23  -74.13
   291F    0.62 |     0.81    0.31   33.09   40.37
   292D    0.60 |     0.30    0.40   39.25   -6.46
   293K    0.59 |     0.32    0.17   48.13  -96.34
   294S    0.47 |     0.21    0.14   49.72  -11.56
   295T    0.63 |     0.55    0.16   49.64   -4.84
   296I    0.35 |     0.43    0.17   42.45   41.71
   297G    0.26 |     0.14    0.20   58.85  -53.56
   298E    0.76 |     0.60    0.24   51.79  -72.83
   299K    0.56 |     0.21    0.18   57.29  -69.48
   300D    0.50 |     0.21    0.11   43.09  -53.40
   301I    0.17 |     0.15    0.16   31.67   20.71
   302S    0.50 |     0.34    0.07   35.47   -5.18
   303Q    0.34 |     0.16    0.18   49.84  -57.84
   304T    0.51 |     0.39    0.15   37.63   -7.94
   305Y    0.30 |     0.08    0.14   22.49  -22.01
   306L    0.27 |     0.35    0.10   19.46   20.26
   307V    0.12 |     0.16    0.11   32.74   47.72
   308A    0.20 |     0.26    0.12   28.79    5.71
   309P    0.04 |     0.00    0.18   41.67    0.52
   310Q    0.23 |     0.00    0.15   38.27  -39.24
   311A    0.06 |     0.00    0.13   31.03   -7.89
   312L    0.17 |     0.00    0.11   53.69   64.57
   313I    0.18 |     0.00    0.13   61.13   96.45
   314K    0.39 |     0.00    0.09   32.81  -58.23
   315E    0.39 |     0.00    0.09   28.01  -47.94
   316A    0.09 |     0.00    0.20   38.48    6.22
   317V    0.08 |     0.00    0.13   51.27   64.00
   318S    0.33 |     0.00    0.12   37.76  -11.27
   319L    0.16 |     0.00    0.13   49.89   62.93
   320I    0.13 |     0.00    0.14   45.99   47.66
   321G    0.15 |     0.00    0.12   32.06   19.08
   322K    0.40 |     0.00    0.18   23.61  -32.87
   323S    0.31 |     0.00    0.20   19.90   -7.44
   324A    0.08 |     0.00    0.31   25.30    5.58
   325V    0.00 |     0.00    0.18   24.04  -32.09
   326E    0.47 |     0.00    0.17   52.80   17.76
   327G    0.19 |     0.00    0.27   45.71   22.76
   328M    0.16 |     0.00    0.35   31.55   17.49
   329I    0.14 |     0.00    0.29   48.05    5.34
   330R    0.36 |     0.00    0.22   22.86  -35.29
   331R    0.41 |     0.00    0.36   52.17  -76.83
   332S    0.35 |     0.00    0.44   22.04   -6.94
   333S    0.38 |     0.00    0.46   34.48   10.47
   334N    0.30 |     0.00    0.19   54.92  -40.50
   335K    0.43 |     0.00    0.24   34.83  -24.88
   336L    0.13 |     0.00    0.17   35.02   28.05
   337F    0.21 |     0.00    0.23   43.68   72.70
   338K    0.51 |     0.00    1.00   24.30  -19.99
----------------------------------------------------------------------
----------------------------------------------------------------------


HMD PARALOG2 Mk_AV19 (C)
----------------------------------------------------------------------
The top 10 highest scoring residues are 61_E (0.78), 91_T (0.89),
94_T (0.78), 107_E (0.81), 121_H (0.88), 174_E (0.86), 209_E (0.77),
212_E (1.00), 213_E (0.89), 217_E (0.90).
Residue     MFS | HMM          SSR  RAPDF   RAPDF     
                | relative          spread  differ
                | entropy                               
----------------------------------------------------------------------
     1M    0.22 |     0.00    0.34   54.00   33.99
     2E    0.56 |     0.00    0.56   49.59  -62.53
     3V    0.00 |     0.00    0.34   23.36   -2.05
     4H    0.45 |     0.00    0.34   32.40  -53.36
     5Y    0.32 |     0.00    0.34   30.25  -39.59
     6E    0.76 |     0.00    0.37  106.44  143.54
     7L    0.24 |     0.00    0.58   86.17 -106.78
     8P    0.22 |     0.00    0.56  108.36   -8.28
     9L    0.09 |     0.00    0.17   28.69    0.74
    10G    0.08 |     0.00    0.00   17.39    5.79
    11G    0.09 |     0.00    0.03   32.72  -55.64
    12A    0.05 |     0.00    0.08   42.56  -20.79
    13H    0.46 |     0.00    0.08   36.19   50.76
    14L    0.16 |     0.00    0.10   83.79  -89.05
    15A    0.51 |     0.60    0.05   79.11  -39.40
    16Y    0.39 |     0.12    0.11   38.36  -20.69
    17R    0.65 |     0.29    0.17   35.42   44.48
    18A    0.31 |     0.34    0.18   51.57  -13.57
    19A    0.17 |     0.19    0.08   35.11   -1.08
    20E    0.57 |     0.21    0.12   25.22  -48.75
    21A    0.22 |     0.25    0.14   39.15   -2.63
    22G    0.43 |     0.45    0.13   42.83  -37.12
    23H    0.56 |     0.21    0.11   33.91  -31.98
    24D    0.54 |     0.17    0.05   40.52  -30.12
    25V    0.22 |     0.37    0.21   31.57  -39.60
    26V    0.09 |     0.18    0.08   26.34    8.93
    27L    0.29 |     0.22    0.08   68.08  -52.60
    28C    0.36 |     0.11    0.13   32.28  -31.60
    29D    0.48 |     0.12    0.06   19.66   13.59
    30P    0.17 |     0.19    0.04   77.82  -51.67
    31S    0.57 |     0.17    0.05   95.13  -91.32
    32F    0.30 |     0.15    0.09   58.75    2.57
    33D    0.66 |     0.26    0.06   44.94   56.84
    34I    0.21 |     0.11    0.05   52.36   81.00
    35S    0.55 |     0.18    0.11   67.45  -37.48
    36E    0.53 |     0.14    0.04   25.78  -27.73
    37E    0.55 |     0.14    0.05   48.05  -99.63
    38S    0.49 |     0.16    0.05   52.18  -13.98
    39M    0.31 |     0.21    0.07   64.59  -19.69
    40E    0.56 |     0.15    0.05   44.98  -56.99
    41R    0.54 |     0.20    0.12   45.17  -93.93
    42L    0.33 |     0.37    0.23   35.24  -42.71
    43E    0.57 |     0.15    0.09   37.40  -30.55
    44S    0.52 |     0.22    0.05   42.13    5.50
    45A    0.09 |     0.12    0.14   20.47    1.59
    46G    0.52 |     0.60    0.35   15.14   -0.21
    47V    0.14 |     0.24    0.11   43.16  -41.83
    48E    0.69 |     0.11    0.06   71.64  115.30
    49L    0.30 |     0.21    0.16   48.81   62.47
    50V    0.15 |     0.13    0.08   68.47   -3.66
    51T    0.37 |     0.10    0.05   26.60   -2.10
    52D    0.57 |     0.25    0.02   20.94   24.82
    53D    0.67 |     0.15    0.10   82.60   44.06
    54T    0.45 |     0.15    0.09   54.66  -28.12
    55A    0.25 |     0.29    0.13   38.87   19.18
    56G    0.47 |     0.39    0.29   74.64  -87.82
    57V    0.27 |     0.33    0.05   78.99  -66.17
    58E    0.57 |     0.16    0.06   40.45  -35.62
    59H    0.53 |     0.18    0.09   37.48  -48.77
    60G    0.55 |     0.47    0.32   88.23 -119.11
    61E    0.78 |     0.50    0.25   26.09  -51.20
    62I    0.21 |     0.26    0.08   38.87  -55.77
    63Q    0.77 |     0.44    0.14  112.57   97.37
    64I    0.44 |     0.43    0.13   92.00  -92.86
    65L    0.33 |     0.25    0.09   72.70  -21.76
    66F    0.38 |     0.27    0.17   60.39  -17.86
    67T    0.56 |     0.27    0.06   77.69  -79.15
    68P    0.65 |     0.73    0.91   66.31  -31.50
    69F    0.38 |     0.19    0.50   46.80   38.53
    70G    0.38 |     0.20    0.32   68.87   -6.52
    71H    0.51 |     0.08    0.10   51.62  -48.02
    72T    0.51 |     0.26    0.18   42.25  -23.33
    73V    0.06 |     0.11    0.10   31.23   21.87
    74K    0.57 |     0.11    0.06   63.33  -74.07
    75I    0.24 |     0.27    0.12   37.94   -6.93
    76A    0.34 |     0.24    0.12   99.15  -36.46
    77R    0.51 |     0.17    0.03   42.13  -61.91
    78E    0.60 |     0.22    0.11   45.31  -91.69
    79L    0.40 |     0.43    0.15   66.86  -98.68
    80L    0.20 |     0.15    0.06   45.92  -15.65
    81D    0.62 |     0.31    0.09   32.11  -41.87
    82D    0.58 |     0.21    0.08   40.58  -22.84
    83V    0.24 |     0.36    0.06   53.81  -44.14
    84R    0.53 |     0.17    0.07   36.78   -3.76
    85E    0.58 |     0.20    0.05   41.10  -72.38
    86G    0.40 |     0.35    0.16   48.41   -8.44
    87A    0.25 |     0.25    0.10   70.96  -74.43
    88V    0.15 |     0.28    0.10   33.93  -53.77
    89L    0.43 |     0.37    0.02  121.49 -187.22
    90C    0.58 |     0.26    0.17   80.02  -23.96
    91T    0.89 |     0.60    0.66   69.91  -12.71
    92T    0.56 |     0.26    0.27   60.92  -52.22
    93C    0.68 |     0.38    0.34   82.11  -38.88
    94T    0.78 |     0.51    0.22   80.73  -14.76
    95C    0.58 |     0.36    0.16   66.55  -75.87
    96P    0.22 |     0.32    0.16   53.46  -60.84
    97P    0.06 |     0.15    0.05   32.80   -0.12
    98I    0.18 |     0.07    0.08   48.53   79.92
    99A    0.18 |     0.18    0.11   47.25  -32.79
   100L    0.26 |     0.25    0.11   36.58   -4.30
   101Y    0.45 |     0.17    0.10   48.37    1.37
   102H    0.62 |     0.30    0.10   29.02   -4.81
   103G    0.41 |     0.15    0.17   91.03   69.24
   104L    0.20 |     0.19    0.13   37.67  -50.87
   105E    0.58 |     0.23    0.07   34.07  -75.81
   106G    0.28 |     0.14    0.11   47.07   49.20
   107E    0.81 |     0.21    0.13   97.26   83.24
   108L    0.17 |     0.12    0.12   35.58    5.04
   109R    0.51 |     0.14    0.09   48.60  -75.14
   110T    0.45 |     0.11    0.07   61.15    1.13
   111K    0.54 |     0.14    0.13   32.54  -52.46
   112R    0.61 |     0.23    0.13   64.26  -79.17
   113E    0.51 |     0.12    0.06   26.48  -38.45
   114D    0.61 |     0.24    0.14   36.89    1.29
   115V    0.22 |     0.27    0.12   77.01  -88.86
   116G    0.32 |     0.19    0.20   70.19  -78.44
   117V    0.35 |     0.39    0.23   94.59 -113.43
   118S    0.57 |     0.25    0.13   53.33  -21.51
   119S    0.62 |     0.40    0.13   36.32  -27.61
   120F    0.29 |     0.21    0.15   49.97  -76.22
   121H    0.88 |     0.53    0.18   91.18 -106.70
   122P    0.43 |     0.62    0.29   63.68 -113.87
   123A    0.39 |     0.27    0.17   96.58   32.37
   124G    0.39 |     0.32    0.13   73.42  -93.45
   125I    0.42 |     0.21    0.13   94.43  150.24
   126P    0.33 |     0.39    0.15   88.63  -71.42
   127G    0.63 |     0.56    0.38   82.64  -43.45
   128A    0.27 |     0.35    0.21   25.78   -6.28
   129E    0.64 |     0.23    0.16   51.56  -79.67
   130T    0.60 |     0.17    0.19  103.45  -31.09
   131Q    0.58 |     0.26    0.28   96.84  -26.45
   132D    0.60 |     0.23    0.20   36.77  -30.86
   133L    0.23 |     0.16    0.13   38.37   53.16
   134I    0.37 |     0.19    0.14   82.57  136.40
   135L    0.29 |     0.22    0.14   39.92   83.48
   136V    0.17 |     0.15    0.20   52.35   55.88
   137A    0.15 |     0.15    0.20   30.15    7.38
   138D    0.59 |     0.22    0.11   51.38  -63.62
   139A    0.35 |     0.28    0.20   83.30  -14.59
   140R    0.60 |     0.20    0.25   70.88 -129.71
   141S    0.58 |     0.25    0.21   63.20  -74.53
   142E    0.63 |     0.17    0.13   67.39  -74.99
   143E    0.75 |     0.37    0.19   33.63   35.23
   144S    0.62 |     0.26    0.20   81.36  -90.87
   145G    0.44 |     0.31    0.47   62.71  -60.02
   146I    0.25 |     0.17    0.19   46.00   63.64
   147E    0.56 |     0.17    0.11   24.47  -20.40
   148L    0.22 |     0.15    0.13   59.02  -54.93
   149A    0.13 |     0.15    0.15   32.51  -26.43
   150S    0.52 |     0.23    0.08   43.68  -20.77
   151E    0.57 |     0.15    0.11   45.82  -71.70
   152E    0.57 |     0.12    0.07   60.69  -99.06
   153Q    0.48 |     0.30    0.31   45.81  -62.49
   154V    0.14 |     0.19    0.10   37.89   36.26
   155E    0.62 |     0.20    0.06   58.01  -79.84
   156R    0.51 |     0.12    0.12   55.65  -93.54
   157C    0.53 |     0.27    0.25   45.64   10.78
   158V    0.08 |     0.11    0.17   33.65   26.78
   159N    0.41 |     0.12    0.17   55.15  -35.94
   160L    0.31 |     0.29    0.14   51.15  -21.60
   161A    0.31 |     0.35    0.33   47.81  -69.15
   162E    0.56 |     0.16    0.10   33.20  -43.58
   163D    0.53 |     0.13    0.15   37.43  -26.53
   164M    0.24 |     0.22    0.13   35.61  -43.97
   165G    0.65 |     0.58    0.86   42.19   -9.78
   166Y    0.47 |     0.23    0.18   32.77    5.04
   167D    0.57 |     0.13    0.11   63.97  -53.68
   168V    0.17 |     0.22    0.15   45.60    6.17
   169Y    0.54 |     0.21    0.22   64.28   14.04
   170V    0.13 |     0.23    0.16   22.85   29.06
   171L    0.47 |     0.40    0.21   63.64   66.30
   172D    0.61 |     0.25    0.21   34.36  -24.12
   173P    0.23 |     0.24    0.27   78.27  -78.07
   174E    0.86 |     0.45    0.56   47.22  -39.14
   175L    0.34 |     0.24    0.30   46.38   60.58
   176I    0.54 |     0.33    0.32   99.49  155.01
   177S    0.58 |     0.22    0.47   46.03  -24.83
   178S    0.67 |     0.33    0.53   57.09  -71.12
   179I    0.46 |     0.28    0.46   74.80  129.39
   180G    0.41 |     0.25    0.17   81.17  -28.60
   181D    0.74 |     0.36    0.41   47.18  -42.31
   182M    0.44 |     0.50    0.34   20.35  -25.58
   183S    0.62 |     0.37    0.28   29.66   -2.14
   184V    0.33 |     0.40    0.53   37.90   -0.25
   185V    0.35 |     0.39    0.49   61.66  -32.73
   186L    0.23 |     0.22    0.11   37.29  -17.14
   187T    0.48 |     0.19    0.19   39.65   -1.81
   188V    0.28 |     0.34    0.19   64.03  -31.01
   189R    0.70 |     0.31    0.32   48.98   18.36
   190I    0.26 |     0.22    0.14   42.28   46.75
   191V    0.13 |     0.18    0.21   32.21   33.43
   192Q    0.50 |     0.29    0.24   49.49    6.06
   193A    0.30 |     0.31    0.24   49.05    9.22
   194I    0.20 |     0.20    0.21   24.88   35.72
   195C    0.45 |     0.20    0.26   36.25  -35.05
   196N    0.43 |     0.24    0.22   16.39   11.13
   197Y    0.47 |     0.29    0.20   20.97  -35.97
   198F    0.33 |     0.27    0.26   23.89   11.37
   199S    0.54 |     0.25    0.32   20.43   17.50
   200V    0.20 |     0.26    0.39   45.72  -49.14
   201A    0.28 |     0.39    0.06   28.99    4.61
   202R    0.56 |     0.25    0.14   20.03    3.92
   203I    0.30 |     0.33    0.30   35.61  -24.28
   204C    0.48 |     0.24    0.45   23.05  -27.66
   205G    0.49 |     0.55    0.26   19.86   13.75
   206A    0.24 |     0.23    0.23   58.11  -60.40
   207P    0.40 |     0.63    0.33   18.94   16.50
   208I    0.18 |     0.10    0.29   34.98   42.90
   209E    0.77 |     0.43    0.41   25.99  -29.59
   210M    0.38 |     0.35    0.27   43.33  -24.22
   211I    0.50 |     0.48    0.96   33.35  -31.14
   212E    1.00 |     0.57    1.00   40.52  -26.03
   213E    0.89 |     0.48    0.62   45.13  -19.90
   214Q    0.60 |     0.40    0.53   43.99  -10.96
   215V    0.39 |     0.55    0.30   44.25  -30.36
   216E    0.76 |     0.27    0.53   52.96   -2.52
   217E    0.90 |     0.46    0.62   55.42  -32.92
   218V    0.30 |     0.42    0.48   32.42  -40.52
   219L    0.32 |     0.32    0.14   54.18  -65.38
   220S    0.73 |     0.31    0.66   62.91    4.75
   221T    0.65 |     0.28    0.83   38.83   10.22
   222M    0.50 |     0.47    0.51   57.09  -84.80
   223A    0.36 |     0.36    0.53   40.32    0.10
   224Y    0.72 |     0.42    0.71   45.21   30.06
   225L    0.53 |     0.52    0.74   31.63    9.57
   226V    0.37 |     0.37    0.20   77.13   36.80
   227G    0.37 |     0.28    0.51   24.19   18.14
   228R    0.71 |     0.35    0.63   35.24  -49.61
   229Y    0.61 |     0.26    0.69   51.24   -4.49
   230G    0.63 |     0.61    0.38   59.56  -19.91
   231L    0.17 |     0.00    0.22   45.55   75.35
   232D    0.47 |     0.00    0.28   42.41  -39.91
   233A    0.06 |     0.00    0.23   31.94    2.01
   234F    0.22 |     0.00    0.22   47.11   58.12
   235D    0.49 |     0.00    0.46   28.20    5.08
   236R    0.46 |     0.00    0.55   30.02  -51.99
   237M    0.19 |     0.00    0.51   45.80  -33.33
   238D    0.55 |     0.00    0.56   35.74   57.72
   239G    0.19 |     0.00    0.44   37.47  -10.88
   240K    0.54 |     0.00    0.61   31.84  -29.69
   241L    0.14 |     0.00    0.41   29.99   25.70
   242L    0.20 |     0.00    0.74   54.91  -97.36
   243L    0.28 |     0.00    0.58   71.70   47.65
   244R    0.55 |     0.00    0.61   61.22  -29.98
   245S    0.44 |     0.00    0.66   28.53   -7.06
   246L    0.15 |     0.00    0.34   49.34  -30.91
   247R    0.51 |     0.00    0.48   55.81  -50.56
   248N    0.42 |     0.00    0.54   73.60  -62.29
   249M    0.24 |     0.00    0.37   72.34  -20.91
   250A    0.20 |     0.00    0.62   62.38   14.55
   251L    0.34 |     0.00    0.59   81.26  125.80
   252T    0.39 |     0.00    0.57   33.72  -13.76
   253E    0.55 |     0.00    0.48   50.14  -60.08
   254D    0.56 |     0.00    0.53   59.20  -30.64
   255V    0.08 |     0.00    0.66   29.42   28.93
   256E    0.52 |     0.00    0.45   42.85  -65.87
   257R    0.46 |     0.00    0.44   48.61  -98.88
   258V    0.12 |     0.00    0.56   45.75   63.15
   259V    0.10 |     0.00    0.61   37.12   45.29
   260D    0.48 |     0.00    0.49   32.09  -30.30
   261F    0.41 |     0.00    0.51   82.18  172.04
   262F    0.16 |     0.00    0.38   32.01  -61.73
   263E    0.51 |     0.00    0.37   36.68  -34.26
   264R    0.47 |     0.00    0.48   49.02  -95.40
   265C    0.44 |     0.00    0.58   60.87   -6.50
   266Y    0.35 |     0.00    0.49   32.37  -36.82
   267V    0.22 |     0.00    0.77   66.45   92.73
   268D    0.58 |     0.00    0.56   61.69   -6.76
   269L    0.18 |     0.00    0.62   31.76   28.26
   270L    0.15 |     0.00    0.61   21.33   13.75
   271S    0.49 |     0.00    0.66   51.59  -19.16
   272G    0.21 |     0.00    0.51   41.56  -11.87
   273D    0.51 |     0.00    0.61   24.83   15.50
   274R    0.52 |     0.00    0.66   61.40 -127.80
   275E    0.55 |     0.00    0.53   47.96  -68.20
   276S    0.48 |     0.00    0.57   55.58  -29.32
   277M    0.25 |     0.00    0.41   63.57   39.28
   278R    0.47 |     0.00    0.56   37.21  -70.45
   279E    0.53 |     0.00    0.38   58.24  -93.10
   280L    0.14 |     0.00    0.51   22.23   12.74
   281S    0.45 |     0.00    0.56   41.84   -6.88
   282S    0.44 |     0.00    0.59   30.46   -0.26
   283M    0.19 |     0.00    0.57   32.72    6.07
   284M    0.18 |     0.00    0.46   35.94    3.28
   285V    0.15 |     0.00    0.51   58.15   76.98
   286P    0.07 |     0.00    0.48   41.18   18.45
   287P    0.04 |     0.00    0.48   28.94   33.91
   288D    0.54 |     0.00    0.66   43.67  -35.13
   289K    0.60 |     0.00    0.66   58.84  -44.90
   290L    0.18 |     0.00    0.34   43.33   52.93
   291V    0.17 |     0.00    0.81   49.26   59.67
   292D    0.57 |     0.00    0.66   66.67  -73.54
   293R    0.47 |     0.00    0.48   28.93    5.33
   294V    0.12 |     0.00    0.98   27.55   15.83
   295R    0.52 |     0.00    0.85   39.05  -82.30
   296E    0.59 |     0.00    0.98   26.43  -33.91
   297I    0.17 |     0.00    0.91   29.65  -30.37
   298V    0.07 |     0.00    0.77   23.71    5.77
   299G    0.24 |     0.00    0.66   35.65   22.19
   300E    0.58 |     0.00    0.98   13.22   16.28
   301A    0.15 |     0.00    0.85   41.44  -61.80
   302P    0.06 |     0.00    0.81   20.67  -11.71
   303V    0.07 |     0.00    0.81   24.90  -22.67
   304Q    0.32 |     0.00    0.77   19.79   -2.66
   305Y    0.42 |     0.00    0.81   38.74  -37.13
   306A    0.18 |     0.00    0.77   54.92  -33.72
   307R    0.58 |     0.00    0.81   50.61    8.88
   308R    0.50 |     0.00    0.66   33.57  -21.56
   309R    0.54 |     0.00    0.66   40.03   26.88
   310F    0.25 |     0.00    0.66   36.75   20.77
   311F    0.27 |     0.00    0.66   39.09   47.18
   312E    0.54 |     0.00    0.66   41.15  -95.74
   313E    0.56 |     0.00    0.66   47.33  -85.80
   314R    0.50 |     0.00    0.66   38.86  -61.07
   315R    0.49 |     0.00    0.66   39.70  -84.12
   316W    0.31 |     0.00    0.66   71.60   33.42
   317G    0.26 |     0.00    0.66   53.51  -26.97
   318S    0.51 |     0.00    0.66   58.21  -15.38
----------------------------------------------------------------------
----------------------------------------------------------------------


HMD PARALOG2 Mk_AV19 (R)
----------------------------------------------------------------------
The top 10 highest scoring residues are 61_E (0.79), 63_Q (0.76),
91_T (0.83), 107_E (0.80), 121_H (0.81), 174_E (0.86), 209_E (0.75),
212_E (1.00), 213_E (0.89), 217_E (0.88).
Residue     MFS | HMM          SSR  RAPDF   RAPDF     
                | relative          spread  differ
                | entropy                               
----------------------------------------------------------------------
     1M    0.22 |     0.00    0.34   61.10   41.45
     2E    0.54 |     0.00    0.56   50.22  -74.99
     3V    0.11 |     0.00    0.34   63.88   76.44
     4H    0.53 |     0.00    0.34   82.80  -97.26
     5Y    0.36 |     0.00    0.34   37.60   54.74
     6E    0.74 |     0.00    0.37  101.07  160.62
     7L    0.22 |     0.00    0.58   85.84 -104.03
     8P    0.26 |     0.00    0.56  124.64   12.78
     9L    0.17 |     0.00    0.17   99.00 -145.76
    10G    0.15 |     0.00    0.00   57.32  -16.61
    11G    0.15 |     0.00    0.03   60.64  -38.87
    12A    0.01 |     0.00    0.08   30.79   -8.31
    13H    0.54 |     0.00    0.08   74.63   55.80
    14L    0.14 |     0.00    0.10   84.58  -98.26
    15A    0.53 |     0.60    0.05  106.57 -102.78
    16Y    0.37 |     0.12    0.11   37.85  -11.07
    17R    0.58 |     0.29    0.17   32.01  -57.18
    18A    0.34 |     0.34    0.18   78.64  -53.51
    19A    0.15 |     0.19    0.08   34.80    6.90
    20E    0.55 |     0.21    0.12   27.03  -56.70
    21A    0.19 |     0.25    0.14   42.93  -45.36
    22G    0.42 |     0.45    0.13   45.30  -44.18
    23H    0.52 |     0.21    0.11   24.58  -22.68
    24D    0.51 |     0.17    0.05   35.63  -36.44
    25V    0.24 |     0.37    0.21   56.84  -85.04
    26V    0.08 |     0.18    0.08   42.95  -58.92
    27L    0.29 |     0.22    0.08   89.48 -110.39
    28C    0.42 |     0.11    0.13   71.61  -72.15
    29D    0.54 |     0.12    0.06   39.59   72.20
    30P    0.10 |     0.19    0.04   52.94  -39.55
    31S    0.45 |     0.17    0.05   37.84  -14.15
    32F    0.23 |     0.15    0.09   39.40   -6.16
    33D    0.56 |     0.26    0.06   25.46  -26.47
    34I    0.26 |     0.11    0.05   71.83  129.04
    35S    0.53 |     0.18    0.11   72.26  -56.20
    36E    0.52 |     0.14    0.04   37.01  -54.29
    37E    0.53 |     0.14    0.05   45.53  -91.82
    38S    0.48 |     0.16    0.05   49.16    0.15
    39M    0.24 |     0.21    0.07   44.93  -25.69
    40E    0.55 |     0.15    0.05   41.45  -39.02
    41R    0.52 |     0.20    0.12   47.43 -104.41
    42L    0.33 |     0.37    0.23   48.68  -88.89
    43E    0.56 |     0.15    0.09   34.86   -6.88
    44S    0.52 |     0.22    0.05   51.09    6.96
    45A    0.07 |     0.12    0.14   20.95  -14.00
    46G    0.52 |     0.60    0.35   21.76    9.82
    47V    0.16 |     0.24    0.11   65.46  -72.74
    48E    0.50 |     0.11    0.06   20.10   18.60
    49L    0.26 |     0.21    0.16   49.35    8.96
    50V    0.00 |     0.13    0.08   15.14   -6.87
    51T    0.33 |     0.10    0.05   21.20  -11.85
    52D    0.55 |     0.25    0.02   26.81   -5.69
    53D    0.58 |     0.15    0.10   42.52   72.26
    54T    0.48 |     0.15    0.09   75.52  -37.07
    55A    0.24 |     0.29    0.13   41.57   23.92
    56G    0.51 |     0.39    0.29   88.06  -46.63
    57V    0.21 |     0.33    0.05   55.27  -42.78
    58E    0.56 |     0.16    0.06   45.90  -45.29
    59H    0.48 |     0.18    0.09   16.88  -34.69
    60G    0.50 |     0.47    0.32   68.46  -91.56
    61E    0.79 |     0.50    0.25   34.93  -49.48
    62I    0.23 |     0.26    0.08   53.52  -67.12
    63Q    0.76 |     0.44    0.14  117.32   80.88
    64I    0.40 |     0.43    0.13   88.77 -132.31
    65L    0.33 |     0.25    0.09   86.51  -48.29
    66F    0.37 |     0.27    0.17   47.22   54.77
    67T    0.49 |     0.27    0.06   49.72  -53.09
    68P    0.57 |     0.73    0.91   40.26  -18.80
    69F    0.37 |     0.19    0.50   51.01   31.45
    70G    0.30 |     0.20    0.32   44.90  -15.92
    71H    0.49 |     0.08    0.10   52.97  -54.59
    72T    0.53 |     0.26    0.18   53.43   -6.09
    73V    0.12 |     0.11    0.10   52.89   69.47
    74K    0.58 |     0.11    0.06   70.60  -68.85
    75I    0.22 |     0.27    0.12   30.92    6.18
    76A    0.26 |     0.24    0.12   69.32  -23.95
    77R    0.51 |     0.17    0.03   53.06  -85.82
    78E    0.59 |     0.22    0.11   40.95  -67.25
    79L    0.40 |     0.43    0.15   69.08  -73.42
    80L    0.16 |     0.15    0.06   41.24  -30.14
    81D    0.63 |     0.31    0.09   35.29   -6.13
    82D    0.63 |     0.21    0.08   68.48  -16.33
    83V    0.23 |     0.36    0.06   50.45   -8.13
    84R    0.54 |     0.17    0.07   57.90  -51.37
    85E    0.59 |     0.20    0.05   59.82 -111.75
    86G    0.39 |     0.35    0.16   55.02  -39.06
    87A    0.15 |     0.25    0.10   24.12  -25.29
    88V    0.19 |     0.28    0.10   66.29  -83.28
    89L    0.44 |     0.37    0.02  126.84 -174.67
    90C    0.55 |     0.26    0.17   80.75  -65.84
    91T    0.83 |     0.60    0.66   54.02  -22.98
    92T    0.54 |     0.26    0.27   60.10  -46.55
    93C    0.65 |     0.38    0.34   73.63  -31.75
    94T    0.69 |     0.51    0.22   51.44  -13.45
    95C    0.55 |     0.36    0.16   37.71   21.21
    96P    0.24 |     0.32    0.16   66.72  -37.55
    97P    0.08 |     0.15    0.05   48.60   -3.27
    98I    0.21 |     0.07    0.08   65.51  104.28
    99A    0.18 |     0.18    0.11   50.51   -5.90
   100L    0.22 |     0.25    0.11   28.32   -4.62
   101Y    0.41 |     0.17    0.10   39.63  -15.02
   102H    0.61 |     0.30    0.10   32.76  -18.14
   103G    0.36 |     0.15    0.17   77.53   64.66
   104L    0.18 |     0.19    0.13   41.77  -72.01
   105E    0.56 |     0.23    0.07   23.71  -34.72
   106G    0.26 |     0.14    0.11   54.75    9.32
   107E    0.80 |     0.21    0.13   97.46   96.33
   108L    0.17 |     0.12    0.12   42.30   10.31
   109R    0.48 |     0.14    0.09   38.18  -52.94
   110T    0.43 |     0.11    0.07   65.70  -36.76
   111K    0.51 |     0.14    0.13   23.23  -43.53
   112R    0.57 |     0.23    0.13   33.63   16.16
   113E    0.48 |     0.12    0.06   18.96  -34.50
   114D    0.58 |     0.24    0.14   36.42  -24.67
   115V    0.16 |     0.27    0.12   52.99  -56.21
   116G    0.26 |     0.19    0.20   51.41  -67.18
   117V    0.30 |     0.39    0.23   85.07 -122.87
   118S    0.57 |     0.25    0.13   59.64  -17.77
   119S    0.61 |     0.40    0.13   38.84  -41.79
   120F    0.25 |     0.21    0.15   30.68  -16.50
   121H    0.81 |     0.53    0.18   64.86  -90.15
   122P    0.42 |     0.62    0.29   59.83  -79.37
   123A    0.34 |     0.27    0.17   77.85   49.16
   124G    0.45 |     0.32    0.13  119.03 -170.16
   125I    0.43 |     0.21    0.13  105.83  157.80
   126P    0.29 |     0.39    0.15   69.37  -39.59
   127G    0.63 |     0.56    0.38   83.31  -23.84
   128A    0.31 |     0.35    0.21   46.83    9.47
   129E    0.65 |     0.23    0.16   64.97  -92.30
   130T    0.59 |     0.17    0.19  102.09  -16.35
   131Q    0.49 |     0.26    0.28   73.37  -67.90
   132D    0.55 |     0.23    0.20   26.15  -39.49
   133L    0.19 |     0.16    0.13   30.17   44.04
   134I    0.29 |     0.19    0.14   66.99   82.60
   135L    0.43 |     0.22    0.14   94.48  128.01
   136V    0.20 |     0.15    0.20   70.59   63.27
   137A    0.22 |     0.15    0.20   65.80   14.68
   138D    0.60 |     0.22    0.11   61.06  -74.57
   139A    0.34 |     0.28    0.20   85.69   -9.75
   140R    0.56 |     0.20    0.25   44.14  -47.02
   141S    0.60 |     0.25    0.21   80.35  -79.05
   142E    0.60 |     0.17    0.13   52.18  -40.75
   143E    0.72 |     0.37    0.19   28.87   39.94
   144S    0.53 |     0.26    0.20   33.18   -0.35
   145G    0.36 |     0.31    0.47   22.21   19.24
   146I    0.24 |     0.17    0.19   72.00  -48.20
   147E    0.54 |     0.17    0.11   19.22    1.87
   148L    0.16 |     0.15    0.13   25.85   12.01
   149A    0.14 |     0.15    0.15   38.67   -1.84
   150S    0.53 |     0.23    0.08   54.06  -20.50
   151E    0.56 |     0.15    0.11   44.20  -59.54
   152E    0.53 |     0.12    0.07   51.74  -95.24
   153Q    0.55 |     0.30    0.31   70.89  -13.10
   154V    0.10 |     0.19    0.10   33.53   16.45
   155E    0.57 |     0.20    0.06   49.65  -93.18
   156R    0.45 |     0.12    0.12   39.83 -103.18
   157C    0.52 |     0.27    0.25   55.24  -31.40
   158V    0.10 |     0.11    0.17   48.12   38.31
   159N    0.38 |     0.12    0.17   47.32  -17.60
   160L    0.24 |     0.29    0.14   35.72  -64.36
   161A    0.29 |     0.35    0.33   47.84  -67.01
   162E    0.55 |     0.16    0.10   40.92  -56.25
   163D    0.50 |     0.13    0.15   28.84  -16.48
   164M    0.24 |     0.22    0.13   43.15  -52.02
   165G    0.68 |     0.58    0.86   61.70  -12.12
   166Y    0.48 |     0.23    0.18   41.87   22.64
   167D    0.57 |     0.13    0.11   66.75  -51.26
   168V    0.16 |     0.22    0.15   52.90    2.13
   169Y    0.53 |     0.21    0.22   64.78   34.65
   170V    0.17 |     0.23    0.16   39.16   51.04
   171L    0.56 |     0.40    0.21   97.34  116.11
   172D    0.60 |     0.25    0.21   39.77  -37.71
   173P    0.19 |     0.24    0.27   54.88  -15.22
   174E    0.86 |     0.45    0.56   64.56  -82.42
   175L    0.38 |     0.24    0.30   68.33   87.57
   176I    0.48 |     0.33    0.32   83.32  143.05
   177S    0.62 |     0.22    0.47   73.32  -37.96
   178S    0.72 |     0.33    0.53   75.95  -16.99
   179I    0.38 |     0.28    0.46   58.13   85.17
   180G    0.38 |     0.25    0.17   68.54   13.46
   181D    0.69 |     0.36    0.41   30.36  -20.27
   182M    0.43 |     0.50    0.34   19.43   -6.34
   183S    0.63 |     0.37    0.28   37.62   14.13
   184V    0.42 |     0.40    0.53   69.69   78.01
   185V    0.28 |     0.39    0.49   29.29    9.63
   186L    0.27 |     0.22    0.11   65.21  -49.23
   187T    0.47 |     0.19    0.19   43.68   -4.32
   188V    0.36 |     0.34    0.19   80.98   96.88
   189R    0.62 |     0.31    0.32   30.74  -35.90
   190I    0.23 |     0.22    0.14   53.89  -32.76
   191V    0.18 |     0.18    0.21   52.45   60.19
   192Q    0.48 |     0.29    0.24   65.79  -84.87
   193A    0.28 |     0.31    0.24   45.99    9.04
   194I    0.18 |     0.20    0.21   33.48  -14.65
   195C    0.45 |     0.20    0.26   29.26   39.40
   196N    0.46 |     0.24    0.22   40.61  -16.05
   197Y    0.46 |     0.29    0.20   22.71  -29.06
   198F    0.38 |     0.27    0.26   57.51   -7.08
   199S    0.58 |     0.25    0.32   42.92   30.00
   200V    0.18 |     0.26    0.39   31.83   -0.71
   201A    0.30 |     0.39    0.06   49.65  -20.65
   202R    0.62 |     0.25    0.14   45.80   36.46
   203I    0.27 |     0.33    0.30   24.28   -4.14
   204C    0.46 |     0.24    0.45   19.21  -14.35
   205G    0.46 |     0.55    0.26   14.71   13.20
   206A    0.23 |     0.23    0.23   61.41  -60.53
   207P    0.36 |     0.63    0.33   12.25    3.89
   208I    0.12 |     0.10    0.29   21.91   17.30
   209E    0.75 |     0.43    0.41   25.73  -44.00
   210M    0.35 |     0.35    0.27   32.01   -4.12
   211I    0.52 |     0.48    0.96   56.82  -76.47
   212E    1.00 |     0.57    1.00   37.13   23.26
   213E    0.89 |     0.48    0.62   50.41   -9.40
   214Q    0.59 |     0.40    0.53   42.55    6.65
   215V    0.38 |     0.55    0.30   43.33    2.12
   216E    0.74 |     0.27    0.53   54.91  -31.47
   217E    0.88 |     0.46    0.62   56.29  -46.55
   218V    0.29 |     0.42    0.48   26.85   -7.91
   219L    0.31 |     0.32    0.14   38.01   17.01
   220S    0.73 |     0.31    0.66   80.34  -33.39
   221T    0.65 |     0.28    0.83   49.08    1.88
   222M    0.49 |     0.47    0.51   52.49  -45.99
   223A    0.39 |     0.36    0.53   57.49   20.84
   224Y    0.73 |     0.42    0.71   62.37   -2.18
   225L    0.51 |     0.52    0.74   34.60  -14.50
   226V    0.24 |     0.37    0.20   28.69   41.23
   227G    0.41 |     0.28    0.51   47.36   13.65
   228R    0.67 |     0.35    0.63   19.75  -35.03
   229Y    0.57 |     0.26    0.69   39.19    3.43
   230G    0.55 |     0.61    0.38   33.36  -20.56
   231L    0.17 |     0.00    0.22   50.44   75.93
   232D    0.45 |     0.00    0.28   39.07  -37.29
   233A    0.06 |     0.00    0.23   40.18   -7.52
   234F    0.13 |     0.00    0.22   37.28  -52.84
   235D    0.54 |     0.00    0.46   69.50  -52.44
   236R    0.43 |     0.00    0.55   28.82  -66.38
   237M    0.17 |     0.00    0.51   47.88  -45.71
   238D    0.55 |     0.00    0.56   51.05   27.41
   239G    0.26 |     0.00    0.44   95.18 -116.03
   240K    0.52 |     0.00    0.61   33.01  -39.14
   241L    0.14 |     0.00    0.41   35.24   32.07
   242L    0.28 |     0.00    0.74   93.10  -76.67
   243L    0.16 |     0.00    0.58   32.98   20.57
   244R    0.50 |     0.00    0.61   41.72  -11.78
   245S    0.58 |     0.00    0.66   85.76   34.72
   246L    0.16 |     0.00    0.34   75.96 -106.54
   247R    0.44 |     0.00    0.48   26.64   -8.70
   248N    0.33 |     0.00    0.54   30.69    0.34
   249M    0.15 |     0.00    0.37   44.67  -35.35
   250A    0.10 |     0.00    0.62   35.57  -36.71
   251L    0.12 |     0.00    0.59   16.88   10.39
   252T    0.38 |     0.00    0.57   31.41   -2.12
   253E    0.55 |     0.00    0.48   46.33    8.59
   254D    0.51 |     0.00    0.53   50.91  -45.93
   255V    0.03 |     0.00    0.66   18.83   13.26
   256E    0.47 |     0.00    0.45   14.90   -6.33
   257R    0.46 |     0.00    0.44   62.47 -145.26
   258V    0.10 |     0.00    0.56   43.12   67.96
   259V    0.06 |     0.00    0.61   28.39   39.52
   260D    0.49 |     0.00    0.49   41.56  -31.77
   261F    0.17 |     0.00    0.51   35.67  -57.08
   262F    0.18 |     0.00    0.38   37.05   -6.16
   263E    0.49 |     0.00    0.37   23.28   20.57
   264R    0.45 |     0.00    0.48   44.99  -88.55
   265C    0.51 |     0.00    0.58   97.20  -14.10
   266Y    0.34 |     0.00    0.49   41.71  -62.21
   267V    0.13 |     0.00    0.77   46.79   40.43
   268D    0.57 |     0.00    0.56   52.33   54.21
   269L    0.25 |     0.00    0.62   89.07  -86.40
   270L    0.15 |     0.00    0.61   30.86    7.13
   271S    0.47 |     0.00    0.66   61.57  -69.64
   272G    0.19 |     0.00    0.51   49.08  -56.34
   273D    0.51 |     0.00    0.61   28.97   31.03
   274R    0.46 |     0.00    0.66   30.77  -58.47
   275E    0.51 |     0.00    0.53   40.85  -68.44
   276S    0.51 |     0.00    0.57   79.07  -44.82
   277M    0.12 |     0.00    0.41   32.05  -40.48
   278R    0.47 |     0.00    0.56   47.27  -85.32
   279E    0.48 |     0.00    0.38   30.00  -32.84
   280L    0.24 |     0.00    0.51   67.35   54.70
   281S    0.41 |     0.00    0.56   31.12   -5.61
   282S    0.40 |     0.00    0.59   22.91   -1.72
   283M    0.13 |     0.00    0.57   25.97  -47.35
   284M    0.22 |     0.00    0.46   59.13   12.83
   285V    0.13 |     0.00    0.51   60.10   65.73
   286P    0.02 |     0.00    0.48   29.32   26.50
   287P    0.02 |     0.00    0.48   29.32   24.59
   288D    0.51 |     0.00    0.66   31.16   -3.01
   289K    0.57 |     0.00    0.66   55.75  -68.21
   290L    0.17 |     0.00    0.34   48.93   57.12
   291V    0.12 |     0.00    0.81   41.33   47.37
   292D    0.50 |     0.00    0.66   33.25  -30.66
   293R    0.47 |     0.00    0.48   51.99  -76.96
   294V    0.19 |     0.00    0.98   55.74   61.39
   295R    0.49 |     0.00    0.85   29.55  -58.49
   296E    0.57 |     0.00    0.98   28.69  -41.19
   297I    0.28 |     0.00    0.91   57.91   96.43
   298V    0.12 |     0.00    0.77   39.43   53.94
   299G    0.21 |     0.00    0.66   57.00 -117.53
   300E    0.59 |     0.00    0.98   34.26  -24.81
   301A    0.15 |     0.00    0.85   34.01   12.12
   302P    0.07 |     0.00    0.81   36.97  -39.03
   303V    0.06 |     0.00    0.81   20.31   13.36
   304Q    0.30 |     0.00    0.77   19.93  -22.57
   305Y    0.41 |     0.00    0.81   39.72   -8.18
   306A    0.11 |     0.00    0.77   33.81  -51.20
   307R    0.52 |     0.00    0.81   35.26   -6.98
   308R    0.46 |     0.00    0.66   27.65  -36.47
   309R    0.47 |     0.00    0.66   35.24  -69.61
   310F    0.20 |     0.00    0.66   25.28    6.30
   311F    0.23 |     0.00    0.66   33.72   18.88
   312E    0.52 |     0.00    0.66   44.75 -124.26
   313E    0.52 |     0.00    0.66   37.95  -92.48
   314R    0.46 |     0.00    0.66   24.61  -28.67
   315R    0.46 |     0.00    0.66   22.74  -11.47
   316W    0.24 |     0.00    0.66   49.24   28.45
   317G    0.25 |     0.00    0.66   54.49  -20.59
   318S    0.42 |     0.00    0.66   28.36  -14.06
----------------------------------------------------------------------
----------------------------------------------------------------------


HMD PARALOG2 Mth_dH (C)
----------------------------------------------------------------------
The top 10 highest scoring residues are 40_R (0.85), 56_E (0.94),
89_E (0.91), 120_N (1.00), 122_C (0.92), 123_T (0.94), 150_H (0.90),
193_K (0.84), 201_D (0.91), 283_E (0.83).
Residue     MFS | HMM          SSR  RAPDF   RAPDF     
                | relative          spread  differ
                | entropy                               
----------------------------------------------------------------------
     1M    0.15 |     0.00    0.26   22.58  -13.39
     2K    0.58 |     0.00    0.20   32.93  -49.06
     3R    0.58 |     0.00    0.25   53.78  -56.36
     4V    0.07 |     0.00    0.16   45.05   22.41
     5I    0.16 |     0.00    0.22   36.10   56.06
     6A    0.12 |     0.00    0.18   40.74    7.36
     7M    0.10 |     0.00    0.10   26.68  -64.49
     8K    0.57 |     0.00    0.06   38.56  -54.28
     9V    0.03 |     0.00    0.04   66.07 -102.23
    10T    0.44 |     0.00    0.08   56.20  -58.82
    11V    0.05 |     0.00    0.05   69.68  -98.62
    12Y    0.41 |     0.00    0.06   45.26  -10.40
    13G    0.16 |     0.00    0.00   36.04  -28.59
    14A    0.09 |     0.00    0.10   44.66  -29.54
    15G    0.27 |     0.00    0.00   72.75  -15.99
    16N    0.43 |     0.00    0.18   61.07  -53.20
    17Q    0.40 |     0.00    0.03   79.09  -66.31
    18K    0.72 |     0.00    0.55   67.49  -93.91
    19L    0.29 |     0.00    0.33   56.31   77.83
    20Y    0.43 |     0.00    0.33   29.49   15.64
    21T    0.47 |     0.00    0.56   17.34   11.60
    22D    0.59 |     0.00    0.47   26.83  -34.22
    23E    0.63 |     0.00    0.51   16.90   -4.22
    24L    0.23 |     0.00    0.49   31.97   50.45
    25N    0.45 |     0.00    0.44   46.33  -41.48
    26L    0.19 |     0.00    0.44   24.00   25.74
    27P    0.03 |     0.00    0.35   31.68  -23.81
    28E    0.61 |     0.00    0.44   23.77  -36.58
    29R    0.54 |     0.00    0.40   28.95  -54.41
    30Y    0.42 |     0.00    0.43   22.28  -11.99
    31G    0.31 |     0.00    0.36   85.06 -125.71
    32G    0.20 |     0.00    0.28   34.36  -39.69
    33E    0.67 |     0.00    0.26   46.45   17.83
    34A    0.26 |     0.00    0.27   88.55   -7.09
    35P    0.10 |     0.00    0.23   72.66  -59.49
    36Y    0.46 |     0.00    0.33   53.82  -67.53
    37G    0.22 |     0.00    0.11   39.01   39.20
    38G    0.82 |     0.66    0.06   66.03   71.96
    39S    0.79 |     0.18    0.09  104.99  -15.26
    40R    0.85 |     0.34    0.16   32.80   69.79
    41M    0.69 |     0.56    0.19   57.09   15.61
    42A    0.55 |     0.51    0.13   58.55    7.71
    43M    0.28 |     0.13    0.13   35.60   10.05
    44E    0.82 |     0.27    0.21   46.70  -81.00
    45F    0.69 |     0.32    0.25   77.99  151.18
    46A    0.16 |     0.15    0.11   26.74  -21.10
    47M    0.28 |     0.22    0.14   16.61  -19.00
    48A    0.34 |     0.33    0.20   38.47  -52.79
    49G    0.69 |     0.51    0.26   59.69    9.20
    50H    0.79 |     0.39    0.16   12.02  -19.74
    51D    0.60 |     0.12    0.07   21.30  -11.44
    52V    0.40 |     0.45    0.15   64.78  -99.00
    53I    0.15 |     0.11    0.08   23.02  -11.04
    54L    0.35 |     0.23    0.07   63.09  -57.60
    55A    0.31 |     0.27    0.09   56.85  -65.47
    56E    0.94 |     0.43    0.09   27.72   40.15
    57P    0.16 |     0.17    0.05   52.32  -34.40
    58S    0.61 |     0.20    0.05   37.95  -15.61
    59R    0.70 |     0.12    0.08   71.81  -51.04
    60E    0.74 |     0.17    0.05   46.10  -32.22
    61F    0.36 |     0.11    0.07   54.46   40.84
    62L    0.36 |     0.19    0.05   51.94   64.16
    63D    0.67 |     0.16    0.07   32.29    2.93
    64D    0.70 |     0.15    0.05   58.62  -51.11
    65E    0.71 |     0.21    0.05   24.34  -16.82
    66Q    0.38 |     0.12    0.07   30.00  -27.07
    67W    0.35 |     0.17    0.08   44.73   45.12
    68S    0.62 |     0.15    0.03   48.84   15.32
    69M    0.24 |     0.13    0.08   28.24   -9.59
    70V    0.25 |     0.26    0.08   58.23  -49.69
    71E    0.64 |     0.10    0.06   34.41  -50.67
    72E    0.71 |     0.20    0.08   20.65   -1.68
    73A    0.10 |     0.08    0.09   27.15  -30.55
    74G    0.61 |     0.49    0.43   30.03  -25.33
    75V    0.18 |     0.20    0.09   49.09  -52.03
    76T    0.40 |     0.08    0.07   14.22  -17.14
    77V    0.16 |     0.11    0.08   76.77  -93.63
    78T    0.52 |     0.19    0.12   20.53  -13.27
    79D    0.61 |     0.10    0.07   34.44  -29.97
    80N    0.62 |     0.30    0.06   49.83  -37.89
    81D    0.70 |     0.14    0.11   30.83   68.94
    82K    0.75 |     0.12    0.11   82.36 -141.61
    83E    0.82 |     0.30    0.09   42.45  -57.49
    84A    0.46 |     0.34    0.20   90.42 -105.18
    85A    0.33 |     0.35    0.12   33.73  -39.60
    86S    0.64 |     0.15    0.06   64.88  -28.72
    87E    0.81 |     0.26    0.08   48.57  -53.05
    88A    0.49 |     0.38    0.17   88.82  -96.75
    89E    0.91 |     0.46    0.20   14.46  -11.75
    90V    0.26 |     0.26    0.08   66.74  -82.03
    91A    0.58 |     0.46    0.19   80.34  -17.95
    92V    0.38 |     0.44    0.07   61.19  -84.14
    93L    0.32 |     0.24    0.15   29.14   11.37
    94F    0.64 |     0.43    0.17   58.05   51.28
    95T    0.71 |     0.33    0.15   48.00  -13.47
    96P    0.62 |     0.61    0.28   89.35  -85.22
    97F    0.61 |     0.16    0.15  106.37  140.56
    98G    0.53 |     0.23    0.18  114.21 -140.70
    99K    0.74 |     0.11    0.09   66.11  -44.85
   100G    0.48 |     0.23    0.15   70.70    1.72
   101T    0.64 |     0.23    0.22   44.88   -9.39
   102F    0.33 |     0.12    0.10   39.97   31.76
   103S    0.67 |     0.13    0.07   76.25   -6.50
   104I    0.50 |     0.43    0.10   50.35   32.19
   105A    0.37 |     0.23    0.09   78.70  -25.06
   106R    0.62 |     0.13    0.07   54.35 -108.82
   107E    0.74 |     0.20    0.11   44.78  -74.57
   108I    0.41 |     0.33    0.09   49.65   15.52
   109L    0.26 |     0.16    0.12   42.51  -34.86
   110P    0.13 |     0.19    0.06   32.44  -14.05
   111E    0.72 |     0.15    0.08   59.13  -98.96
   112L    0.34 |     0.28    0.06   48.80  -93.41
   113P    0.20 |     0.18    0.07   66.60  -53.13
   114E    0.74 |     0.21    0.06   37.30  -37.68
   115G    0.50 |     0.36    0.16   46.45  -14.62
   116S    0.73 |     0.28    0.09   63.00  -46.06
   117V    0.25 |     0.32    0.12   37.20  -34.53
   118I    0.49 |     0.30    0.12  121.19 -168.68
   119A    0.37 |     0.30    0.10   56.17  -12.65
   120N    1.00 |     0.60    0.68   56.12  -30.78
   121T    0.65 |     0.26    0.15   47.03  -33.17
   122C    0.92 |     0.41    0.24   88.74   52.75
   123T    0.94 |     0.51    0.19   81.22  -42.41
   124V    0.36 |     0.40    0.12   37.98   36.57
   125S    0.73 |     0.26    0.17   59.42  -29.01
   126P    0.22 |     0.18    0.12   77.77  -93.54
   127V    0.21 |     0.09    0.09   70.46   54.61
   128V    0.15 |     0.15    0.09   33.83   29.42
   129L    0.35 |     0.22    0.08   70.40  -88.39
   130Y    0.54 |     0.20    0.08   34.84   -8.61
   131Y    0.53 |     0.18    0.07   31.74   11.26
   132V    0.11 |     0.17    0.07   34.78  -48.81
   133L    0.34 |     0.14    0.07   96.14 -130.43
   134E    0.68 |     0.15    0.09   30.01  -32.77
   135K    0.65 |     0.10    0.07   31.35  -26.30
   136E    0.68 |     0.11    0.08   48.94  -55.34
   137L    0.22 |     0.11    0.08   31.04   21.81
   138K    0.73 |     0.18    0.08   40.90  -48.26
   139L    0.32 |     0.12    0.08   54.60   62.77
   140E    0.63 |     0.07    0.08   34.29  -31.85
   141R    0.63 |     0.14    0.12   44.95  -68.00
   142T    0.52 |     0.07    0.08   63.25  -47.74
   143D    0.80 |     0.33    0.15   30.44  -28.27
   144V    0.27 |     0.29    0.17   56.19  -70.28
   145G    0.39 |     0.25    0.21   32.17  -19.47
   146V    0.40 |     0.37    0.22   84.58 -114.64
   147S    0.74 |     0.25    0.16   65.31  -35.66
   148S    0.73 |     0.28    0.09   62.90  -54.69
   149M    0.36 |     0.23    0.11   47.68  -24.94
   150H    0.90 |     0.48    0.10   39.71  -63.21
   151P    0.40 |     0.47    0.12   56.73  -62.09
   152A    0.40 |     0.33    0.16   56.97  -14.08
   153A    0.39 |     0.29    0.13   59.73   16.73
   154V    0.37 |     0.23    0.10   76.30  119.31
   155P    0.21 |     0.21    0.13   54.95  -41.07
   156G    0.57 |     0.39    0.18   62.36  -31.65
   157T    0.75 |     0.31    0.15   63.52    0.91
   158P    0.26 |     0.21    0.09   83.77  -79.10
   159Q    0.48 |     0.11    0.09   70.73  -61.11
   160H    0.71 |     0.17    0.08   53.64  -29.98
   161G    0.39 |     0.17    0.13   59.12  -11.57
   162H    0.75 |     0.20    0.19   46.78  -15.54
   163Y    0.61 |     0.16    0.15   57.96   24.64
   164V    0.29 |     0.24    0.16   50.76   67.63
   165I    0.40 |     0.31    0.18   37.71   53.37
   166G    0.35 |     0.15    0.16   41.99   15.66
   167G    0.38 |     0.26    0.18   21.64    8.98
   168R    0.65 |     0.19    0.13   20.53    0.43
   169P    0.07 |     0.08    0.11   43.81  -41.31
   170T    0.52 |     0.16    0.10   31.12  -20.11
   171A    0.15 |     0.11    0.13   36.12  -38.86
   172E    0.77 |     0.11    0.12   55.71   46.76
   173L    0.27 |     0.13    0.20   36.89   15.64
   174D    0.58 |     0.08    0.17   14.78   10.73
   175M    0.26 |     0.12    0.18   32.71  -21.52
   176A    0.30 |     0.20    0.12   68.17  -57.04
   177T    0.64 |     0.24    0.04   51.58  -10.98
   178D    0.73 |     0.23    0.06   44.52  -42.79
   179E    0.77 |     0.23    0.07   57.88 -109.31
   180Q    0.48 |     0.22    0.17   28.12  -34.47
   181V    0.28 |     0.30    0.09   38.98   26.72
   182S    0.66 |     0.16    0.08   61.88    1.05
   183R    0.64 |     0.19    0.14   37.38  -84.52
   184C    0.63 |     0.23    0.14   46.81   37.05
   185A    0.19 |     0.13    0.12   39.52   -9.10
   186E    0.73 |     0.20    0.16   44.07  -94.93
   187L    0.40 |     0.29    0.09   58.07  -46.83
   188A    0.32 |     0.33    0.19   26.37  -16.12
   189E    0.75 |     0.19    0.12   51.38  -82.09
   190S    0.53 |     0.08    0.12   36.78  -11.97
   191T    0.68 |     0.34    0.18   32.33  -19.54
   192G    0.68 |     0.54    0.35   47.24  -30.77
   193K    0.84 |     0.27    0.10   58.76  -51.59
   194K    0.82 |     0.17    0.14   63.45   -3.59
   195A    0.31 |     0.29    0.11   43.70  -38.91
   196Y    0.66 |     0.20    0.14   52.79   83.01
   197I    0.17 |     0.13    0.12   19.75    3.81
   198V    0.40 |     0.36    0.14   70.64  -15.30
   199P    0.16 |     0.16    0.13   45.45  -10.52
   200A    0.32 |     0.18    0.17   81.08  -64.31
   201D    0.91 |     0.34    0.22   68.46  -54.91
   202V    0.19 |     0.00    0.20   66.38  123.72
   203T    0.51 |     0.00    0.18   73.59  -50.03
   204S    0.57 |     0.00    0.21   78.91  -62.67
   205A    0.24 |     0.00    0.27   73.67   31.64
   206V    0.13 |     0.00    0.22   50.10   88.05
   207A    0.20 |     0.00    0.12   79.97  -29.17
   208D    0.66 |     0.00    0.22   81.41  -93.82
   209M    0.24 |     0.00    0.18   53.93   20.02
   210G    0.27 |     0.00    0.16   59.31   -1.82
   211S    0.54 |     0.00    0.28   64.37  -70.37
   212L    0.27 |     0.00    0.23   57.05   77.48
   213V    0.14 |     0.00    0.17   58.27   81.96
   214T    0.54 |     0.00    0.21   75.40  -20.17
   215A    0.22 |     0.00    0.23   73.87    5.42
   216V    0.17 |     0.00    0.22   67.01   84.38
   217A    0.15 |     0.00    0.16   48.73   23.34
   218L    0.28 |     0.00    0.23   62.60   72.66
   219A    0.18 |     0.00    0.17   64.98    9.08
   220G    0.20 |     0.00    0.14   30.78   27.88
   221V    0.02 |     0.00    0.12   40.80  -23.16
   222L    0.15 |     0.00    0.11   37.06    5.69
   223D    0.64 |     0.00    0.13   48.64   67.00
   224Y    0.51 |     0.00    0.14   86.55  -65.54
   225Y    0.43 |     0.00    0.15   52.10  -44.70
   226Y    0.40 |     0.00    0.18   34.26   -7.34
   227V    0.09 |     0.00    0.26   69.45  -95.27
   228G    0.31 |     0.00    0.17   75.34   -4.18
   229T    0.42 |     0.00    0.20   28.83    5.79
   230Q    0.29 |     0.00    0.11   20.72    6.53
   231I    0.13 |     0.00    0.28   37.83  -40.84
   232I    0.12 |     0.00    0.24   36.11  -22.97
   233K    0.57 |     0.00    0.36    8.79   -6.22
   234A    0.15 |     0.00    0.49   41.68  -36.35
   235P    0.00 |     0.00    0.44   14.75  -25.18
   236E    0.61 |     0.00    0.44   14.53    0.46
   237E    0.61 |     0.00    0.38   29.97  -56.45
   238M    0.19 |     0.00    0.27   31.48   -4.19
   239V    0.08 |     0.00    0.40   53.55  -75.47
   240E    0.63 |     0.00    0.40   28.67  -22.43
   241K    0.65 |     0.00    0.53   34.11  -47.60
   242Q    0.41 |     0.00    0.53   34.87   -0.04
   243I    0.15 |     0.00    0.44   32.30  -30.90
   244L    0.27 |     0.00    0.53   43.42   47.68
   245M    0.35 |     0.00    0.53   62.95   39.46
   246T    0.51 |     0.00    0.53   39.74  -12.68
   247L    0.28 |     0.00    0.58   44.79   44.89
   248Q    0.40 |     0.00    0.45   46.16  -58.28
   249T    0.56 |     0.00    0.67   47.05   -0.11
   250M    0.23 |     0.00    0.50   38.33  -35.54
   251A    0.26 |     0.00    0.58   61.98   21.97
   252S    0.59 |     0.00    0.59   45.39   -2.40
   253L    0.20 |     0.00    0.36   30.72   35.12
   254V    0.17 |     0.00    0.57   43.42   74.64
   255E    0.67 |     0.00    0.55   37.77  -37.52
   256T    0.50 |     0.00    0.66   22.43    5.21
   257S    0.55 |     0.00    0.53   47.34  -54.04
   258G    0.21 |     0.00    0.36   29.29  -22.10
   259V    0.11 |     0.00    0.62   25.56   34.60
   260D    0.71 |     0.00    0.70   39.42   38.34
   261G    0.26 |     0.00    0.66   21.47    0.25
   262M    0.18 |     0.00    0.34   23.75  -10.35
   263A    0.15 |     0.00    0.49   30.08    4.55
   264A    0.15 |     0.00    0.50   28.54    6.35
   265A    0.12 |     0.00    0.59   15.02    3.22
   266I    0.13 |     0.00    0.45   25.06  -25.61
   267N    0.41 |     0.00    0.40   27.25   -3.39
   268P    0.02 |     0.00    0.37   30.80  -41.54
   269E    0.62 |     0.00    0.38   17.07   29.13
   270L    0.14 |     0.00    0.24   25.81    7.05
   271L    0.19 |     0.00    0.44   35.55  -26.87
   272V    0.07 |     0.00    0.55   19.26   21.74
   273K    0.65 |     0.00    0.54   24.01  -13.58
   274S    0.58 |     0.00    0.70   33.57    3.11
   275A    0.12 |     0.00    0.40   30.63  -12.03
   276R    0.54 |     0.00    0.34   18.76    7.75
   277S    0.52 |     0.00    0.24   42.01    6.74
   278M    0.15 |     0.00    0.26   24.96  -31.09
   279H    0.69 |     0.00    0.58   48.29   19.36
   280L    0.25 |     0.00    0.70   38.93  -30.19
   281L    0.20 |     0.00    0.62   21.98  -11.75
   282D    0.73 |     0.00    0.68   41.62   72.43
   283E    0.83 |     0.00    0.58   60.17  124.56
   284Q    0.41 |     0.00    0.62   32.80  -26.89
   285E    0.68 |     0.00    0.44   49.70  -45.98
   286E    0.75 |     0.00    0.68   46.05   10.33
   287L    0.24 |     0.00    0.45   44.03   11.84
   288D    0.67 |     0.00    0.70   43.40  -40.93
   289A    0.33 |     0.00    0.78   75.90    3.29
   290A    0.19 |     0.00    0.70   32.91   -9.29
   291L    0.27 |     0.00    0.70   35.10   20.84
   292K    0.70 |     0.00    0.56   56.13  -89.44
   293K    0.78 |     0.00    1.00   49.11  -68.87
   294I    0.21 |     0.00    0.62   24.72   59.23
   295S    0.57 |     0.00    0.93   15.11  -10.78
   296D    0.72 |     0.00    0.88   49.13  -61.67
   297L    0.29 |     0.00    0.68   39.31   42.72
   298N    0.50 |     0.00    0.68   46.12  -38.37
   299D    0.61 |     0.00    0.62   20.18   -4.79
   300D    0.61 |     0.00    0.62   23.48  -27.24
   301V    0.12 |     0.00    0.54   32.39   43.16
   302M    0.21 |     0.00    0.34   35.19   -1.83
   303K    0.64 |     0.00    0.49   41.14  -86.61
   304W    0.22 |     0.00    0.54   30.93  -40.71
   305I    0.17 |     0.00    0.57   22.29   18.62
   306E    0.64 |     0.00    0.49   31.43  -37.20
   307G    0.26 |     0.00    0.49   27.37   25.54
   308A    0.13 |     0.00    0.53   23.77   -4.71
   309E    0.60 |     0.00    0.40   18.93  -18.00
   310V    0.04 |     0.00    0.40   23.14    0.88
   311N    0.48 |     0.00    0.91   17.67   -0.92
   312H    0.64 |     0.00    0.85   16.59   -1.38
   313T    0.49 |     0.00    0.62   25.33    1.36
   314D    0.65 |     0.00    0.72   35.26  -44.43
   315L    0.33 |     0.00    0.76   46.05   62.22
   316V    0.13 |     0.00    0.62   31.94   45.01
   317A    0.18 |     0.00    0.76   30.74  -23.77
   318A    0.26 |     0.00    0.76   56.58  -19.38
   319Q    0.42 |     0.00    0.76   25.60  -23.67
   320A    0.18 |     0.00    0.72   32.45  -19.97
   321L    0.28 |     0.00    0.62   42.93   36.93
   322T    0.67 |     0.00    0.91   69.90  -14.55
   323G    0.29 |     0.00    0.72   23.90   15.56
   324E    0.71 |     0.00    0.76   32.39  -20.40
   325L    0.55 |     0.00    0.91  103.25  115.06
   326K    0.75 |     0.00    0.79   61.86  -97.43
   327T    0.63 |     0.00    0.91   56.92  -10.03
   328V    0.26 |     0.00    0.85   53.24   76.82
   329I    0.29 |     0.00    0.72   42.90   71.12
   330G    0.36 |     0.00    0.62   60.31   -5.75
   331D    0.78 |     0.00    0.91   73.96  -79.50
   332R    0.65 |     0.00    0.79   47.91 -102.63
   333A    0.19 |     0.00    0.76   26.97   -2.13
   334A    0.19 |     0.00    0.76   30.30   -4.74
   335E    0.67 |     0.00    0.72   31.07  -64.43
   336G    0.32 |     0.00    0.62   44.17   -1.91
   337T    0.59 |     0.00    0.85   39.54   18.75
   338I    0.19 |     0.00    0.62   21.04   34.45
   339R    0.63 |     0.00    0.62   45.53  -71.19
   340R    0.69 |     0.00    0.62   71.86  -82.60
   341C    0.62 |     0.00    0.76   54.64   85.72
   342M    0.34 |     0.00    0.91   42.80   -5.89
   343R    0.80 |     0.00    0.85   75.06    5.64
   344K    0.75 |     0.00    0.62   62.59  -50.97
   345M    0.34 |     0.00    0.76   48.32   13.05
   346F    0.40 |     0.00    0.62   52.43   79.96
   347E    0.76 |     0.00    0.85   64.34 -112.87
----------------------------------------------------------------------
----------------------------------------------------------------------


HMD PARALOG2 Mth_dH (R)
----------------------------------------------------------------------
The top 10 highest scoring residues are 56_E (0.92), 83_E (0.83),
89_E (0.90), 120_N (1.00), 122_C (0.94), 123_T (0.93), 141_R (0.84),
150_H (0.92), 193_K (0.87), 201_D (0.87).
Residue     MFS | HMM          SSR  RAPDF   RAPDF     
                | relative          spread  differ
                | entropy                               
----------------------------------------------------------------------
     1M    0.17 |     0.00    0.26   32.45   -4.49
     2K    0.55 |     0.00    0.20   20.78  -10.95
     3R    0.53 |     0.00    0.25   46.62  -75.71
     4V    0.01 |     0.00    0.16   32.27   21.69
     5I    0.23 |     0.00    0.22   60.98   79.78
     6A    0.10 |     0.00    0.18   38.74   11.54
     7M    0.10 |     0.00    0.10   33.33  -77.27
     8K    0.53 |     0.00    0.06   25.96  -34.88
     9V    0.04 |     0.00    0.04   74.07 -100.51
    10T    0.42 |     0.00    0.08   49.79  -39.93
    11V    0.05 |     0.00    0.05   76.01 -100.57
    12Y    0.39 |     0.00    0.06   53.57  -53.46
    13G    0.14 |     0.00    0.00   38.29  -45.24
    14A    0.08 |     0.00    0.10   48.48  -45.59
    15G    0.26 |     0.00    0.00   84.65  -62.50
    16N    0.43 |     0.00    0.18   66.80  -54.00
    17Q    0.29 |     0.00    0.03   32.22    1.16
    18K    0.74 |     0.00    0.55   89.15 -133.55
    19L    0.26 |     0.00    0.33   53.06   79.01
    20Y    0.51 |     0.00    0.33   54.40   63.71
    21T    0.49 |     0.00    0.56   33.30   10.05
    22D    0.60 |     0.00    0.47   38.10  -29.83
    23E    0.62 |     0.00    0.51   19.85   -0.41
    24L    0.17 |     0.00    0.49   18.08   35.92
    25N    0.36 |     0.00    0.44   12.54   -3.67
    26L    0.25 |     0.00    0.44   50.36   41.33
    27P    0.02 |     0.00    0.35   30.09   -9.65
    28E    0.59 |     0.00    0.44   14.29    3.13
    29R    0.51 |     0.00    0.40   18.95  -37.53
    30Y    0.38 |     0.00    0.43   15.28  -19.22
    31G    0.27 |     0.00    0.36   68.88  -87.20
    32G    0.22 |     0.00    0.28   56.31  -78.17
    33E    0.76 |     0.00    0.26  105.71  -94.32
    34A    0.20 |     0.00    0.27   70.56    3.74
    35P    0.14 |     0.00    0.23   81.13  -10.35
    36Y    0.44 |     0.00    0.33   44.23  -10.45
    37G    0.17 |     0.00    0.11   42.22  -39.95
    38G    0.77 |     0.66    0.06   60.75   51.72
    39S    0.74 |     0.18    0.09   96.93  -27.34
    40R    0.81 |     0.34    0.16   28.11   63.89
    41M    0.62 |     0.56    0.19   45.53   -8.71
    42A    0.56 |     0.51    0.13   70.58    2.63
    43M    0.25 |     0.13    0.13   33.16    8.48
    44E    0.78 |     0.27    0.21   31.49  -48.02
    45F    0.62 |     0.32    0.25   65.79  126.41
    46A    0.18 |     0.15    0.11   40.53  -35.52
    47M    0.26 |     0.22    0.14   17.39  -18.94
    48A    0.35 |     0.33    0.20   51.28  -70.49
    49G    0.65 |     0.51    0.26   52.77    9.32
    50H    0.77 |     0.39    0.16   15.82  -37.56
    51D    0.59 |     0.12    0.07   23.03   -4.25
    52V    0.38 |     0.45    0.15   59.68  -81.03
    53I    0.13 |     0.11    0.08   27.13  -27.48
    54L    0.33 |     0.23    0.07   62.23  -57.37
    55A    0.31 |     0.27    0.09   58.53  -56.15
    56E    0.92 |     0.43    0.09   27.49   57.29
    57P    0.12 |     0.17    0.05   38.52    2.06
    58S    0.59 |     0.20    0.05   39.37  -28.08
    59R    0.56 |     0.12    0.08   28.00  -54.29
    60E    0.70 |     0.17    0.05   41.60  -37.70
    61F    0.38 |     0.11    0.07   58.13   88.85
    62L    0.28 |     0.19    0.05   33.22   41.34
    63D    0.66 |     0.16    0.07   42.74  -16.83
    64D    0.61 |     0.15    0.05   22.34    6.43
    65E    0.68 |     0.21    0.05   23.39  -39.36
    66Q    0.40 |     0.12    0.07   40.62  -16.97
    67W    0.25 |     0.17    0.08   32.85  -42.06
    68S    0.58 |     0.15    0.03   44.92    4.85
    69M    0.23 |     0.13    0.08   30.41   -6.23
    70V    0.18 |     0.26    0.08   28.12   -4.91
    71E    0.60 |     0.10    0.06   30.70  -67.47
    72E    0.68 |     0.20    0.08   19.50  -10.16
    73A    0.10 |     0.08    0.09   42.67  -82.25
    74G    0.63 |     0.49    0.43   41.61  -17.65
    75V    0.21 |     0.20    0.09   67.22  -64.07
    76T    0.40 |     0.08    0.07   18.73  -13.69
    77V    0.12 |     0.11    0.08   63.60  -65.21
    78T    0.51 |     0.19    0.12   20.26  -10.97
    79D    0.62 |     0.10    0.07   48.68  -46.43
    80N    0.67 |     0.30    0.06   84.67  -78.90
    81D    0.64 |     0.14    0.11   25.64   21.89
    82K    0.72 |     0.12    0.11   78.39 -135.42
    83E    0.83 |     0.30    0.09   57.00  -75.31
    84A    0.41 |     0.34    0.20   73.87  -83.63
    85A    0.30 |     0.35    0.12   32.26  -45.98
    86S    0.60 |     0.15    0.06   57.70  -21.53
    87E    0.77 |     0.26    0.08   45.38  -59.36
    88A    0.41 |     0.38    0.17   58.72  -57.82
    89E    0.90 |     0.46    0.20   19.58  -10.18
    90V    0.24 |     0.26    0.08   65.06  -81.06
    91A    0.60 |     0.46    0.19   93.51   -6.03
    92V    0.41 |     0.44    0.07   77.92  -84.68
    93L    0.40 |     0.24    0.15   73.62  -42.95
    94F    0.67 |     0.43    0.17   74.91   50.30
    95T    0.70 |     0.33    0.15   49.68  -15.60
    96P    0.59 |     0.61    0.28   84.95  -69.79
    97F    0.56 |     0.16    0.15   99.64  118.17
    98G    0.52 |     0.23    0.18  114.00 -115.90
    99K    0.73 |     0.11    0.09   73.82  -67.86
   100G    0.44 |     0.23    0.15   62.65    9.37
   101T    0.67 |     0.23    0.22   61.74  -11.52
   102F    0.26 |     0.12    0.10   25.39    7.66
   103S    0.60 |     0.13    0.07   55.47    3.23
   104I    0.44 |     0.43    0.10   39.75    6.70
   105A    0.42 |     0.23    0.09  105.19  -33.70
   106R    0.57 |     0.13    0.07   29.82  -40.46
   107E    0.72 |     0.20    0.11   39.30  -57.93
   108I    0.36 |     0.33    0.09   33.84   27.99
   109L    0.26 |     0.16    0.12   56.10  -73.74
   110P    0.09 |     0.19    0.06   25.86  -22.16
   111E    0.67 |     0.15    0.08   43.11  -82.88
   112L    0.32 |     0.28    0.06   47.28  -76.50
   113P    0.19 |     0.18    0.07   71.19  -62.47
   114E    0.74 |     0.21    0.06   44.66  -23.69
   115G    0.51 |     0.36    0.16   56.61  -26.79
   116S    0.71 |     0.28    0.09   65.37  -55.28
   117V    0.23 |     0.32    0.12   30.05  -13.35
   118I    0.46 |     0.30    0.12  112.69 -147.45
   119A    0.39 |     0.30    0.10   69.74   -4.15
   120N    1.00 |     0.60    0.68   60.59  -17.13
   121T    0.64 |     0.26    0.15   52.78  -41.28
   122C    0.94 |     0.41    0.24  110.82   13.54
   123T    0.93 |     0.51    0.19   86.50  -52.09
   124V    0.40 |     0.40    0.12   58.27   38.22
   125S    0.69 |     0.26    0.17   50.29  -27.20
   126P    0.17 |     0.18    0.12   63.72  -79.80
   127V    0.12 |     0.09    0.09   46.53   42.93
   128V    0.13 |     0.15    0.09   36.27   21.05
   129L    0.39 |     0.22    0.08   91.71 -102.61
   130Y    0.50 |     0.20    0.08   34.07  -53.00
   131Y    0.48 |     0.18    0.07   33.14  -47.07
   132V    0.12 |     0.17    0.07   40.86  -33.83
   133L    0.32 |     0.14    0.07   92.02 -111.85
   134E    0.66 |     0.15    0.09   31.35  -37.52
   135K    0.61 |     0.10    0.07   29.86  -42.08
   136E    0.75 |     0.11    0.08   74.34  -25.46
   137L    0.22 |     0.11    0.08   39.38   18.54
   138K    0.66 |     0.18    0.08   17.28  -18.74
   139L    0.29 |     0.12    0.08   54.06   49.51
   140E    0.66 |     0.07    0.08   47.90    2.81
   141R    0.84 |     0.14    0.12   81.89  148.77
   142T    0.41 |     0.07    0.08   20.89   -2.32
   143D    0.78 |     0.33    0.15   33.32  -34.07
   144V    0.26 |     0.29    0.17   52.29  -38.25
   145G    0.40 |     0.25    0.21   43.83  -24.57
   146V    0.45 |     0.37    0.22  109.99 -122.33
   147S    0.70 |     0.25    0.16   51.77    0.86
   148S    0.71 |     0.28    0.09   64.91  -58.59
   149M    0.33 |     0.23    0.11   35.32    2.38
   150H    0.92 |     0.48    0.10   60.35  -92.84
   151P    0.43 |     0.47    0.12   82.40 -100.79
   152A    0.34 |     0.33    0.16   41.98  -18.63
   153A    0.31 |     0.29    0.13   43.88   -6.44
   154V    0.27 |     0.23    0.10   50.12   99.54
   155P    0.26 |     0.21    0.13   83.43  -64.95
   156G    0.49 |     0.39    0.18   38.51  -20.50
   157T    0.63 |     0.31    0.15   29.11  -15.26
   158P    0.27 |     0.21    0.09   79.79  -17.58
   159Q    0.45 |     0.11    0.09   60.23  -39.77
   160H    0.64 |     0.17    0.08   37.91  -42.09
   161G    0.34 |     0.17    0.13   47.33   -6.83
   162H    0.65 |     0.20    0.19   25.67  -57.91
   163Y    0.46 |     0.16    0.15   21.11  -11.55
   164V    0.22 |     0.24    0.16   37.45   36.22
   165I    0.27 |     0.31    0.18   11.46   -5.12
   166G    0.33 |     0.15    0.16   46.37   -1.02
   167G    0.35 |     0.26    0.18   31.38  -54.62
   168R    0.81 |     0.19    0.13   85.80   -2.65
   169P    0.06 |     0.08    0.11   45.96  -43.01
   170T    0.53 |     0.16    0.10   40.87  -21.84
   171A    0.13 |     0.11    0.13   28.35   -7.16
   172E    0.82 |     0.11    0.12   69.09   94.16
   173L    0.25 |     0.13    0.20   35.82    6.26
   174D    0.59 |     0.08    0.17   23.46    8.81
   175M    0.25 |     0.12    0.18   30.61    8.02
   176A    0.29 |     0.20    0.12   66.03  -36.28
   177T    0.62 |     0.24    0.04   56.43  -24.14
   178D    0.70 |     0.23    0.06   37.20  -26.83
   179E    0.75 |     0.23    0.07   55.30  -98.37
   180Q    0.47 |     0.22    0.17   35.65  -45.64
   181V    0.24 |     0.30    0.09   38.82  -11.35
   182S    0.63 |     0.16    0.08   57.67    6.82
   183R    0.63 |     0.19    0.14   35.83  -72.84
   184C    0.65 |     0.23    0.14   63.15   20.81
   185A    0.19 |     0.13    0.12   43.47   -6.47
   186E    0.70 |     0.20    0.16   29.08  -50.17
   187L    0.40 |     0.29    0.09   65.54  -60.83
   188A    0.29 |     0.33    0.19   28.08  -39.68
   189E    0.75 |     0.19    0.12   60.70  -96.98
   190S    0.51 |     0.08    0.12   34.44   -2.42
   191T    0.66 |     0.34    0.18   34.26  -31.71
   192G    0.70 |     0.54    0.35   69.72  -73.57
   193K    0.87 |     0.27    0.10   72.70  -43.69
   194K    0.77 |     0.17    0.14   67.56  -69.41
   195A    0.34 |     0.29    0.11   60.19  -33.58
   196Y    0.58 |     0.20    0.14   50.96  -11.01
   197I    0.16 |     0.13    0.12   22.42    8.45
   198V    0.33 |     0.36    0.14   45.63   22.47
   199P    0.15 |     0.16    0.13   48.67   -1.94
   200A    0.25 |     0.18    0.17   51.46  -18.00
   201D    0.87 |     0.34    0.22   60.29  -50.33
   202V    0.13 |     0.00    0.20   56.52   90.46
   203T    0.59 |     0.00    0.18  118.63 -100.74
   204S    0.58 |     0.00    0.21   88.79  -63.74
   205A    0.23 |     0.00    0.27   77.36   28.72
   206V    0.08 |     0.00    0.22   39.89   72.91
   207A    0.17 |     0.00    0.12   73.97  -14.43
   208D    0.64 |     0.00    0.22   78.42  -77.58
   209M    0.18 |     0.00    0.18   40.28    9.77
   210G    0.30 |     0.00    0.16   77.38   -1.89
   211S    0.47 |     0.00    0.28   35.28  -23.10
   212L    0.20 |     0.00    0.23   38.68   71.18
   213V    0.15 |     0.00    0.17   65.82   89.08
   214T    0.51 |     0.00    0.21   69.05   -9.37
   215A    0.07 |     0.00    0.23   29.34    2.01
   216V    0.06 |     0.00    0.22   41.40   45.51
   217A    0.15 |     0.00    0.16   56.81   28.21
   218L    0.26 |     0.00    0.23   60.57   71.19
   219A    0.09 |     0.00    0.17   38.17   -0.27
   220G    0.17 |     0.00    0.14   23.06   37.02
   221V    0.00 |     0.00    0.12   35.76   -7.49
   222L    0.16 |     0.00    0.11   44.10   24.72
   223D    0.60 |     0.00    0.13   47.61   42.60
   224Y    0.48 |     0.00    0.14   80.54  -67.43
   225Y    0.40 |     0.00    0.15   45.51  -29.37
   226Y    0.37 |     0.00    0.18   27.14    0.09
   227V    0.06 |     0.00    0.26   53.63  -36.31
   228G    0.30 |     0.00    0.17   73.44   15.07
   229T    0.39 |     0.00    0.20   26.11   -2.87
   230Q    0.29 |     0.00    0.11   24.71   13.47
   231I    0.10 |     0.00    0.28   31.00  -17.42
   232I    0.11 |     0.00    0.24   38.54  -21.55
   233K    0.57 |     0.00    0.36   13.01   -2.72
   234A    0.11 |     0.00    0.49   27.24  -12.77
   235P    0.00 |     0.00    0.44   20.61  -23.75
   236E    0.61 |     0.00    0.44   25.53  -11.77
   237E    0.59 |     0.00    0.38   33.60  -70.91
   238M    0.18 |     0.00    0.27   31.20   11.05
   239V    0.05 |     0.00    0.40   44.21  -55.54
   240E    0.61 |     0.00    0.40   28.96  -25.83
   241K    0.64 |     0.00    0.53   35.65  -53.33
   242Q    0.38 |     0.00    0.53   30.37   -8.45
   243I    0.15 |     0.00    0.44   37.47  -20.20
   244L    0.26 |     0.00    0.53   44.75   43.75
   245M    0.30 |     0.00    0.53   53.53   26.53
   246T    0.47 |     0.00    0.53   31.44  -14.66
   247L    0.24 |     0.00    0.58   39.97   26.22
   248Q    0.36 |     0.00    0.45   37.57  -51.89
   249T    0.52 |     0.00    0.67   35.37    5.89
   250M    0.22 |     0.00    0.50   41.90  -40.96
   251A    0.22 |     0.00    0.58   53.79   12.71
   252S    0.54 |     0.00    0.59   35.91   -4.41
   253L    0.15 |     0.00    0.36   26.15   13.74
   254V    0.26 |     0.00    0.57   78.19   89.40
   255E    0.69 |     0.00    0.55   55.75  -71.10
   256T    0.45 |     0.00    0.66   15.82   -3.76
   257S    0.49 |     0.00    0.53   24.10  -16.80
   258G    0.25 |     0.00    0.36   47.16   -9.51
   259V    0.13 |     0.00    0.62   35.44   50.20
   260D    0.63 |     0.00    0.70   23.91    6.34
   261G    0.25 |     0.00    0.66   21.48    6.69
   262M    0.14 |     0.00    0.34   18.63   -8.86
   263A    0.10 |     0.00    0.49   25.47  -21.90
   264A    0.08 |     0.00    0.50   13.37    1.69
   265A    0.09 |     0.00    0.59   11.60   -2.49
   266I    0.14 |     0.00    0.45   32.69  -22.03
   267N    0.39 |     0.00    0.40   26.99   -6.41
   268P    0.00 |     0.00    0.37   28.52  -38.11
   269E    0.60 |     0.00    0.38   26.01  -10.77
   270L    0.13 |     0.00    0.24   26.41   19.67
   271L    0.18 |     0.00    0.44   31.28    0.06
   272V    0.11 |     0.00    0.55   31.99   49.99
   273K    0.63 |     0.00    0.54   32.05  -39.39
   274S    0.57 |     0.00    0.70   36.80   -5.85
   275A    0.08 |     0.00    0.40   22.26  -10.81
   276R    0.54 |     0.00    0.34   33.44  -27.25
   277S    0.51 |     0.00    0.24   46.44    6.10
   278M    0.15 |     0.00    0.26   32.84  -35.08
   279H    0.64 |     0.00    0.58   44.60  -17.18
   280L    0.21 |     0.00    0.70   21.08   26.67
   281L    0.19 |     0.00    0.62   21.21    4.10
   282D    0.72 |     0.00    0.68   49.02   53.91
   283E    0.78 |     0.00    0.58   53.13   97.97
   284Q    0.42 |     0.00    0.62   41.75  -26.72
   285E    0.63 |     0.00    0.44   35.27  -27.04
   286E    0.72 |     0.00    0.68   38.70   35.96
   287L    0.19 |     0.00    0.45   31.89   10.26
   288D    0.63 |     0.00    0.70   27.73   -2.38
   289A    0.18 |     0.00    0.78   36.13  -29.67
   290A    0.19 |     0.00    0.70   36.84    2.51
   291L    0.23 |     0.00    0.70   29.87    4.62
   292K    0.62 |     0.00    0.56   17.32   -4.53
   293K    0.72 |     0.00    1.00   30.10  -29.83
   294I    0.20 |     0.00    0.62   27.69   44.18
   295S    0.56 |     0.00    0.93   19.10   -4.41
   296D    0.66 |     0.00    0.88   33.13  -47.36
   297L    0.20 |     0.00    0.68   17.10   21.01
   298N    0.55 |     0.00    0.68   81.30  -82.76
   299D    0.61 |     0.00    0.62   26.62   -4.79
   300D    0.61 |     0.00    0.62   30.05  -27.25
   301V    0.08 |     0.00    0.54   27.81   31.49
   302M    0.17 |     0.00    0.34   26.23  -10.61
   303K    0.61 |     0.00    0.49   34.47  -69.42
   304W    0.21 |     0.00    0.54   33.23  -38.23
   305I    0.14 |     0.00    0.57   21.97   -9.51
   306E    0.61 |     0.00    0.49   19.71    0.97
   307G    0.24 |     0.00    0.49   26.04   27.38
   308A    0.11 |     0.00    0.53   19.46    5.91
   309E    0.57 |     0.00    0.40   14.03  -13.77
   310V    0.01 |     0.00    0.40   17.64    5.78
   311N    0.47 |     0.00    0.91   19.42   -0.85
   312H    0.62 |     0.00    0.85   17.21  -12.86
   313T    0.50 |     0.00    0.62   41.71  -37.18
   314D    0.67 |     0.00    0.72   49.54  -60.66
   315L    0.35 |     0.00    0.76   54.74   79.32
   316V    0.11 |     0.00    0.62   29.23   46.12
   317A    0.26 |     0.00    0.76   57.08   17.69
   318A    0.29 |     0.00    0.76   66.49   16.05
   319Q    0.48 |     0.00    0.76   63.01  -73.11
   320A    0.24 |     0.00    0.72   53.49   -3.37
   321L    0.40 |     0.00    0.62   81.43   91.13
   322T    0.65 |     0.00    0.91   65.13    3.24
   323G    0.46 |     0.00    0.72   86.79   43.63
   324E    0.69 |     0.00    0.76   47.81  -95.66
   325L    0.28 |     0.00    0.91   37.35  -14.53
   326K    0.69 |     0.00    0.79   38.64  -65.02
   327T    0.56 |     0.00    0.91   39.01  -13.57
   328V    0.17 |     0.00    0.85   38.42   24.73
   329I    0.15 |     0.00    0.72   15.09   -3.25
   330G    0.30 |     0.00    0.62   54.51  -57.11
   331D    0.68 |     0.00    0.91   34.77  -28.21
   332R    0.63 |     0.00    0.79   46.38  -91.30
   333A    0.19 |     0.00    0.76   41.95  -37.10
   334A    0.21 |     0.00    0.76   42.63    0.73
   335E    0.69 |     0.00    0.72   45.93  -71.22
   336G    0.35 |     0.00    0.62   63.49   -4.98
   337T    0.53 |     0.00    0.85   29.62    2.50
   338I    0.28 |     0.00    0.62   49.65   94.03
   339R    0.59 |     0.00    0.62   30.62  -26.52
   340R    0.64 |     0.00    0.62   44.46  -15.03
   341C    0.57 |     0.00    0.76   56.48   19.52
   342M    0.25 |     0.00    0.91   22.21  -30.71
   343R    0.68 |     0.00    0.85   41.03    3.02
   344K    0.71 |     0.00    0.62   54.77  -51.21
   345M    0.25 |     0.00    0.76   25.00   -1.91
   346F    0.29 |     0.00    0.62   31.47   26.98
   347E    0.72 |     0.00    0.85   49.08  -86.37
----------------------------------------------------------------------
----------------------------------------------------------------------


HMD PARALOG2 Mtm (C)
----------------------------------------------------------------------
The top 10 highest scoring residues are 47_H (0.80), 86_D (0.79),
117_N (1.00), 119_C (0.81), 133_E (0.82), 147_H (0.98), 158_E (0.79),
159_H (0.82), 165_R (0.81), 198_D (0.88).
Residue     MFS | HMM          SSR  RAPDF   RAPDF     
                | relative          spread  differ
                | entropy                               
----------------------------------------------------------------------
     1M    0.18 |     0.00    0.17   40.04   17.90
     2I    0.19 |     0.00    0.31   45.40   76.28
     3T    0.42 |     0.00    0.15   50.74  -11.71
     4M    0.12 |     0.00    0.11   23.73    1.64
     5K    0.50 |     0.00    0.08   31.67  -59.14
     6V    0.01 |     0.00    0.10   54.04  -76.38
     7T    0.41 |     0.00    0.10   60.77  -53.89
     8V    0.10 |     0.00    0.10   97.05 -124.94
     9Y    0.38 |     0.00    0.13   51.58  -49.37
    10G    0.14 |     0.00    0.00   45.45  -59.95
    11A    0.11 |     0.00    0.18   48.99   -6.92
    12G    0.18 |     0.00    0.00   46.45    4.75
    13N    0.41 |     0.00    0.21   65.52  -43.39
    14Q    0.33 |     0.00    0.10   52.13  -17.97
    15K    0.67 |     0.00    0.50   82.16 -131.98
    16L    0.37 |     0.00    0.34   95.22  107.05
    17Y    0.52 |     0.00    0.34   64.35   78.59
    18T    0.52 |     0.00    0.52   58.46    6.64
    19E    0.60 |     0.00    0.45   34.11  -10.98
    20E    0.58 |     0.00    0.39   25.02   33.53
    21L    0.12 |     0.00    0.46   14.07   -5.87
    22N    0.35 |     0.00    0.32   23.91    0.63
    23L    0.14 |     0.00    0.42   21.87   -0.73
    24P    0.13 |     0.00    0.35   87.18  -93.00
    25E    0.56 |     0.00    0.42   29.31  -42.96
    26K    0.60 |     0.00    0.39   53.05  -74.14
    27Y    0.41 |     0.00    0.39   34.86    2.81
    28G    0.26 |     0.00    0.27   75.84  -71.62
    29G    0.22 |     0.00    0.37   33.75   14.06
    30E    0.60 |     0.00    0.39   35.38    2.41
    31A    0.12 |     0.00    0.27   53.00  -38.67
    32P    0.12 |     0.00    0.34   81.64  -78.86
    33Y    0.66 |     0.00    0.39   91.86  204.32
    34G    0.20 |     0.00    0.14   59.20  -73.03
    35G    0.68 |     0.65    0.08   55.68   -9.11
    36S    0.50 |     0.15    0.09   22.51   13.32
    37R    0.77 |     0.30    0.16   56.22    4.80
    38M    0.58 |     0.55    0.18   58.48  -56.42
    39A    0.59 |     0.56    0.17   87.37  -42.09
    40M    0.19 |     0.11    0.11   29.71  -27.83
    41E    0.71 |     0.24    0.21   27.87  -12.20
    42F    0.64 |     0.36    0.24   70.65  163.23
    43A    0.29 |     0.14    0.11   83.98  -13.48
    44Q    0.53 |     0.21    0.11   63.24   22.68
    45A    0.26 |     0.29    0.17   26.67   -1.47
    46G    0.60 |     0.52    0.32   41.61    4.31
    47H    0.80 |     0.41    0.11   35.17    3.51
    48E    0.58 |     0.13    0.06   17.43   -7.08
    49V    0.37 |     0.46    0.13   70.11 -107.31
    50T    0.43 |     0.12    0.07   31.97  -36.12
    51L    0.31 |     0.23    0.05   59.35  -47.62
    52A    0.37 |     0.30    0.07   96.04 -115.65
    53E    0.76 |     0.32    0.10   27.69   15.02
    54P    0.14 |     0.19    0.05   50.34  -41.43
    55V    0.27 |     0.17    0.04   74.63   94.20
    56R    0.58 |     0.12    0.06   66.25 -127.39
    57D    0.62 |     0.19    0.02   38.57  -25.85
    58V    0.12 |     0.08    0.06   50.54   46.24
    59L    0.39 |     0.18    0.06   88.67   22.95
    60E    0.62 |     0.15    0.04   27.44    3.68
    61D    0.60 |     0.11    0.04   33.52   49.01
    62G    0.32 |     0.19    0.04   47.94    5.43
    63H    0.63 |     0.09    0.05   52.71   61.57
    64W    0.23 |     0.12    0.06   39.68   -4.99
    65N    0.38 |     0.11    0.03   25.03    2.08
    66L    0.27 |     0.11    0.04   55.28   64.87
    67V    0.11 |     0.18    0.09   22.60   23.57
    68E    0.78 |     0.09    0.05   86.77   90.50
    69E    0.64 |     0.18    0.07   24.24    8.59
    70A    0.14 |     0.06    0.07   53.67  -23.79
    71G    0.52 |     0.50    0.26   32.29  -45.17
    72V    0.28 |     0.23    0.08   92.40  -69.93
    73T    0.38 |     0.08    0.05   19.94   -5.64
    74V    0.11 |     0.12    0.07   48.31   -1.86
    75T    0.57 |     0.19    0.09   64.63  -32.60
    76D    0.56 |     0.10    0.05   46.58  -63.75
    77N    0.53 |     0.28    0.05   41.55  -21.02
    78D    0.68 |     0.16    0.09   60.86    6.12
    79K    0.71 |     0.11    0.08   66.60   16.91
    80E    0.77 |     0.29    0.09   51.76  -35.24
    81A    0.36 |     0.36    0.23   44.02  -12.15
    82S    0.68 |     0.35    0.11   37.92   -1.40
    83A    0.18 |     0.15    0.05   49.28  -33.06
    84E    0.69 |     0.26    0.08   30.89  -56.85
    85A    0.43 |     0.37    0.16   90.53 -115.58
    86D    0.79 |     0.46    0.12   21.89  -26.41
    87V    0.15 |     0.25    0.09   32.31  -45.99
    88A    0.48 |     0.47    0.16   62.19   -9.24
    89V    0.31 |     0.42    0.07   53.70  -65.93
    90L    0.35 |     0.24    0.11   50.40   39.79
    91F    0.58 |     0.41    0.19   59.49   61.04
    92T    0.75 |     0.34    0.10   99.31  -74.49
    93P    0.62 |     0.62    0.35  101.96  -78.12
    94F    0.62 |     0.16    0.18  115.83  196.40
    95G    0.38 |     0.23    0.15   65.56  -82.86
    96K    0.65 |     0.10    0.08   58.55  -40.08
    97G    0.48 |     0.23    0.13   91.85  -11.62
    98T    0.55 |     0.23    0.18   35.75  -14.81
    99V    0.13 |     0.14    0.12   38.29   26.54
   100R    0.63 |     0.14    0.05   71.65  -71.91
   101I    0.45 |     0.41    0.07   50.89   53.26
   102A    0.30 |     0.21    0.10   69.68  -21.85
   103R    0.56 |     0.14    0.07   37.51  -38.95
   104E    0.69 |     0.19    0.12   55.76  -73.96
   105I    0.35 |     0.34    0.06   44.94    0.56
   106L    0.21 |     0.14    0.12   30.76   -5.98
   107P    0.10 |     0.20    0.07   31.93  -30.66
   108E    0.66 |     0.14    0.08   48.27  -26.67
   109L    0.27 |     0.26    0.09   29.72  -32.02
   110P    0.11 |     0.16    0.06   48.41  -49.04
   111E    0.69 |     0.20    0.06   52.48  -53.98
   112G    0.43 |     0.33    0.15   44.34   -8.41
   113A    0.24 |     0.25    0.10   41.52  -41.99
   114V    0.22 |     0.33    0.09   33.27  -24.81
   115I    0.36 |     0.31    0.09   80.82 -135.12
   116A    0.35 |     0.28    0.14   66.27   -3.57
   117N    1.00 |     0.57    0.54   90.31   61.45
   118T    0.64 |     0.24    0.15   71.23  -20.98
   119C    0.81 |     0.38    0.29  102.22  -42.90
   120T    0.78 |     0.45    0.27   55.77  -14.91
   121V    0.31 |     0.35    0.15   44.75   35.52
   122S    0.60 |     0.22    0.23   35.37   -1.43
   123P    0.13 |     0.17    0.11   48.53  -51.53
   124V    0.16 |     0.08    0.09   57.97   67.19
   125V    0.09 |     0.14    0.09   28.24   22.05
   126L    0.29 |     0.21    0.07   53.78  -46.03
   127Y    0.47 |     0.22    0.10   26.93  -27.60
   128Y    0.48 |     0.15    0.05   44.36   12.35
   129V    0.17 |     0.21    0.07   50.18  -33.20
   130L    0.21 |     0.14    0.06   51.78  -82.78
   131E    0.64 |     0.17    0.04   37.20  -33.45
   132K    0.60 |     0.11    0.06   36.85  -34.91
   133E    0.82 |     0.18    0.10   81.10   53.93
   134L    0.18 |     0.07    0.05   39.89   30.28
   135K    0.60 |     0.13    0.04   39.04  -62.33
   136M    0.22 |     0.15    0.05   24.41   19.37
   137D    0.62 |     0.15    0.08   46.75  -28.95
   138R    0.64 |     0.11    0.08   66.96   -3.12
   139T    0.47 |     0.09    0.04   51.18   -7.82
   140D    0.57 |     0.09    0.06   47.43  -37.26
   141I    0.32 |     0.21    0.06   62.84   38.44
   142G    0.38 |     0.19    0.06   74.59  -33.21
   143V    0.22 |     0.29    0.04   63.53  -90.84
   144S    0.72 |     0.29    0.14   70.32   -6.78
   145S    0.70 |     0.31    0.13   56.20    5.43
   146M    0.46 |     0.31    0.21   58.26   26.32
   147H    0.98 |     0.52    0.28   76.16  -48.71
   148P    0.39 |     0.48    0.21   64.52  -77.94
   149A    0.45 |     0.29    0.13   95.87   31.78
   150A    0.39 |     0.29    0.18   68.20   26.14
   151V    0.37 |     0.27    0.11   78.19  116.18
   152P    0.19 |     0.16    0.12   73.73  -44.28
   153G    0.54 |     0.31    0.20  105.95  -89.45
   154T    0.71 |     0.32    0.20   71.52  -24.05
   155P    0.18 |     0.17    0.09   72.58  -56.29
   156Q    0.46 |     0.13    0.12   71.63  -47.75
   157H    0.72 |     0.20    0.19   68.39  -51.35
   158E    0.79 |     0.17    0.19   94.21  -86.07
   159H    0.82 |     0.22    0.31  100.72  -82.80
   160Y    0.72 |     0.20    0.23   96.98   74.12
   161V    0.27 |     0.23    0.15   62.69   28.48
   162I    0.47 |     0.32    0.15   74.40   81.75
   163G    0.32 |     0.18    0.13   45.52  -15.52
   164G    0.42 |     0.26    0.20   73.46  -86.67
   165R    0.81 |     0.18    0.14   88.77  103.65
   166P    0.12 |     0.13    0.10   52.86  -20.65
   167T    0.49 |     0.21    0.12   20.55   -2.06
   168A    0.22 |     0.21    0.15   34.12    3.85
   169E    0.71 |     0.20    0.18   42.40  -18.24
   170L    0.27 |     0.11    0.14   49.39   58.40
   171D    0.55 |     0.14    0.11   12.61    9.20
   172I    0.15 |     0.10    0.13   33.00  -11.93
   173A    0.26 |     0.20    0.09   70.64  -73.17
   174T    0.55 |     0.22    0.03   56.86  -45.34
   175D    0.63 |     0.19    0.05   37.95  -15.38
   176E    0.68 |     0.21    0.05   50.86  -83.70
   177Q    0.47 |     0.22    0.11   48.95  -34.64
   178I    0.29 |     0.28    0.06   25.56   55.03
   179A    0.21 |     0.16    0.05   49.74    5.32
   180R    0.59 |     0.19    0.10   37.84  -78.11
   181C    0.51 |     0.22    0.13   35.65   -8.05
   182A    0.18 |     0.14    0.11   38.54    9.85
   183E    0.67 |     0.19    0.14   45.03  -76.39
   184L    0.34 |     0.26    0.09   55.50  -27.26
   185A    0.31 |     0.32    0.18   35.47   -9.62
   186E    0.68 |     0.18    0.11   54.94  -86.93
   187S    0.51 |     0.06    0.11   53.95    2.14
   188T    0.70 |     0.32    0.17   61.79   23.87
   189G    0.71 |     0.54    0.27  112.47 -142.79
   190K    0.74 |     0.24    0.10   60.05  -71.81
   191T    0.60 |     0.19    0.11   69.89   -6.47
   192A    0.29 |     0.29    0.10   36.59   13.21
   193Y    0.48 |     0.19    0.14   26.75   -3.61
   194V    0.06 |     0.13    0.12   21.33  -11.72
   195V    0.38 |     0.36    0.12   75.88   22.15
   196P    0.10 |     0.17    0.10   28.38    3.54
   197A    0.30 |     0.20    0.14   89.13  -94.31
   198D    0.88 |     0.34    0.21   69.33   41.14
   199V    0.00 |     0.00    0.18   27.96    2.11
   200T    0.38 |     0.00    0.15   36.83  -10.66
   201S    0.53 |     0.00    0.17   97.91 -119.56
   202A    0.15 |     0.00    0.21   63.74  -21.38
   203V    0.02 |     0.00    0.16   29.60   44.90
   204A    0.16 |     0.00    0.17   59.94   27.79
   205D    0.57 |     0.00    0.24   54.72  -23.31
   206M    0.13 |     0.00    0.18   27.63  -22.91
   207G    0.17 |     0.00    0.13   29.23   37.75
   208S    0.52 |     0.00    0.26   61.88    1.05
   209L    0.16 |     0.00    0.21   35.44   40.50
   210V    0.01 |     0.00    0.15   28.98   25.83
   211T    0.41 |     0.00    0.22   39.28   -3.95
   212A    0.10 |     0.00    0.21   47.71  -38.11
   213V    0.02 |     0.00    0.20   33.84    9.75
   214A    0.10 |     0.00    0.14   43.73   12.13
   215L    0.13 |     0.00    0.21   42.16  -49.38
   216A    0.07 |     0.00    0.14   34.47   -2.69
   217G    0.21 |     0.00    0.11   41.02   60.87
   218V    0.10 |     0.00    0.14   77.29  -45.57
   219L    0.15 |     0.00    0.12   65.19  -94.35
   220D    0.51 |     0.00    0.14   39.42  -14.43
   221Y    0.33 |     0.00    0.13   30.08  -33.46
   222Y    0.41 |     0.00    0.17   59.27  -42.48
   223Y    0.35 |     0.00    0.18   32.09  -23.12
   224V    0.12 |     0.00    0.29   54.43   66.53
   225G    0.15 |     0.00    0.16   30.24  -22.69
   226T    0.36 |     0.00    0.19   21.95    1.62
   227Q    0.26 |     0.00    0.10   21.80   -0.05
   228I    0.11 |     0.00    0.28   23.15   47.86
   229I    0.11 |     0.00    0.29   20.57   46.45
   230K    0.54 |     0.00    0.41   17.89  -23.24
   231A    0.17 |     0.00    0.53   42.79   13.78
   232P    0.03 |     0.00    0.58   20.01  -30.71
   233E    0.60 |     0.00    0.41   52.30  -79.17
   234E    0.56 |     0.00    0.47   32.77  -74.58
   235M    0.19 |     0.00    0.43   34.65  -25.91
   236V    0.10 |     0.00    0.50   47.55  -15.98
   237E    0.62 |     0.00    0.51   44.19  -35.80
   238K    0.61 |     0.00    0.47   36.09    1.14
   239Q    0.44 |     0.00    0.44   64.23   22.66
   240I    0.14 |     0.00    0.41   33.90   -7.63
   241L    0.18 |     0.00    0.47   32.44    6.70
   242M    0.21 |     0.00    0.44   38.12   -6.22
   243T    0.41 |     0.00    0.47   21.94   10.26
   244L    0.14 |     0.00    0.50   13.58   14.94
   245Q    0.35 |     0.00    0.48   35.10  -23.82
   246T    0.39 |     0.00    0.48   15.51    0.71
   247M    0.16 |     0.00    0.47   19.93   -8.54
   248A    0.19 |     0.00    0.57   47.95   21.23
   249S    0.56 |     0.00    0.52   62.78  -14.62
   250L    0.28 |     0.00    0.36   62.43   93.44
   251V    0.02 |     0.00    0.48   14.60   -7.42
   252E    0.55 |     0.00    0.47   19.21  -23.68
   253T    0.61 |     0.00    0.65   90.30   -8.65
   254S    0.66 |     0.00    0.76   89.75  -37.90
   255G    0.26 |     0.00    0.48   52.89  -40.88
   256V    0.13 |     0.00    0.58   40.39   49.65
   257D    0.65 |     0.00    0.51   85.48 -108.45
   258G    0.33 |     0.00    0.54   65.54   17.23
   259M    0.18 |     0.00    0.39   40.59  -49.20
   260A    0.21 |     0.00    0.55   52.98   28.20
   261R    0.51 |     0.00    0.41   37.82  -60.48
   262A    0.10 |     0.00    0.43   26.52   -0.93
   263M    0.19 |     0.00    0.39   41.28  -30.28
   264N    0.40 |     0.00    0.52   32.91   -6.47
   265P    0.05 |     0.00    0.45   45.71  -64.84
   266E    0.63 |     0.00    0.47   55.10  -57.39
   267L    0.21 |     0.00    0.31   44.32   56.81
   268L    0.38 |     0.00    0.45   87.91  121.25
   269V    0.17 |     0.00    0.53   73.84  -27.26
   270K    0.65 |     0.00    0.57   58.96  -79.07
   271S    0.54 |     0.00    0.54   45.83   20.50
   272A    0.16 |     0.00    0.43   51.86  -22.82
   273K    0.58 |     0.00    0.39   29.40    1.62
   274S    0.53 |     0.00    0.45   52.08   11.63
   275M    0.16 |     0.00    0.32   36.10  -51.52
   276H    0.58 |     0.00    0.62   37.38  -32.24
   277L    0.19 |     0.00    0.62   28.73   -1.44
   278L    0.21 |     0.00    0.62   33.19    3.59
   279D    0.65 |     0.00    0.62   55.21   -2.79
   280E    0.66 |     0.00    0.62   39.77   20.73
   281Q    0.40 |     0.00    0.76   38.59  -37.21
   282E    0.62 |     0.00    0.43   52.85  -47.33
   283E    0.68 |     0.00    0.62   59.18  -35.48
   284L    0.27 |     0.00    0.45   59.36   61.40
   285D    0.64 |     0.00    0.56   60.45  -12.40
   286A    0.14 |     0.00    0.66   29.26  -18.47
   287A    0.15 |     0.00    0.56   33.46    5.00
   288L    0.19 |     0.00    0.50   30.51   33.11
   289R    0.54 |     0.00    0.46   47.36  -67.42
   290K    0.64 |     0.00    0.81   30.72  -39.17
   291I    0.14 |     0.00    0.43   35.26  -11.71
   292S    0.52 |     0.00    0.72   28.44   11.64
   293Q    0.42 |     0.00    0.76   54.11  -69.84
   294L    0.20 |     0.00    0.52   51.70  -66.12
   295N    0.47 |     0.00    0.53   46.26   48.53
   296D    0.59 |     0.00    0.51   51.63  -61.48
   297D    0.59 |     0.00    0.54   36.34    4.95
   298V    0.08 |     0.00    0.47   38.82   -5.29
   299M    0.24 |     0.00    0.29   55.12   20.20
   300K    0.61 |     0.00    0.48   58.59 -114.30
   301W    0.30 |     0.00    0.53   51.92   62.70
   302I    0.27 |     0.00    0.57   53.82   94.64
   303E    0.57 |     0.00    0.48   27.51  -38.52
   304G    0.21 |     0.00    0.48   46.29  -98.38
   305A    0.12 |     0.00    0.52   32.52  -25.04
   306E    0.61 |     0.00    0.39   63.57 -113.46
   307V    0.20 |     0.00    0.39   74.05   92.45
   308K    0.69 |     0.00    0.91   40.24  -25.76
   309H    0.63 |     0.00    0.85   37.14  -22.88
   310T    0.52 |     0.00    0.62   50.87   16.03
   311D    0.74 |     0.00    0.72   70.60   63.88
   312L    0.27 |     0.00    0.76   52.63  -14.33
   313V    0.14 |     0.00    0.62   62.29  -56.80
   314A    0.26 |     0.00    0.76   72.61  -49.12
   315A    0.24 |     0.00    0.76   63.56  -35.40
   316Q    0.38 |     0.00    0.76   26.65  -28.21
   317A    0.15 |     0.00    0.72   25.26    4.47
   318L    0.24 |     0.00    0.62   46.55    2.22
   319T    0.52 |     0.00    0.91   34.73  -10.05
   320G    0.30 |     0.00    0.72   42.01   16.37
   321E    0.62 |     0.00    0.76   28.40  -38.09
   322L    0.33 |     0.00    0.91   48.84   67.38
   323K    0.61 |     0.00    0.79   15.18  -16.96
   324T    0.52 |     0.00    0.91   35.26    2.39
   325V    0.16 |     0.00    0.85   50.52  -32.00
   326M    0.23 |     0.00    0.72   27.41  -14.78
   327G    0.24 |     0.00    0.62   33.13  -17.14
   328D    0.68 |     0.00    0.91   50.66  -19.00
   329R    0.54 |     0.00    0.79   18.93  -43.67
   330A    0.23 |     0.00    0.76   52.74    1.20
   331A    0.18 |     0.00    0.76   37.74  -19.62
   332E    0.60 |     0.00    0.72   23.13  -49.16
   333G    0.33 |     0.00    0.62   56.09   28.89
   334T    0.51 |     0.00    0.85   33.27    2.01
   335I    0.16 |     0.00    0.62   19.10   31.98
   336R    0.54 |     0.00    0.62   37.26  -77.13
   337R    0.56 |     0.00    0.62   35.51  -35.42
   338C    0.50 |     0.00    0.76   40.82   33.71
   339M    0.26 |     0.00    0.91   32.57  -44.90
   340R    0.61 |     0.00    0.85   30.92    5.71
   341K    0.62 |     0.00    0.62   38.14  -45.05
   342M    0.21 |     0.00    0.76   18.51   -5.78
   343F    0.22 |     0.00    0.62   18.62  -16.36
   344E    0.73 |     0.00    0.85   76.59 -101.08
----------------------------------------------------------------------
----------------------------------------------------------------------


HMD PARALOG2 Mtm (R)
----------------------------------------------------------------------
The top 10 highest scoring residues are 47_H (0.81), 53_E (0.82),
86_D (0.77), 92_T (0.76), 117_N (0.83), 119_C (0.81), 120_T (0.81),
147_H (1.00), 159_H (0.74), 190_K (0.74).
Residue     MFS | HMM          SSR  RAPDF   RAPDF     
                | relative          spread  differ
                | entropy                               
----------------------------------------------------------------------
     1M    0.23 |     0.00    0.17   57.19   24.85
     2I    0.20 |     0.00    0.31   44.61   79.77
     3T    0.40 |     0.00    0.15   43.53    0.37
     4M    0.16 |     0.00    0.11   39.17  -11.00
     5K    0.50 |     0.00    0.08   33.71  -45.95
     6V    0.04 |     0.00    0.10   60.59  -93.84
     7T    0.39 |     0.00    0.10   47.07  -31.51
     8V    0.08 |     0.00    0.10   70.52  -66.84
     9Y    0.37 |     0.00    0.13   47.21  -31.60
    10G    0.14 |     0.00    0.00   29.12  -10.23
    11A    0.10 |     0.00    0.18   42.13  -15.23
    12G    0.16 |     0.00    0.00   46.68  -44.26
    13N    0.46 |     0.00    0.21   96.56  -94.63
    14Q    0.28 |     0.00    0.10   31.36   -4.22
    15K    0.61 |     0.00    0.50   58.06  -77.98
    16L    0.40 |     0.00    0.34  101.79  129.42
    17Y    0.54 |     0.00    0.34   85.75   40.63
    18T    0.46 |     0.00    0.52   43.83   -7.34
    19E    0.59 |     0.00    0.45   56.23 -102.15
    20E    0.59 |     0.00    0.39   54.51  -61.20
    21L    0.20 |     0.00    0.46   31.29   39.20
    22N    0.33 |     0.00    0.32   19.76   -2.44
    23L    0.20 |     0.00    0.42   41.04    2.87
    24P    0.00 |     0.00    0.35   20.66  -46.25
    25E    0.52 |     0.00    0.42   13.78  -12.42
    26K    0.54 |     0.00    0.39   26.72  -27.63
    27Y    0.44 |     0.00    0.39   43.76   42.84
    28G    0.16 |     0.00    0.27   25.16  -41.25
    29G    0.26 |     0.00    0.37   57.37  -33.90
    30E    0.54 |     0.00    0.39   23.51  -14.06
    31A    0.07 |     0.00    0.27   21.08   -5.09
    32P    0.00 |     0.00    0.34   15.99  -13.44
    33Y    0.37 |     0.00    0.39   27.86  -17.87
    34G    0.17 |     0.00    0.14   29.89   -0.87
    35G    0.67 |     0.65    0.08   71.06  -59.75
    36S    0.60 |     0.15    0.09   75.05  -25.17
    37R    0.73 |     0.30    0.16   41.71   58.89
    38M    0.53 |     0.55    0.18   40.73  -30.98
    39A    0.53 |     0.56    0.17   66.99  -33.49
    40M    0.21 |     0.11    0.11   29.18    7.68
    41E    0.70 |     0.24    0.21   42.89  -54.68
    42F    0.43 |     0.36    0.24   42.68  -68.81
    43A    0.18 |     0.14    0.11   33.15   18.66
    44Q    0.43 |     0.21    0.11   43.73  -47.94
    45A    0.33 |     0.29    0.17   54.48   -3.38
    46G    0.55 |     0.52    0.32   31.97  -11.28
    47H    0.81 |     0.41    0.11   49.96   14.66
    48E    0.56 |     0.13    0.06   19.33  -19.38
    49V    0.34 |     0.46    0.13   59.66  -99.27
    50T    0.44 |     0.12    0.07   32.48  -15.78
    51L    0.32 |     0.23    0.05   64.65  -62.64
    52A    0.30 |     0.30    0.07   49.12  -15.48
    53E    0.82 |     0.32    0.10   47.57   90.46
    54P    0.12 |     0.19    0.05   31.13  -20.33
    55V    0.16 |     0.17    0.04   36.48   54.44
    56R    0.56 |     0.12    0.06   53.96  -72.36
    57D    0.66 |     0.19    0.02   76.54  -92.06
    58V    0.16 |     0.08    0.06   63.22   47.44
    59L    0.25 |     0.18    0.06   31.54   38.17
    60E    0.64 |     0.15    0.04   59.38  -68.24
    61D    0.60 |     0.11    0.04   62.03  -48.23
    62G    0.27 |     0.19    0.04   29.92   -4.07
    63H    0.51 |     0.09    0.05   23.72   -8.58
    64W    0.24 |     0.12    0.06   40.20    6.14
    65N    0.38 |     0.11    0.03   24.32   14.65
    66L    0.22 |     0.11    0.04   37.90   48.75
    67V    0.10 |     0.18    0.09   21.21   -1.55
    68E    0.54 |     0.09    0.05   24.56  -23.83
    69E    0.62 |     0.18    0.07   32.02  -33.18
    70A    0.15 |     0.06    0.07   59.71  -59.44
    71G    0.49 |     0.50    0.26   14.79   -9.85
    72V    0.19 |     0.23    0.08   47.80  -25.43
    73T    0.37 |     0.08    0.05   18.64  -10.92
    74V    0.12 |     0.12    0.07   59.00  -59.79
    75T    0.46 |     0.19    0.09   25.99  -34.58
    76D    0.52 |     0.10    0.05   16.83   21.10
    77N    0.53 |     0.28    0.05   53.40  -49.69
    78D    0.56 |     0.16    0.09   18.42   15.24
    79K    0.63 |     0.11    0.08   67.84 -101.01
    80E    0.73 |     0.29    0.09   55.60  -88.96
    81A    0.40 |     0.36    0.23   70.79  -68.77
    82S    0.62 |     0.35    0.11   26.20  -12.53
    83A    0.23 |     0.15    0.05   62.71   -9.16
    84E    0.70 |     0.26    0.08   46.93  -60.87
    85A    0.36 |     0.37    0.16   51.33  -37.17
    86D    0.77 |     0.46    0.12   23.88  -26.44
    87V    0.18 |     0.25    0.09   48.89  -72.71
    88A    0.50 |     0.47    0.16   75.30    5.67
    89V    0.29 |     0.42    0.07   50.24  -80.24
    90L    0.30 |     0.24    0.11   36.94   -1.95
    91F    0.60 |     0.41    0.19   68.94   71.97
    92T    0.76 |     0.34    0.10  111.49  -62.76
    93P    0.62 |     0.62    0.35  112.24  -87.64
    94F    0.55 |     0.16    0.18  107.54  150.32
    95G    0.43 |     0.23    0.15   97.62 -132.46
    96K    0.60 |     0.10    0.08   46.88  -32.70
    97G    0.41 |     0.23    0.13   67.09   -1.93
    98T    0.54 |     0.23    0.18   36.95   -5.06
    99V    0.16 |     0.14    0.12   42.68   43.48
   100R    0.57 |     0.14    0.05   58.38  -74.11
   101I    0.36 |     0.41    0.07   28.88   -3.57
   102A    0.28 |     0.21    0.10   63.14  -22.51
   103R    0.56 |     0.14    0.07   52.40  -85.29
   104E    0.63 |     0.19    0.12   35.91  -58.88
   105I    0.29 |     0.34    0.06   24.36  -13.65
   106L    0.24 |     0.14    0.12   39.77    0.65
   107P    0.16 |     0.20    0.07   47.16  -29.12
   108E    0.66 |     0.14    0.08   62.21  -38.98
   109L    0.26 |     0.26    0.09   25.03  -34.26
   110P    0.11 |     0.16    0.06   41.52  -40.44
   111E    0.64 |     0.20    0.06   36.04  -29.26
   112G    0.42 |     0.33    0.15   47.29  -23.10
   113A    0.24 |     0.25    0.10   34.53  -17.41
   114V    0.30 |     0.33    0.09   75.44  -83.93
   115I    0.33 |     0.31    0.09   63.07  -99.59
   116A    0.34 |     0.28    0.14   58.83   13.80
   117N    0.83 |     0.57    0.54   67.16  -79.05
   118T    0.65 |     0.24    0.15   97.51  -88.39
   119C    0.81 |     0.38    0.29   90.52   87.56
   120T    0.81 |     0.45    0.27   94.06  -75.21
   121V    0.32 |     0.35    0.15   46.25   50.58
   122S    0.60 |     0.22    0.23   53.77  -49.77
   123P    0.11 |     0.17    0.11   30.53  -22.57
   124V    0.19 |     0.08    0.09   66.64   82.40
   125V    0.18 |     0.14    0.09   44.85   81.18
   126L    0.33 |     0.21    0.07   45.85   78.75
   127Y    0.47 |     0.22    0.10   33.22  -49.59
   128Y    0.56 |     0.15    0.05   79.36   20.09
   129V    0.22 |     0.21    0.07   51.01   53.31
   130L    0.22 |     0.14    0.06   49.86  -61.04
   131E    0.62 |     0.17    0.04   56.52 -123.60
   132K    0.59 |     0.11    0.06   52.13  -90.60
   133E    0.67 |     0.18    0.10   40.64   24.48
   134L    0.16 |     0.07    0.05   29.00   10.11
   135K    0.60 |     0.13    0.04   41.11  -34.52
   136M    0.34 |     0.15    0.05   62.31   54.48
   137D    0.56 |     0.15    0.08   21.27   19.20
   138R    0.56 |     0.11    0.08   61.50 -107.27
   139T    0.48 |     0.09    0.04   63.46  -10.52
   140D    0.55 |     0.09    0.06   40.33  -23.66
   141I    0.22 |     0.21    0.06   34.12  -18.10
   142G    0.34 |     0.19    0.06   60.41  -19.87
   143V    0.18 |     0.29    0.04   29.01  -13.23
   144S    0.65 |     0.29    0.14   48.54    4.53
   145S    0.64 |     0.31    0.13   46.61  -18.47
   146M    0.59 |     0.31    0.21  115.24   35.57
   147H    1.00 |     0.52    0.28  115.34 -126.81
   148P    0.44 |     0.48    0.21   87.36  -81.10
   149A    0.41 |     0.29    0.13   80.43   40.66
   150A    0.45 |     0.29    0.18   94.16   37.98
   151V    0.30 |     0.27    0.11   63.04   63.01
   152P    0.17 |     0.16    0.12   56.78   -7.47
   153G    0.49 |     0.31    0.20   77.00   -7.87
   154T    0.65 |     0.32    0.20   63.20  -49.65
   155P    0.19 |     0.17    0.09   77.19  -81.49
   156Q    0.39 |     0.13    0.12   41.03  -22.89
   157H    0.63 |     0.20    0.19   45.47  -69.76
   158E    0.70 |     0.17    0.19   62.36  -52.57
   159H    0.74 |     0.22    0.31   83.56  -98.40
   160Y    0.64 |     0.20    0.23   80.57   45.29
   161V    0.27 |     0.23    0.15   54.37   74.30
   162I    0.36 |     0.32    0.15   44.03   26.56
   163G    0.30 |     0.18    0.13   42.34  -36.21
   164G    0.47 |     0.26    0.20  117.70 -198.11
   165R    0.70 |     0.18    0.14   57.41  104.13
   166P    0.05 |     0.13    0.10   14.24   -5.02
   167T    0.47 |     0.21    0.12   17.54    1.48
   168A    0.22 |     0.21    0.15   29.93    6.19
   169E    0.66 |     0.20    0.18   32.02  -18.58
   170L    0.21 |     0.11    0.14   28.04   39.00
   171D    0.72 |     0.14    0.11   98.81  -38.05
   172I    0.29 |     0.10    0.13   75.89   35.73
   173A    0.32 |     0.20    0.09   98.91 -109.47
   174T    0.56 |     0.22    0.03   64.29  -31.17
   175D    0.59 |     0.19    0.05   25.15    9.93
   176E    0.63 |     0.21    0.05   38.54  -76.25
   177Q    0.49 |     0.22    0.11   59.59  -28.67
   178I    0.32 |     0.28    0.06   54.95  -17.02
   179A    0.17 |     0.16    0.05   33.09   -8.26
   180R    0.56 |     0.19    0.10   39.27  -99.00
   181C    0.57 |     0.22    0.13   67.33  -21.50
   182A    0.17 |     0.14    0.11   42.15  -46.51
   183E    0.62 |     0.19    0.14   24.84  -35.32
   184L    0.32 |     0.26    0.09   39.64   22.74
   185A    0.35 |     0.32    0.18   59.09  -26.24
   186E    0.63 |     0.18    0.11   29.23   -3.71
   187S    0.56 |     0.06    0.11   97.89  -99.76
   188T    0.64 |     0.32    0.17   51.64   -7.13
   189G    0.59 |     0.54    0.27   63.09  -75.25
   190K    0.74 |     0.24    0.10   68.74  -61.36
   191T    0.58 |     0.19    0.11   70.08   -8.98
   192A    0.26 |     0.29    0.10   29.49  -13.53
   193Y    0.46 |     0.19    0.14   22.25   13.86
   194V    0.12 |     0.13    0.12   40.13  -20.12
   195V    0.39 |     0.36    0.12   95.48  -52.82
   196P    0.16 |     0.17    0.10   53.39  -20.81
   197A    0.36 |     0.20    0.14  112.74 -100.70
   198D    0.72 |     0.34    0.21   36.64  -46.78
   199V    0.08 |     0.00    0.18   43.42   39.00
   200T    0.42 |     0.00    0.15   60.94  -43.31
   201S    0.40 |     0.00    0.17   27.36  -10.10
   202A    0.10 |     0.00    0.21   33.66   16.16
   203V    0.03 |     0.00    0.16   44.04  -46.65
   204A    0.06 |     0.00    0.17   24.54  -22.83
   205D    0.56 |     0.00    0.24   49.03   28.99
   206M    0.20 |     0.00    0.18   64.41  -69.83
   207G    0.27 |     0.00    0.13   87.91  -76.61
   208S    0.45 |     0.00    0.26   37.72    1.18
   209L    0.15 |     0.00    0.21   35.41    6.23
   210V    0.09 |     0.00    0.15   76.07  -80.13
   211T    0.36 |     0.00    0.22   25.11  -15.71
   212A    0.17 |     0.00    0.21   68.79  -16.70
   213V    0.06 |     0.00    0.20   49.66  -21.54
   214A    0.16 |     0.00    0.14   75.20  -49.17
   215L    0.19 |     0.00    0.21   44.01   47.09
   216A    0.11 |     0.00    0.14   53.99  -45.48
   217G    0.30 |     0.00    0.11   74.37   52.98
   218V    0.05 |     0.00    0.14   58.29  -68.56
   219L    0.14 |     0.00    0.12   32.36   35.72
   220D    0.61 |     0.00    0.14   69.77   67.65
   221Y    0.38 |     0.00    0.13   50.32  -27.16
   222Y    0.35 |     0.00    0.17   40.47  -47.09
   223Y    0.36 |     0.00    0.18   27.55   27.25
   224V    0.04 |     0.00    0.29   31.49   -8.54
   225G    0.16 |     0.00    0.16   22.56   18.51
   226T    0.35 |     0.00    0.19   17.26    6.01
   227Q    0.28 |     0.00    0.10   27.89   -0.70
   228I    0.10 |     0.00    0.28   20.69    3.32
   229I    0.11 |     0.00    0.29   18.27   33.99
   230K    0.52 |     0.00    0.41    8.92    6.12
   231A    0.12 |     0.00    0.53   19.77   15.30
   232P    0.06 |     0.00    0.58   31.10  -51.65
   233E    0.57 |     0.00    0.41   40.90  -48.92
   234E    0.60 |     0.00    0.47   56.19  -84.26
   235M    0.19 |     0.00    0.43   28.42  -11.03
   236V    0.06 |     0.00    0.50   27.49  -29.39
   237E    0.61 |     0.00    0.51   51.91  -63.65
   238K    0.57 |     0.00    0.47   42.34  -75.14
   239Q    0.43 |     0.00    0.44   58.96   50.19
   240I    0.13 |     0.00    0.41   32.96  -28.89
   241L    0.23 |     0.00    0.47   45.66   35.07
   242M    0.21 |     0.00    0.44   34.14    6.07
   243T    0.55 |     0.00    0.47   81.61   11.61
   244L    0.16 |     0.00    0.50   26.84  -26.21
   245Q    0.35 |     0.00    0.48   40.87  -37.26
   246T    0.51 |     0.00    0.48   64.55    5.19
   247M    0.26 |     0.00    0.47   75.56 -106.08
   248A    0.19 |     0.00    0.57   62.88  -77.23
   249S    0.50 |     0.00    0.52   36.54   29.77
   250L    0.21 |     0.00    0.36   69.13  -88.24
   251V    0.14 |     0.00    0.48   67.01  -44.39
   252E    0.60 |     0.00    0.47   47.55  -38.18
   253T    0.45 |     0.00    0.65   26.81    6.60
   254S    0.56 |     0.00    0.76   45.22   18.66
   255G    0.24 |     0.00    0.48   44.86  -37.73
   256V    0.14 |     0.00    0.58   38.56   64.37
   257D    0.56 |     0.00    0.51   38.53  -22.00
   258G    0.20 |     0.00    0.54   17.52  -10.10
   259M    0.35 |     0.00    0.39  103.44  -41.17
   260A    0.21 |     0.00    0.55   51.10   24.07
   261R    0.48 |     0.00    0.41   26.53  -43.12
   262A    0.13 |     0.00    0.43   43.82  -57.35
   263M    0.27 |     0.00    0.39   74.64  -64.34
   264N    0.39 |     0.00    0.52   30.50  -10.17
   265P    0.12 |     0.00    0.45   48.73   19.93
   266E    0.58 |     0.00    0.47   50.97  -89.44
   267L    0.18 |     0.00    0.31   37.89   16.47
   268L    0.24 |     0.00    0.45   56.06    1.50
   269V    0.16 |     0.00    0.53   48.25   64.36
   270K    0.67 |     0.00    0.57   74.09  -59.60
   271S    0.56 |     0.00    0.54   64.32   -0.43
   272A    0.17 |     0.00    0.43   51.70   -6.40
   273K    0.58 |     0.00    0.39   40.60  -17.14
   274S    0.60 |     0.00    0.45   99.54  -61.26
   275M    0.30 |     0.00    0.32   74.74   26.12
   276H    0.57 |     0.00    0.62   30.91    8.79
   277L    0.34 |     0.00    0.62   64.52   98.21
   278L    0.46 |     0.00    0.62  111.97  122.71
   279D    0.64 |     0.00    0.62   59.29    9.16
   280E    0.66 |     0.00    0.62   54.05    5.98
   281Q    0.46 |     0.00    0.76   69.78  -57.10
   282E    0.69 |     0.00    0.43   64.38   72.41
   283E    0.65 |     0.00    0.62   46.25   16.76
   284L    0.17 |     0.00    0.45   36.99  -39.78
   285D    0.62 |     0.00    0.56   42.59   77.95
   286A    0.15 |     0.00    0.66   30.70  -37.32
   287A    0.11 |     0.00    0.56   21.46  -34.24
   288L    0.19 |     0.00    0.50   40.51  -37.00
   289R    0.61 |     0.00    0.46   56.42   49.86
   290K    0.68 |     0.00    0.81   51.67  -14.64
   291I    0.14 |     0.00    0.43   23.78   25.91
   292S    0.60 |     0.00    0.72   85.63  -89.05
   293Q    0.39 |     0.00    0.76   35.93  -34.71
   294L    0.16 |     0.00    0.52   18.02    1.67
   295N    0.39 |     0.00    0.53   27.69    2.80
   296D    0.52 |     0.00    0.51   26.56  -35.52
   297D    0.63 |     0.00    0.54   65.81  -28.28
   298V    0.08 |     0.00    0.47   32.31   11.53
   299M    0.17 |     0.00    0.29   28.29   -6.49
   300K    0.54 |     0.00    0.48   26.83  -62.39
   301W    0.29 |     0.00    0.53   44.26   82.14
   302I    0.17 |     0.00    0.57   27.91   17.20
   303E    0.54 |     0.00    0.48   17.06  -14.13
   304G    0.25 |     0.00    0.48   40.27    1.57
   305A    0.19 |     0.00    0.52   46.06   15.84
   306E    0.66 |     0.00    0.39   67.51   11.86
   307V    0.21 |     0.00    0.39   72.99   84.91
   308K    0.67 |     0.00    0.91   46.47  -47.61
   309H    0.72 |     0.00    0.85   84.42  -21.89
   310T    0.56 |     0.00    0.62   78.31  -15.01
   311D    0.59 |     0.00    0.72   39.43  -27.36
   312L    0.26 |     0.00    0.76   37.01   31.06
   313V    0.24 |     0.00    0.62   69.80  100.96
   314A    0.32 |     0.00    0.76   88.14    6.65
   315A    0.21 |     0.00    0.76   44.30   -2.26
   316Q    0.46 |     0.00    0.76   74.14  -88.50
   317A    0.23 |     0.00    0.72   51.90    8.20
   318L    0.20 |     0.00    0.62   33.78  -20.16
   319T    0.54 |     0.00    0.91   50.26  -11.07
   320G    0.42 |     0.00    0.72   80.47   53.99
   321E    0.65 |     0.00    0.76   38.39    5.18
   322L    0.23 |     0.00    0.91   28.20  -31.43
   323K    0.67 |     0.00    0.79   76.10 -151.51
   324T    0.58 |     0.00    0.91   62.33    0.61
   325V    0.13 |     0.00    0.85   21.26   32.03
   326M    0.27 |     0.00    0.72   42.70   -6.23
   327G    0.24 |     0.00    0.62   24.82    1.26
   328D    0.66 |     0.00    0.91   58.84  -58.20
   329R    0.55 |     0.00    0.79   26.35  -42.11
   330A    0.19 |     0.00    0.76   31.25   19.45
   331A    0.20 |     0.00    0.76   35.79    5.14
   332E    0.62 |     0.00    0.72   49.12  -86.89
   333G    0.35 |     0.00    0.62   68.97   17.90
   334T    0.52 |     0.00    0.85   40.85   14.68
   335I    0.20 |     0.00    0.62   32.08   37.52
   336R    0.60 |     0.00    0.62   73.89 -102.76
   337R    0.60 |     0.00    0.62   64.47  -69.05
   338C    0.49 |     0.00    0.76   40.60   33.37
   339M    0.26 |     0.00    0.91   29.57  -36.92
   340R    0.64 |     0.00    0.85   74.09 -102.88
   341K    0.61 |     0.00    0.62   31.22   16.38
   342M    0.25 |     0.00    0.76   39.03  -50.52
   343F    0.24 |     0.00    0.62   19.03   14.30
   344E    0.62 |     0.00    0.85   34.73  -69.43
----------------------------------------------------------------------
----------------------------------------------------------------------


HMD PARALOG Mm_S2 (C)
----------------------------------------------------------------------
The top 10 highest scoring residues are 44_H (0.72), 83_E (0.76),
89_T (0.71), 114_N (1.00), 116_C (0.75), 117_T (0.81), 144_H (0.86),
156_H (0.79), 162_K (0.75), 186_E (0.95).
Residue     MFS | HMM          SSR  RAPDF   RAPDF     
                | relative          spread  differ
                | entropy                               
----------------------------------------------------------------------
     1M    0.15 |     0.00    0.02   51.25   35.56
     2K    0.40 |     0.00    0.12   48.88  -89.18
     3V    0.05 |     0.00    0.04   82.94 -104.98
     4T    0.38 |     0.00    0.13   90.29  -35.28
     5V    0.14 |     0.00    0.08  133.02 -151.77
     6Y    0.32 |     0.00    0.11   84.49 -129.51
     7G    0.14 |     0.00    0.01   56.11  -45.03
     8A    0.09 |     0.00    0.09   56.25   -6.98
     9G    0.16 |     0.00    0.01   63.08  -30.88
    10N    0.26 |     0.00    0.12   45.40  -37.29
    11Q    0.23 |     0.00    0.05   52.24  -41.87
    12N    0.37 |     0.00    0.59   71.08  -50.07
    13L    0.19 |     0.00    0.35   52.49   67.49
    14Y    0.34 |     0.00    0.35   40.58   51.70
    15V    0.12 |     0.00    0.61   43.98   68.78
    16N    0.31 |     0.00    0.50   38.16  -14.69
    17Q    0.26 |     0.00    0.55   23.38  -15.83
    18L    0.17 |     0.00    0.53   38.29   45.99
    19N    0.26 |     0.00    0.47   13.57   -4.36
    20L    0.15 |     0.00    0.47   34.48   25.51
    21P    0.02 |     0.00    0.38   27.55   -0.14
    22G    0.18 |     0.00    0.47   31.45   31.13
    23T    0.29 |     0.00    0.43   15.23    0.64
    24Y    0.30 |     0.00    0.61   18.21  -20.91
    25G    0.17 |     0.00    0.38   34.42   10.00
    26G    0.15 |     0.00    0.21   39.30   -1.32
    27V    0.06 |     0.00    0.28   41.31   52.37
    28P    0.06 |     0.00    0.28   59.10  -40.43
    29P    0.11 |     0.00    0.24   96.73  -87.88
    30Y    0.39 |     0.00    0.38   60.45   75.74
    31G    0.20 |     0.00    0.11   72.56  -13.27
    32G    0.69 |     1.00    0.00   63.88  -39.20
    33S    0.42 |     0.24    0.08   20.60    7.06
    34R    0.70 |     0.56    0.14   65.39  -80.96
    35M    0.64 |     0.95    0.19   48.13  -46.42
    36A    0.61 |     0.79    0.18  106.33  -46.75
    37I    0.15 |     0.17    0.10   27.67   -9.19
    38E    0.67 |     0.49    0.22   41.51  -88.83
    39F    0.46 |     0.57    0.25   52.74  -92.36
    40A    0.14 |     0.23    0.09   25.92  -38.58
    41K    0.60 |     0.40    0.12   36.35  -69.67
    42A    0.34 |     0.46    0.20   44.65   11.26
    43G    0.60 |     0.84    0.24   35.42    2.55
    44H    0.72 |     0.65    0.11   38.33  -33.64
    45D    0.44 |     0.19    0.04   18.59    0.94
    46V    0.41 |     0.67    0.09   89.50 -148.65
    47I    0.17 |     0.21    0.05   44.22  -52.84
    48L    0.34 |     0.36    0.06   92.66 -137.42
    49A    0.27 |     0.31    0.07   86.79 -111.54
    50E    0.60 |     0.34    0.08   35.76   21.50
    51V    0.12 |     0.24    0.05   28.32    6.23
    52N    0.41 |     0.22    0.06   65.30  -37.68
    53K    0.54 |     0.25    0.02   51.38  -64.16
    54S    0.58 |     0.38    0.07   71.63  -29.10
    55N    0.54 |     0.40    0.10   84.54  -74.89
    56L    0.46 |     0.32    0.05  105.87  164.92
    57T    0.44 |     0.25    0.05   45.82    2.28
    58D    0.51 |     0.25    0.04   51.08  -61.92
    59E    0.53 |     0.30    0.04   19.64  -13.45
    60Q    0.38 |     0.23    0.07   52.44   -3.62
    61W    0.23 |     0.23    0.09   38.79  -45.19
    62K    0.51 |     0.24    0.03   44.29  -90.57
    63I    0.11 |     0.13    0.05   33.03  -56.15
    64V    0.19 |     0.36    0.10   28.76    4.80
    65E    0.46 |     0.14    0.06   34.95  -52.46
    66E    0.52 |     0.28    0.08   24.60  -48.84
    67A    0.13 |     0.10    0.11   63.38  -92.85
    68G    0.57 |     0.82    0.30   16.72   22.43
    69V    0.23 |     0.34    0.10   74.87 -106.89
    70K    0.54 |     0.14    0.06   58.52   51.12
    71V    0.10 |     0.17    0.10   45.06  -46.80
    72L    0.25 |     0.29    0.13   32.01    7.05
    73T    0.35 |     0.15    0.07   28.92  -11.57
    74D    0.64 |     0.47    0.08   39.76   -8.61
    75D    0.52 |     0.27    0.11   27.96   30.19
    76A    0.18 |     0.18    0.10   54.59  -35.29
    77E    0.63 |     0.43    0.10   36.90  -24.80
    78A    0.33 |     0.51    0.23   44.57  -70.30
    79A    0.41 |     0.52    0.09   95.51  -97.53
    80K    0.59 |     0.20    0.05   54.43  101.27
    81E    0.58 |     0.36    0.08   31.21  -38.21
    82A    0.43 |     0.54    0.21   97.04 -134.05
    83E    0.76 |     0.66    0.17   33.63  -42.52
    84I    0.27 |     0.36    0.11   42.59  -30.94
    85A    0.51 |     0.68    0.22   77.87  -18.72
    86I    0.48 |     0.65    0.04  105.75 -165.79
    87F    0.36 |     0.38    0.14   39.56   22.15
    88F    0.64 |     0.68    0.23   75.55   99.70
    89T    0.71 |     0.53    0.16  115.79  -65.44
    90P    0.63 |     0.87    0.50  104.10  -66.77
    91F    0.54 |     0.25    0.24  122.25  221.78
    92G    0.34 |     0.39    0.14   41.07  -48.06
    93K    0.55 |     0.17    0.08   80.67  -97.34
    94K    0.67 |     0.34    0.17   97.17 -121.42
    95T    0.54 |     0.42    0.18   49.13  -15.64
    96V    0.15 |     0.18    0.13   46.37   41.51
    97E    0.53 |     0.20    0.06   77.24 -176.10
    98I    0.40 |     0.62    0.13   28.73   12.63
    99A    0.31 |     0.34    0.08   79.43  -27.03
   100K    0.51 |     0.21    0.07   44.36  -67.42
   101T    0.50 |     0.35    0.17   44.48    5.15
   102I    0.34 |     0.50    0.08   39.66  -12.05
   103L    0.24 |     0.26    0.13   34.47   23.79
   104P    0.14 |     0.26    0.07   44.08  -29.66
   105H    0.51 |     0.20    0.08   54.57  -32.34
   106L    0.34 |     0.41    0.06   53.90    4.90
   107P    0.13 |     0.24    0.05   48.83  -52.07
   108Q    0.39 |     0.28    0.05   54.04  -36.92
   109N    0.58 |     0.55    0.19   58.80  -64.93
   110A    0.27 |     0.38    0.09   52.65  -50.43
   111I    0.31 |     0.45    0.09   39.37  -27.84
   112I    0.39 |     0.43    0.11  105.71 -129.61
   113A    0.41 |     0.47    0.13   91.01  -10.82
   114N    1.00 |     0.92    0.78   99.39   85.45
   115T    0.56 |     0.40    0.15   71.05  -29.20
   116C    0.75 |     0.58    0.32  113.14  -33.71
   117T    0.81 |     0.78    0.11   94.82  -32.62
   118V    0.36 |     0.59    0.13   48.35   26.37
   119S    0.52 |     0.40    0.19   20.50    7.82
   120P    0.15 |     0.31    0.16   21.46  -13.24
   121V    0.11 |     0.11    0.09   49.78   41.23
   122I    0.19 |     0.23    0.09   26.52   35.51
   123L    0.28 |     0.34    0.07   51.00  -50.09
   124Y    0.46 |     0.37    0.11   34.62  -28.29
   125T    0.42 |     0.22    0.07   43.30   12.93
   126M    0.27 |     0.31    0.09   46.29  -70.61
   127L    0.29 |     0.25    0.07   72.90   -8.12
   128E    0.52 |     0.23    0.04   45.07  -64.92
   129V    0.10 |     0.13    0.08   42.79   19.18
   130E    0.65 |     0.26    0.12   80.09   30.85
   131L    0.20 |     0.11    0.06   49.44   58.38
   132R    0.43 |     0.19    0.05   39.15  -87.59
   133T    0.40 |     0.21    0.06   35.81   10.82
   134K    0.56 |     0.28    0.06   45.02  -51.79
   135R    0.51 |     0.20    0.06   51.62   32.86
   136K    0.48 |     0.14    0.03   46.44  -56.39
   137D    0.46 |     0.13    0.06   59.47  -75.37
   138I    0.30 |     0.33    0.05   74.99  -61.76
   139G    0.32 |     0.27    0.10   71.93  -66.90
   140I    0.42 |     0.46    0.04  122.89 -149.09
   141T    0.65 |     0.48    0.23   97.22  -64.97
   142S    0.67 |     0.51    0.25   65.35   -7.32
   143M    0.53 |     0.56    0.31   83.59  -12.86
   144H    0.86 |     0.78    0.68   51.14 -104.90
   145P    0.49 |     0.71    0.40   80.99  -65.60
   146A    0.51 |     0.55    0.22  107.48   22.28
   147A    0.52 |     0.59    0.15   99.45   40.54
   148V    0.40 |     0.36    0.08  109.62  142.67
   149P    0.24 |     0.29    0.12   86.38  -36.40
   150G    0.66 |     0.68    0.31  121.04  -75.91
   151T    0.70 |     0.57    0.29   84.13  -20.69
   152P    0.24 |     0.32    0.12   85.25  -88.79
   153Q    0.40 |     0.22    0.14   74.69  -61.61
   154H    0.67 |     0.35    0.24   87.31  -31.08
   155G    0.46 |     0.40    0.26  101.01  -70.83
   156H    0.79 |     0.46    0.34  121.31 -101.70
   157Y    0.56 |     0.33    0.17   81.60   40.51
   158V    0.33 |     0.44    0.23   63.96   34.55
   159I    0.47 |     0.61    0.26   51.98   38.96
   160S    0.49 |     0.25    0.13   51.81   11.12
   161S    0.68 |     0.46    0.28  105.65 -113.99
   162K    0.75 |     0.48    0.26   81.49  -68.89
   163A    0.16 |     0.19    0.10   36.34    8.32
   164T    0.40 |     0.17    0.09   51.31   -5.86
   165N    0.36 |     0.14    0.15   55.23  -53.22
   166G    0.22 |     0.14    0.19   46.35  -37.90
   167T    0.48 |     0.26    0.24   55.04  -25.09
   168E    0.55 |     0.29    0.08   25.00   28.09
   169Y    0.40 |     0.08    0.17   71.06   30.61
   170A    0.27 |     0.32    0.13   67.23  -62.81
   171S    0.50 |     0.35    0.05   43.98  -34.17
   172D    0.53 |     0.28    0.04   48.02  -49.36
   173E    0.60 |     0.35    0.04   57.65  -86.02
   174Q    0.45 |     0.32    0.19   69.72  -48.37
   175I    0.29 |     0.44    0.07   32.58  -10.50
   176E    0.52 |     0.21    0.05   45.63  -56.87
   177K    0.56 |     0.29    0.12   57.22 -116.40
   178C    0.49 |     0.36    0.11   55.62  -25.67
   179V    0.15 |     0.21    0.10   43.68   31.11
   180K    0.57 |     0.31    0.14   40.39  -56.82
   181L    0.32 |     0.42    0.09   38.15  -15.30
   182T    0.63 |     0.50    0.23   63.81    2.53
   183E    0.55 |     0.27    0.09   46.57  -70.55
   184S    0.37 |     0.11    0.10   36.27  -11.34
   185I    0.43 |     0.58    0.21   43.47   40.05
   186E    0.95 |     0.82    0.35   74.95  -29.84
   187K    0.62 |     0.35    0.16   58.43  -78.31
   188T    0.51 |     0.31    0.16   60.81   -4.27
   189P    0.24 |     0.45    0.10   41.86  -40.78
   190Y    0.46 |     0.32    0.15   40.87   -2.61
   191L    0.20 |     0.22    0.11   25.09   19.87
   192V    0.33 |     0.53    0.13   40.71   40.66
   193P    0.01 |     0.00    0.17   29.93   20.66
   194A    0.13 |     0.00    0.21   80.62  -56.06
   195D    0.55 |     0.00    0.30   87.43   98.17
   196V    0.04 |     0.00    0.20   50.79  -22.30
   197S    0.33 |     0.00    0.24   29.35   -1.55
   198A    0.17 |     0.00    0.24  110.46 -120.95
   199T    0.34 |     0.00    0.32   53.99  -45.08
   200V    0.00 |     0.00    0.21   21.59   10.85
   201S    0.35 |     0.00    0.12   47.40    8.26
   202D    0.44 |     0.00    0.26   68.20  -63.67
   203M    0.17 |     0.00    0.24   56.22   -6.14
   204G    0.14 |     0.00    0.19   32.23    4.25
   205S    0.42 |     0.00    0.32   75.36  -19.91
   206L    0.11 |     0.00    0.30   35.40  -27.33
   207L    0.18 |     0.00    0.23   58.40   58.01
   208T    0.40 |     0.00    0.28   81.28   10.61
   209A    0.08 |     0.00    0.29   49.55  -67.26
   210V    0.06 |     0.00    0.27   39.43   52.57
   211T    0.30 |     0.00    0.20   36.94  -21.17
   212L    0.10 |     0.00    0.33   26.25  -12.67
   213A    0.10 |     0.00    0.22   49.35    0.73
   214G    0.16 |     0.00    0.22   31.40   50.08
   215V    0.03 |     0.00    0.17   54.51  -67.49
   216L    0.11 |     0.00    0.15   48.42  -29.58
   217D    0.37 |     0.00    0.15   25.49   -2.05
   218Y    0.29 |     0.00    0.23   49.54  -62.15
   219Y    0.36 |     0.00    0.26   82.46  -63.68
   220S    0.37 |     0.00    0.23   66.96  -68.35
   221V    0.06 |     0.00    0.34   37.95   44.60
   222G    0.16 |     0.00    0.27   38.64    8.02
   223T    0.29 |     0.00    0.26   25.04   10.52
   224K    0.38 |     0.00    0.12   18.05   -9.59
   225V    0.05 |     0.00    0.38   26.64   44.25
   226I    0.10 |     0.00    0.29   27.42   53.41
   227K    0.45 |     0.00    0.55   19.79   25.52
   228A    0.10 |     0.00    0.68   15.59    7.76
   229P    0.11 |     0.00    0.62   61.96  -29.76
   230K    0.45 |     0.00    0.61   26.24  -22.76
   231K    0.45 |     0.00    0.56   25.84    2.01
   232M    0.18 |     0.00    0.35   61.77  -55.75
   233V    0.09 |     0.00    0.47   70.18  -80.61
   234E    0.49 |     0.00    0.57   48.50  -35.40
   235Q    0.24 |     0.00    0.51   17.43  -21.41
   236Q    0.23 |     0.00    0.48   16.23  -12.68
   237I    0.10 |     0.00    0.50   17.48   12.73
   238L    0.20 |     0.00    0.61   59.56  -20.87
   239M    0.18 |     0.00    0.61   33.76   -0.53
   240T    0.32 |     0.00    0.56   17.40    2.92
   241L    0.20 |     0.00    0.68   50.15   -0.17
   242Q    0.24 |     0.00    0.54   17.89  -16.57
   243T    0.39 |     0.00    0.89   32.45    7.18
   244M    0.17 |     0.00    0.54   42.88  -41.47
   245A    0.17 |     0.00    0.73   49.70    5.86
   246S    0.46 |     0.00    0.64   73.16  -12.03
   247L    0.23 |     0.00    0.55   55.84   92.78
   248V    0.08 |     0.00    0.55   48.25  -40.18
   249E    0.46 |     0.00    0.54   30.88  -10.13
   250S    0.46 |     0.00    0.76   57.74    8.63
   251S    0.40 |     0.00    0.60   37.69   16.80
   252G    0.24 |     0.00    0.39   71.56    5.35
   253V    0.08 |     0.00    0.73   33.23  -11.97
   254D    0.48 |     0.00    0.72   45.87  -20.18
   255G    0.20 |     0.00    0.77   21.56   17.11
   256L    0.12 |     0.00    0.49   36.87  -66.25
   257V    0.12 |     0.00    0.72   40.29   53.58
   258K    0.59 |     0.00    0.54  107.53  -57.87
   259A    0.16 |     0.00    0.57   56.18   -1.88
   260L    0.21 |     0.00    0.57   51.50   47.89
   261N    0.34 |     0.00    0.39   69.59  -66.65
   262P    0.07 |     0.00    0.49   47.10  -27.39
   263E    0.43 |     0.00    0.43   37.77  -66.79
   264L    0.25 |     0.00    0.43   68.15  116.51
   265L    0.19 |     0.00    0.61   43.84   31.22
   266S    0.36 |     0.00    0.53   23.91    4.49
   267K    0.46 |     0.00    0.68   31.31  -59.41
   268A    0.15 |     0.00    0.83   32.41   -3.79
   269A    0.08 |     0.00    0.55   18.97  -20.16
   270S    0.34 |     0.00    0.43   30.41  -26.38
   271S    0.41 |     0.00    0.39   73.01  -46.17
   272M    0.24 |     0.00    0.47   69.99   26.04
   273H    0.51 |     0.00    0.64   87.73  -98.22
   274L    0.19 |     0.00    0.55   42.51   67.74
   275L    0.30 |     0.00    0.54   89.98  114.84
   276D    0.52 |     0.00    0.45   98.65  -76.71
   277Q    0.29 |     0.00    0.64   39.57  -50.49
   278Q    0.31 |     0.00    0.43   56.89  -13.55
   279K    0.49 |     0.00    0.49   72.39 -120.63
   280D    0.51 |     0.00    0.63   72.09  -25.67
   281L    0.14 |     0.00    0.43   52.79  -67.53
   282D    0.47 |     0.00    0.63   35.27   41.45
   283A    0.10 |     0.00    0.48   38.98  -28.19
   284A    0.11 |     0.00    0.53   44.40  -43.91
   285L    0.17 |     0.00    0.58   60.91 -105.01
   286E    0.46 |     0.00    0.43   40.07   -6.38
   287I    0.18 |     0.00    0.75   37.93   33.90
   288L    0.16 |     0.00    0.61   39.16  -26.20
   289T    0.36 |     0.00    0.74   32.98   -9.52
   290H    0.48 |     0.00    0.83   48.65  -55.20
   291L    0.22 |     0.00    0.57   52.99   78.18
   292D    0.43 |     0.00    0.48   39.19  -22.72
   293G    0.19 |     0.00    0.61   31.34  -11.77
   294E    0.43 |     0.00    0.34   31.85  -26.32
   295L    0.11 |     0.00    0.35   26.23   12.38
   296E    0.44 |     0.00    0.35   51.40  -95.88
   297K    0.43 |     0.00    0.43   37.78  -67.86
   298A    0.12 |     0.00    0.45   49.71  -34.80
   299S    0.42 |     0.00    0.53   48.86   30.63
   300T    0.36 |     0.00    0.35   55.07    5.05
   301V    0.08 |     0.00    0.48   64.01  -85.54
   302A    0.14 |     0.00    0.49   73.77 -105.46
   303E    0.44 |     0.00    0.35   33.26   -4.83
   304I    0.12 |     0.00    0.43   49.31  -50.84
   305K    0.57 |     0.00    0.50   80.19   51.99
   306P    0.14 |     0.00    0.55   87.35  -72.92
   307T    0.35 |     0.00    0.57   34.92   -8.25
   308T    0.33 |     0.00    0.53   31.48   -8.80
   309L    0.17 |     0.00    0.49   48.77    5.71
   310V    0.05 |     0.00    0.68   16.57    1.62
   311A    0.13 |     0.00    0.83   22.38   -3.84
   312A    0.17 |     0.00    0.83   42.10    2.19
   313Q    0.28 |     0.00    0.83   18.40  -18.38
   314S    0.40 |     0.00    0.78   34.70  -18.65
   315L    0.27 |     0.00    0.68   81.22   24.26
   316V    0.18 |     0.00    1.00   53.34   41.79
   317K    0.47 |     0.00    0.78   29.56  -47.67
   318E    0.47 |     0.00    0.83   20.98  -21.38
   319L    0.18 |     0.00    1.00   20.73  -12.15
   320E    0.55 |     0.00    0.87   46.70   25.96
   321T    0.40 |     0.00    1.00   34.32   -5.99
   322L    0.21 |     0.00    0.93   30.78   28.30
   323I    0.14 |     0.00    0.78   18.71   23.24
   324G    0.18 |     0.00    0.68   27.10  -16.30
   325G    0.29 |     0.00    1.00   61.73  -43.81
   326A    0.16 |     0.00    0.87   33.78   18.01
   327A    0.15 |     0.00    0.83   45.32  -58.04
   328A    0.14 |     0.00    0.83   39.67  -51.09
   329N    0.36 |     0.00    0.78   35.83   28.27
   330G    0.26 |     0.00    0.68   52.74   47.10
   331A    0.15 |     0.00    0.93   35.47  -34.05
   332I    0.16 |     0.00    0.68   59.46  -85.71
   333K    0.54 |     0.00    0.68   43.38   80.93
   334R    0.42 |     0.00    0.68   28.88  -35.57
   335S    0.42 |     0.00    0.83   43.62  -40.36
   336T    0.41 |     0.00    1.00   36.13    1.65
   337K    0.54 |     0.00    0.93   33.76   41.31
   338K    0.52 |     0.00    0.68   60.63  -56.80
   339L    0.23 |     0.00    0.83   42.93   57.38
   340F    0.32 |     0.00    0.68   63.87  118.17
   341Q    0.34 |     0.00    0.93   45.49  -38.71
----------------------------------------------------------------------
----------------------------------------------------------------------


HMD PARALOG Mm_S2 (R)
----------------------------------------------------------------------
The top 10 highest scoring residues are 32_G (0.78), 38_E (0.79),
44_H (0.81), 83_E (0.82), 114_N (1.00), 116_C (0.85), 117_T (0.92),
144_H (0.95), 162_K (0.81), 186_E (0.98).
Residue     MFS | HMM          SSR  RAPDF   RAPDF     
                | relative          spread  differ
                | entropy                               
----------------------------------------------------------------------
     1M    0.19 |     0.00    0.02   62.31   33.50
     2K    0.43 |     0.00    0.12   36.27  -69.00
     3V    0.03 |     0.00    0.04   55.24  -58.94
     4T    0.34 |     0.00    0.13   47.84  -35.88
     5V    0.08 |     0.00    0.08   88.04 -119.57
     6Y    0.36 |     0.00    0.11   76.10  -88.27
     7G    0.12 |     0.00    0.01   29.33  -18.69
     8A    0.10 |     0.00    0.09   49.65    1.86
     9G    0.15 |     0.00    0.01   37.25   16.17
    10N    0.29 |     0.00    0.12   40.11  -28.97
    11Q    0.24 |     0.00    0.05   33.45   -1.27
    12N    0.41 |     0.00    0.59   68.29  -53.89
    13L    0.32 |     0.00    0.35   91.22  131.40
    14Y    0.41 |     0.00    0.35   64.96   18.77
    15V    0.18 |     0.00    0.61   58.61   91.17
    16N    0.39 |     0.00    0.50   66.45  -54.19
    17Q    0.30 |     0.00    0.55   34.07  -39.56
    18L    0.23 |     0.00    0.53   50.91   57.84
    19N    0.32 |     0.00    0.47   29.86  -25.80
    20L    0.27 |     0.00    0.47   67.94   73.65
    21P    0.07 |     0.00    0.38   68.49 -127.74
    22G    0.19 |     0.00    0.47   29.20   -8.90
    23T    0.37 |     0.00    0.43   32.95    4.49
    24Y    0.40 |     0.00    0.61   42.71    3.52
    25G    0.25 |     0.00    0.38   82.13  -98.67
    26G    0.18 |     0.00    0.21   45.38  -28.82
    27V    0.08 |     0.00    0.28   36.85   56.38
    28P    0.00 |     0.00    0.28   19.47  -16.66
    29P    0.00 |     0.00    0.24   23.53  -26.43
    30Y    0.35 |     0.00    0.38   33.37   16.57
    31G    0.16 |     0.00    0.11   35.94    7.88
    32G    0.78 |     1.00    0.00   65.49   -7.08
    33S    0.53 |     0.24    0.08   46.65   10.45
    34R    0.70 |     0.56    0.14   29.38  -84.58
    35M    0.73 |     0.95    0.19   63.20  -62.67
    36A    0.60 |     0.79    0.18   74.17  -63.27
    37I    0.16 |     0.17    0.10   30.63  -43.58
    38E    0.79 |     0.49    0.22   36.78   65.11
    39F    0.58 |     0.57    0.25   48.77   75.12
    40A    0.21 |     0.23    0.09   38.34  -12.09
    41K    0.67 |     0.40    0.12   32.01  -37.73
    42A    0.36 |     0.46    0.20   36.19    8.10
    43G    0.66 |     0.84    0.24   35.54    9.30
    44H    0.81 |     0.65    0.11   51.09  -54.95
    45D    0.49 |     0.19    0.04   22.69  -34.33
    46V    0.40 |     0.67    0.09   46.61  -71.96
    47I    0.18 |     0.21    0.05   28.50  -34.33
    48L    0.33 |     0.36    0.06   54.52  -74.21
    49A    0.29 |     0.31    0.07   70.84  -77.82
    50E    0.64 |     0.34    0.08   20.61   51.60
    51V    0.18 |     0.24    0.05   36.16   52.46
    52N    0.51 |     0.22    0.06   98.01  -75.28
    53K    0.59 |     0.25    0.02   39.71  -26.64
    54S    0.61 |     0.38    0.07   59.33  -34.64
    55N    0.52 |     0.40    0.10   42.61  -34.49
    56L    0.39 |     0.32    0.05   67.04   87.65
    57T    0.52 |     0.25    0.05   61.58   -8.84
    58D    0.59 |     0.25    0.04   55.41  -50.34
    59E    0.61 |     0.30    0.04   41.91  -66.23
    60Q    0.34 |     0.23    0.07   22.35  -39.54
    61W    0.30 |     0.23    0.09   46.32   16.69
    62K    0.57 |     0.24    0.03   48.32 -106.40
    63I    0.19 |     0.13    0.05   44.82   31.31
    64V    0.23 |     0.36    0.10   35.63   -6.14
    65E    0.52 |     0.14    0.06   32.69  -29.27
    66E    0.59 |     0.28    0.08   37.12  -65.68
    67A    0.10 |     0.10    0.11   23.38   -5.41
    68G    0.63 |     0.82    0.30   19.71   13.48
    69V    0.24 |     0.34    0.10   64.58  -90.73
    70K    0.50 |     0.14    0.06   22.99  -21.98
    71V    0.12 |     0.17    0.10   50.72  -65.81
    72L    0.26 |     0.29    0.13   18.25   13.80
    73T    0.40 |     0.15    0.07   29.97   -1.70
    74D    0.70 |     0.47    0.08   34.72    2.58
    75D    0.61 |     0.27    0.11   35.24   54.19
    76A    0.25 |     0.18    0.10   70.91  -14.21
    77E    0.69 |     0.43    0.10   39.98  -57.52
    78A    0.44 |     0.51    0.23   76.06  -85.42
    79A    0.35 |     0.52    0.09   34.99  -42.18
    80K    0.56 |     0.20    0.05   48.85  -83.25
    81E    0.67 |     0.36    0.08   49.73  -60.42
    82A    0.42 |     0.54    0.21   53.06  -54.76
    83E    0.82 |     0.66    0.17   23.26  -32.22
    84I    0.31 |     0.36    0.11   61.26 -103.99
    85A    0.60 |     0.68    0.22   92.48  -19.63
    86I    0.50 |     0.65    0.04   83.53 -135.09
    87F    0.40 |     0.38    0.14   47.79  -37.98
    88F    0.59 |     0.68    0.23   41.11    5.11
    89T    0.69 |     0.53    0.16   58.12   -9.43
    90P    0.67 |     0.87    0.50   89.70  -63.62
    91F    0.52 |     0.25    0.24  103.41  116.51
    92G    0.53 |     0.39    0.14  128.31 -127.38
    93K    0.62 |     0.17    0.08   87.73 -101.14
    94K    0.70 |     0.34    0.17   72.05 -103.18
    95T    0.60 |     0.42    0.18   47.99  -21.04
    96V    0.14 |     0.18    0.13   32.82   30.73
    97E    0.57 |     0.20    0.06   60.98 -135.54
    98I    0.47 |     0.62    0.13   40.60    1.65
    99A    0.38 |     0.34    0.08   94.96  -31.39
   100K    0.56 |     0.21    0.07   39.01  -61.71
   101T    0.55 |     0.35    0.17   43.77   -7.15
   102I    0.38 |     0.50    0.08   33.71   -0.77
   103L    0.28 |     0.26    0.13   53.44  -63.43
   104P    0.14 |     0.26    0.07   32.41  -26.23
   105H    0.55 |     0.20    0.08   50.43  -31.96
   106L    0.34 |     0.41    0.06   46.34  -58.07
   107P    0.21 |     0.24    0.05   78.76  -72.26
   108Q    0.42 |     0.28    0.05   45.80  -25.18
   109N    0.64 |     0.55    0.19   52.54  -53.76
   110A    0.34 |     0.38    0.09   75.94  -93.24
   111I    0.36 |     0.45    0.09   43.62  -10.94
   112I    0.47 |     0.43    0.11  131.66 -171.41
   113A    0.49 |     0.47    0.13  111.76  -40.60
   114N    1.00 |     0.92    0.78   71.19   -5.81
   115T    0.60 |     0.40    0.15   67.84  -68.35
   116C    0.85 |     0.58    0.32  116.79   20.99
   117T    0.92 |     0.78    0.11  108.69  -38.13
   118V    0.46 |     0.59    0.13   65.26   57.70
   119S    0.65 |     0.40    0.19   62.09  -21.93
   120P    0.28 |     0.31    0.16   77.93  -43.36
   121V    0.11 |     0.11    0.09   41.26   40.68
   122I    0.25 |     0.23    0.09   40.29   41.55
   123L    0.40 |     0.34    0.07  102.19 -120.66
   124Y    0.50 |     0.37    0.11   35.13  -41.50
   125T    0.45 |     0.22    0.07   34.86    4.82
   126M    0.31 |     0.31    0.09   44.24  -47.72
   127L    0.31 |     0.25    0.07   85.01 -126.63
   128E    0.56 |     0.23    0.04   31.97  -43.08
   129V    0.10 |     0.13    0.08   33.40   25.72
   130E    0.68 |     0.26    0.12   62.02   13.67
   131L    0.26 |     0.11    0.06   55.93  100.26
   132R    0.48 |     0.19    0.05   24.25  -31.17
   133T    0.43 |     0.21    0.06   31.52    4.31
   134K    0.60 |     0.28    0.06   30.87  -27.81
   135R    0.56 |     0.20    0.06   43.06   54.24
   136K    0.49 |     0.14    0.03   22.93  -29.09
   137D    0.48 |     0.13    0.06   42.91  -73.20
   138I    0.31 |     0.33    0.05   66.65  -71.08
   139G    0.33 |     0.27    0.10   53.85  -35.38
   140I    0.46 |     0.46    0.04  122.80 -177.70
   141T    0.76 |     0.48    0.23  102.96   -2.16
   142S    0.71 |     0.51    0.25   53.71  -19.10
   143M    0.57 |     0.56    0.31   90.55  -82.20
   144H    0.95 |     0.78    0.68   47.76  -86.57
   145P    0.53 |     0.71    0.40   84.62 -105.80
   146A    0.54 |     0.55    0.22   99.63    7.72
   147A    0.52 |     0.59    0.15   78.74   25.80
   148V    0.35 |     0.36    0.08   70.17  115.57
   149P    0.20 |     0.29    0.12   54.47  -67.25
   150G    0.62 |     0.68    0.31   80.89 -117.21
   151T    0.70 |     0.57    0.29   51.36  -34.80
   152P    0.24 |     0.32    0.12   62.91  -41.48
   153Q    0.41 |     0.22    0.14   52.28  -39.00
   154H    0.71 |     0.35    0.24   84.37  -88.98
   155G    0.48 |     0.40    0.26   82.95  -80.78
   156H    0.77 |     0.46    0.34   75.93 -103.30
   157Y    0.54 |     0.33    0.17   46.15    4.23
   158V    0.34 |     0.44    0.23   55.26   11.59
   159I    0.52 |     0.61    0.26   76.95  -76.47
   160S    0.57 |     0.25    0.13   72.18  -46.51
   161S    0.65 |     0.46    0.28   37.89  -15.97
   162K    0.81 |     0.48    0.26   62.41  -21.95
   163A    0.24 |     0.19    0.10   61.49   -6.06
   164T    0.47 |     0.17    0.09   62.99  -16.53
   165N    0.42 |     0.14    0.15   62.73  -46.14
   166G    0.27 |     0.14    0.19   53.97  -36.51
   167T    0.50 |     0.26    0.24   39.87   -9.34
   168E    0.61 |     0.29    0.08   38.52  -46.09
   169Y    0.37 |     0.08    0.17   31.00   33.22
   170A    0.33 |     0.32    0.13   83.46  -78.54
   171S    0.59 |     0.35    0.05   53.42  -11.21
   172D    0.58 |     0.28    0.04   43.17  -39.02
   173E    0.67 |     0.35    0.04   64.98 -100.88
   174Q    0.45 |     0.32    0.19   41.94  -41.46
   175I    0.31 |     0.44    0.07   30.75  -37.50
   176E    0.58 |     0.21    0.05   56.10  -84.33
   177K    0.62 |     0.29    0.12   52.53  -90.36
   178C    0.59 |     0.36    0.11   73.56   -2.77
   179V    0.14 |     0.21    0.10   32.45   20.01
   180K    0.63 |     0.31    0.14   49.18  -90.83
   181L    0.39 |     0.42    0.09   62.14  -49.85
   182T    0.69 |     0.50    0.23   68.03  -27.88
   183E    0.61 |     0.27    0.09   49.18  -88.18
   184S    0.44 |     0.11    0.10   43.56   -6.37
   185I    0.40 |     0.58    0.21   16.81   -7.88
   186E    0.98 |     0.82    0.35   43.22  -12.24
   187K    0.67 |     0.35    0.16   46.23  -59.02
   188T    0.57 |     0.31    0.16   65.73  -14.77
   189P    0.32 |     0.45    0.10   67.68  -74.42
   190Y    0.50 |     0.32    0.15   38.82  -10.03
   191L    0.21 |     0.22    0.11   24.08  -26.00
   192V    0.33 |     0.53    0.13   35.18  -13.00
   193P    0.03 |     0.00    0.17   35.00    5.32
   194A    0.15 |     0.00    0.21   74.99  -54.61
   195D    0.47 |     0.00    0.30   50.33  -54.05
   196V    0.15 |     0.00    0.20   67.24  111.36
   197S    0.43 |     0.00    0.24   69.22  -60.73
   198A    0.27 |     0.00    0.24  112.23   26.94
   199T    0.48 |     0.00    0.32   96.18  -11.48
   200V    0.16 |     0.00    0.21   69.24  114.86
   201S    0.44 |     0.00    0.12   87.96  -87.79
   202D    0.55 |     0.00    0.26   99.67  -89.53
   203M    0.20 |     0.00    0.24   51.90   26.55
   204G    0.28 |     0.00    0.19   90.73   -2.99
   205S    0.48 |     0.00    0.32   86.65  -47.38
   206L    0.16 |     0.00    0.30   34.94   44.65
   207L    0.19 |     0.00    0.23   50.26   67.94
   208T    0.46 |     0.00    0.28   89.10  -17.05
   209A    0.13 |     0.00    0.29   49.61    0.61
   210V    0.07 |     0.00    0.27   42.87   14.19
   211T    0.35 |     0.00    0.20   43.73   -5.35
   212L    0.23 |     0.00    0.33   60.09   69.07
   213A    0.07 |     0.00    0.22   36.95  -48.32
   214G    0.23 |     0.00    0.22   49.23   65.25
   215V    0.04 |     0.00    0.17   41.65  -15.56
   216L    0.10 |     0.00    0.15   33.57  -29.75
   217D    0.50 |     0.00    0.15   51.95   81.39
   218Y    0.38 |     0.00    0.23   76.46  -75.21
   219Y    0.34 |     0.00    0.26   46.65  -34.68
   220S    0.42 |     0.00    0.23   50.16   16.63
   221V    0.09 |     0.00    0.34   60.32  -44.82
   222G    0.25 |     0.00    0.27   65.97   20.35
   223T    0.33 |     0.00    0.26   27.80   -0.52
   224K    0.45 |     0.00    0.12   29.51   13.42
   225V    0.03 |     0.00    0.38   25.26  -23.96
   226I    0.10 |     0.00    0.29   30.96   -8.60
   227K    0.48 |     0.00    0.55   20.76  -26.15
   228A    0.11 |     0.00    0.68   14.93  -19.97
   229P    0.04 |     0.00    0.62   17.94  -31.29
   230K    0.49 |     0.00    0.61   20.90  -27.28
   231K    0.50 |     0.00    0.56   30.36  -41.87
   232M    0.15 |     0.00    0.35   26.54    2.61
   233V    0.07 |     0.00    0.47   40.93  -43.54
   234E    0.49 |     0.00    0.57   29.65  -56.76
   235Q    0.29 |     0.00    0.51   33.19  -50.78
   236Q    0.29 |     0.00    0.48   26.71  -11.38
   237I    0.14 |     0.00    0.50   29.08    8.04
   238L    0.26 |     0.00    0.61   53.73   71.74
   239M    0.27 |     0.00    0.61   58.31   29.18
   240T    0.39 |     0.00    0.56   35.41  -13.96
   241L    0.30 |     0.00    0.68   66.77   81.09
   242Q    0.32 |     0.00    0.54   42.94  -45.49
   243T    0.46 |     0.00    0.89   41.89    3.65
   244M    0.21 |     0.00    0.54   46.94  -29.37
   245A    0.23 |     0.00    0.73   61.79   18.89
   246S    0.46 |     0.00    0.64   46.79   -6.60
   247L    0.17 |     0.00    0.55   22.72   28.90
   248V    0.15 |     0.00    0.55   50.45   59.56
   249E    0.54 |     0.00    0.54   57.69  -69.42
   250S    0.42 |     0.00    0.76   18.76  -15.42
   251S    0.40 |     0.00    0.60   22.33  -14.64
   252G    0.20 |     0.00    0.39   37.37    4.35
   253V    0.10 |     0.00    0.73   25.17   22.10
   254D    0.52 |     0.00    0.72   27.77   31.12
   255G    0.23 |     0.00    0.77   17.82   27.37
   256L    0.21 |     0.00    0.49   61.61  -30.01
   257V    0.13 |     0.00    0.72   56.38  -69.82
   258K    0.48 |     0.00    0.54   18.27   -8.32
   259A    0.09 |     0.00    0.57   14.12   -7.29
   260L    0.16 |     0.00    0.57   32.44  -35.73
   261N    0.31 |     0.00    0.39   20.69   11.03
   262P    0.11 |     0.00    0.49   59.67  -42.55
   263E    0.48 |     0.00    0.43   29.26  -40.66
   264L    0.16 |     0.00    0.43   28.43   28.54
   265L    0.19 |     0.00    0.61   28.52   31.86
   266S    0.44 |     0.00    0.53   55.13  -53.77
   267K    0.53 |     0.00    0.68   38.06  -47.84
   268A    0.23 |     0.00    0.83   53.40   24.98
   269A    0.12 |     0.00    0.55   25.65    7.23
   270S    0.41 |     0.00    0.43   39.78  -10.82
   271S    0.41 |     0.00    0.39   41.42    0.46
   272M    0.16 |     0.00    0.47   25.98  -17.95
   273H    0.53 |     0.00    0.64   54.70  -25.51
   274L    0.17 |     0.00    0.55   22.94   29.15
   275L    0.15 |     0.00    0.54   21.80   -7.14
   276D    0.52 |     0.00    0.45   46.78   43.95
   277Q    0.40 |     0.00    0.64   59.59   23.94
   278Q    0.30 |     0.00    0.43   38.08  -32.71
   279K    0.47 |     0.00    0.49   15.52  -14.62
   280D    0.58 |     0.00    0.63   56.95   65.38
   281L    0.17 |     0.00    0.43   33.72   26.00
   282D    0.52 |     0.00    0.63   40.75    2.45
   283A    0.10 |     0.00    0.48   24.04  -12.60
   284A    0.18 |     0.00    0.53   56.84    4.84
   285L    0.28 |     0.00    0.58   65.64   81.25
   286E    0.53 |     0.00    0.43   48.64  -15.21
   287I    0.17 |     0.00    0.75   30.57   -6.21
   288L    0.20 |     0.00    0.61   43.53  -24.71
   289T    0.46 |     0.00    0.74   57.60   -7.19
   290H    0.54 |     0.00    0.83   36.18   11.07
   291L    0.16 |     0.00    0.57   37.58  -64.32
   292D    0.51 |     0.00    0.48   52.77  -22.57
   293G    0.20 |     0.00    0.61   24.88  -13.61
   294E    0.48 |     0.00    0.34   32.42  -14.24
   295L    0.10 |     0.00    0.35   15.07   -8.71
   296E    0.47 |     0.00    0.35   30.68  -43.60
   297K    0.49 |     0.00    0.43   43.88  -79.25
   298A    0.15 |     0.00    0.45   53.73  -33.84
   299S    0.41 |     0.00    0.53   25.08   19.53
   300T    0.37 |     0.00    0.35   40.27   -3.43
   301V    0.09 |     0.00    0.48   37.89   24.44
   302A    0.11 |     0.00    0.49   28.77  -12.77
   303E    0.47 |     0.00    0.35   38.63  -66.07
   304I    0.18 |     0.00    0.43   42.20   70.45
   305K    0.56 |     0.00    0.50   52.85   10.24
   306P    0.13 |     0.00    0.55   60.80   -7.57
   307T    0.42 |     0.00    0.57   54.38  -24.05
   308T    0.43 |     0.00    0.53   55.52   -8.97
   309L    0.25 |     0.00    0.49   57.32   79.43
   310V    0.17 |     0.00    0.68   77.88  -61.82
   311A    0.28 |     0.00    0.83   82.09    4.90
   312A    0.15 |     0.00    0.83   27.39  -19.92
   313Q    0.39 |     0.00    0.83   54.96  -41.65
   314S    0.55 |     0.00    0.78   70.37   27.63
   315L    0.19 |     0.00    0.68   39.15  -37.51
   316V    0.15 |     0.00    1.00   34.29   -1.41
   317K    0.54 |     0.00    0.78   36.89  -47.28
   318E    0.58 |     0.00    0.83   29.32   58.98
   319L    0.30 |     0.00    1.00   53.39   32.32
   320E    0.54 |     0.00    0.87   27.33  -43.64
   321T    0.48 |     0.00    1.00   50.57   -7.97
   322L    0.20 |     0.00    0.93   17.55   16.23
   323I    0.23 |     0.00    0.78   40.48   65.40
   324G    0.24 |     0.00    0.68   37.12   -6.26
   325G    0.29 |     0.00    1.00   37.57    4.72
   326A    0.18 |     0.00    0.87   31.66   10.15
   327A    0.17 |     0.00    0.83   36.85  -31.92
   328A    0.19 |     0.00    0.83   63.07 -111.82
   329N    0.39 |     0.00    0.78   33.15    4.87
   330G    0.27 |     0.00    0.68   46.76   26.79
   331A    0.16 |     0.00    0.93   31.01  -63.84
   332I    0.16 |     0.00    0.68   35.91  -30.30
   333K    0.55 |     0.00    0.68   57.09  -87.39
   334R    0.51 |     0.00    0.68   59.27  -81.00
   335S    0.47 |     0.00    0.83   35.55    3.53
   336T    0.43 |     0.00    1.00   23.86    2.63
   337K    0.61 |     0.00    0.93   65.90  -73.94
   338K    0.56 |     0.00    0.68   51.75  -38.04
   339L    0.30 |     0.00    0.83   62.48   43.15
   340F    0.23 |     0.00    0.68   23.29   10.02
   341Q    0.36 |     0.00    0.93   26.71   -5.44
----------------------------------------------------------------------
----------------------------------------------------------------------
